# Supplementary material for: The pentose phosphate pathway constitutes a major metabolic hub in pathogenic Francisella
Source: PLoS Pathog. 2021 Aug 2;17(8):e1009326. doi: 10.1371/journal.ppat.1009326 (PMC8360588; doi:10.1371/journal.ppat.1009326)
Supplement: S1 Table — (XLS) [file ppat.1009326.s015.xls]

## Sheet: Feuil13
Supplementary Table 1. List of FTN_1333 homologs with proteins predicted to be in a gene cluster according to KEGG SSDB.
KO definition	K01194 alpha,alpha-trehalase [EC:3.2.1.28]	K01624 fructose-bisphosphate aldolase, class II [EC:4.1.2.13]	K00873 pyruvate kinase [EC:2.7.1.40]	K00927 phosphoglycerate kinase [EC:2.7.2.3]	glyceraldehyde 3-phosphate dehydrogenase [EC:1.2.1.12]	transketolase [EC:2.2.1.1]
Francisella tularensis subsp. novicida U112	FTN_1328(K01194)	FTN_1329(K01624)	FTN_1330(K00873)	FTN_1331(K00927)	FTN_1332(K00134)	FTN_1333(K00615)
Francisella tularensis subsp. novicida U112	AW25_675(K01194)	AW25_674(K01624)	AW25_673(K00873)	AW25_672(K00927)	AW25_671(K00134)	AW25_670(K00615)
Francisella tularensis subsp. novicida F6168	AS84_1185(K01194)	AS84_1184(K01624)	AS84_1183(K00873)	AS84_1182(K00927)	AS84_1181(K00134)	AS84_1180(K00615)
Francisella tularensis subsp. novicida DPG 3A-IS		CH70_614(K01624)	CH70_613(K00873)	CH70_612(K00927)	CH70_611(K00134)	CH70_610(K00615)
Francisella tularensis subsp. tularensis NE061598		NE061598_07575(K01624)	NE061598_07580(K00873)	NE061598_07585(K00927)	NE061598_07590(K00134)	NE061598_07595(K00615)
Francisella tularensis subsp. tularensis SCHU S4 NR-28534	RO31_1597(K01194)	RO31_1598(K01624)	RO31_1599(K00873)	RO31_1600(K00927)	RO31_1601(K00134)	RO31_1602(K00615)
Francisella tularensis subsp. tularensis SCHU S4		FTT_1365c(K01624)	FTT_1366c(K00873)	FTT_1367c(K00927)	FTT_1368c(K00134)	FTT_1369c(K00615)
Francisella tularensis subsp. tularensis FSC198		FTF1365c(K01624)	FTF1366c(K00873)	FTF1367c(K00927)	FTF1368c(K00134)	FTF1369c(K00615)
Francisella tularensis subsp. tularensis TIGB03		FTU_1389(K01624)	FTU_1390(K00873)	FTU_1391(K00927)	FTU_1392(K00134)	FTU_1393(K00615)
Francisella tularensis subsp. tularensis TI0902		FTV_1305(K01624)	FTV_1306(K00873)	FTV_1307(K00927)	FTV_1308(K00134)	FTV_1309(K00615)
Francisella tularensis subsp. holarctica LVS	FTL_1151(K01194)	FTL_1149(K01624)	FTL_1148(K00873)	FTL_1147(K00927)	FTL_1146(K00134)	FTL_1145(K00615)
Francisella tularensis subsp. holarctica F92	F92_06360(K01194)	F92_06350(K01624)	F92_06345(K00873)	F92_06340(K00927)	F92_06335(K00134)	F92_06330(K00615)
Francisella tularensis subsp. holarctica FTNF002-00		FTA_1212(K01624)	FTA_1211(K00873)	FTA_1210(K00927)	FTA_1209(K00134)	FTA_1208(K00615)
Francisella tularensis subsp. holarctica FSC200		FTS_1120(K01624)	FTS_1119(K00873)	FTS_1118(K00927)	FTS_1117(K00134)	FTS_1116(K00615)
Francisella tularensis subsp. holarctica 425	CH68_1236(K01194)	CH68_1235(K01624)	CH68_1234(K00873)	CH68_1233(K00927)	CH68_1232(K00134)	CH68_1231(K00615)
Francisella tularensis subsp. holarctica VT68	CH67_1505(K01194)	CH67_1504(K01624)	CH67_1503(K00873)	CH67_1502(K00927)	CH67_1501(K00134)	CH67_1500(K00615)
Francisella tularensis subsp. holarctica FTT_1	DA46_1639(K01194)	DA46_1640(K01624)	DA46_1641(K00873)	DA46_1642(K00927)	DA46_1643(K00134)	DA46_1644(K00615)
Francisella tularensis subsp. holarctica OSU18		FTH_1124(K01624)	FTH_1123(K00873)	FTH_1122(K00927)	FTH_1121(K00134)	FTH_1120(K00615)
Francisella tularensis subsp. mediasiatica FSC147		FTM_0657(K01624)	FTM_0656(K00873)	FTM_0655(K00927)	FTM_0654(K00615)	FTM_0654(K00615)
Francisella tularensis subsp. tularensis WY96-3418		FTW_0526(K01624)	FTW_0525(K00873)	FTW_0524(K00927)	FTW_0523(K00134)	FTW_0522(K00615)
Francisella tularensis subsp. holarctica PHIT-FT049		X557_05955(K01624)	X557_05950(K00873)	X557_05945(K00927)	X557_05940(K00134)	X557_05935(K00615)
Francisella cf. novicida Fx1	FNFX1_1366(K01194)	FNFX1_1367(K01624)	FNFX1_1368(K00873)	FNFX1_1369(K00927)	FNFX1_1370(K00134)	FNFX1_1371(K00615)
Francisella hispaniensis 3523	FN3523_1392(K01194)	FN3523_1393(K01624)	FN3523_1394(K00873)	FN3523_1395(K00927)	FN3523_1396(K00134)	FN3523_1397(K00615)
Francisella opportunistica	CGC45_02325(K01194)	CGC45_02320(K01624)	CGC45_02315(K00873)	CGC45_02310(K00927)	CGC45_02305(K00134)	CGC45_02300(K00615)
Francisella sp. MA067296	BBG19_0464(K01194)	BBG19_0463(K01624)	BBG19_0462(K00873)	BBG19_0461(K00927)	BBG19_0460(K00134)	BBG19_0459(K00615)
Francisella hispaniensis FSC454	FSC454_03260(K01194)	FSC454_03255(K01624)	FSC454_03250(K00873)	FSC454_03245(K00927)	FSC454_03240(K00134)	FSC454_03235(K00615)
Francisella persica		ACH24_01265(K01624)	ACH24_01260(K00873)	ACH24_01255(K00927)	ACH24_01250(K00134)	ACH24_01245(K00615)
Francisella philomiragia GA01-2801	LA02_1031(K01194)	LA02_1030(K01624)	LA02_1029(K00873)	LA02_1028(K00927)	LA02_1027(K00134)	LA02_1026(K00615)
Francisella philomiragia O#319-036	LA56_808(K01194)	LA56_809(K01624)	LA56_810(K00873)	LA56_811(K00927)	LA56_812(K00134)	LA56_813(K00615)
Francisella philomiragia O#319-029	BF30_1615(K01194)	BF30_1614(K01624)	BF30_1613(K00873)	BF30_1612(K00927)	BF30_1611(K00134)	BF30_1610(K00615)
Francisella philomiragia O#319-067	KU46_1957(K01194)	KU46_1958(K01624)	KU46_1959(K00873)	KU46_1960(K00927)	KU46_1961(K00134)	KU46_1962(K00615)
Francisella philomiragia subsp. philomiragia ATCC 25017	Fphi_1360(K01194)	Fphi_1359(K01624)	Fphi_1358(K00873)	Fphi_1357(K00927)	Fphi_1356(K00134)	Fphi_1355(K00615)
Francisella philomiragia subsp. philomiragia ATCC 25015 O#319L	BZ13_636(K01194)	BZ13_637(K01624)	BZ13_638(K00873)	BZ13_639(K00927)		BZ13_642(K00615)
Francisella philomiragia GA01-2794	LA55_1497(K01194)	LA55_1498(K01624)	LA55_1499(K00873)	LA55_1500(K00927)	LA55_1501(K00134)	LA55_1502(K00615)
Francisella salina	F7308_0998(K01194)	F7308_0997(K01624)	F7308_0996(K00873)	F7308_0995(K00927)	F7308_0994(K00134)	F7308_0993(K00615)
Francisella marina	F0R74_05425(K01194)	F0R74_05430(K01624)	F0R74_05435(K00873)	F0R74_05440(K00927)	F0R74_05445(K00134)	F0R74_05450(K00615)
Francisella noatunensis subsp. orientalis LADL--07-285A		M973_07640(K01624)	M973_07645(K00873)	M973_07650(K00927)	M973_07655(K00134)	M973_07660(K00615)
Francisella noatunensis subsp. orientalis Toba 04		OOM_0925(K01624)	OOM_0924(K00873)		OOM_0922(K00134)	OOM_0921(K00615)
Francisella uliginis	F7310_07285(K01194)	F7310_07290(K01624)	F7310_07295(K00873)	F7310_07300(K00927)	F7310_07305(K00134)	F7310_07310(K00615)
Francisella sp. FSC1006	LO80_08955(K01194)	LO80_08950(K01624)	LO80_08945(K00873)	LO80_08940(K00927)	LO80_08935(K00134)	LO80_08930(K00615)
Francisella halioticida		CDV26_05585(K01624)	CDV26_05580(K00873)	CDV26_05575(K00927)	CDV26_05570(K00134)	CDV26_05565(K00615)
Allofrancisella guangzhouensis		SD28_06085(K01624)	SD28_06080(K00873)	SD28_06075(K00927)	SD28_06070(K00134)	SD28_06065(K00615)
Francisella adeliensis	CDH04_00840(K01194)	CDH04_07635(K01624)	CDH04_07640(K00873)	CDH04_07645(K00927)	CDH04_07650(K00134)	CDH04_07655(K00615)
Francisella frigiditurris	KX01_360(K01194)	KX01_970(K01624)	KX01_969(K00873)	KX01_968(K00927)	KX01_967(K00134)	KX01_966(K00615)
Aquitalea magnusonii		DLM_4034(K01624)	DLM_3912(K00873)	DLM_4036(K00927)	DLM_4037(K00134)	DLM_4038(K00615)
Aquitalea sp. USM4		DKK66_07385(K01624)	DKK66_07910(K00873)	DKK66_07375(K00927)	DKK66_07370(K00134)	DKK66_07365(K00615)
Oxalobacter formigenes		BRW83_0933(K01624)	BRW83_0359(K00873)	BRW83_0932(K00927)	BRW83_0153(K00134)	BRW83_0154(K00615)
Kangiella sediminilitoris		KS2013_141(K01624)	KS2013_926(K00873)	KS2013_140(K00927)	KS2013_139(K00134)	KS2013_138(K00615)
Chromobacterium sp. ATCC 53434		CXB49_20675(K01624)	CXB49_21075(K00873)	CXB49_20685(K00927)	CXB49_20690(K00134)	CXB49_20695(K00615)
Pseudogulbenkiania sp. NH8B		NH8B_3988(K01624)	NH8B_1225(K00873)	NH8B_3986(K00927)	NH8B_3985(K00134)	NH8B_3984(K00615)
Wenzhouxiangella marina			WM2015_2623(K00873)	WM2015_2702(K00927)	WM2015_2703(K00134)	WM2015_2704(K00615)
Thiobacillus denitrificans		Tbd_0163(K01624)	Tbd_0162(K00873)	Tbd_0161(K00927)	Tbd_0160(K00134)	Tbd_0159(K00615)
Nitrosococcus watsonii		Nwat_0284(K01624)	Nwat_0283(K00873)	Nwat_0282(K00927)	Nwat_0281(K00134)	Nwat_0280(K00615)
Kangiella geojedonensis		TQ33_0112(K01624)	TQ33_0884(K00873)	TQ33_0111(K00927)	TQ33_0110(K00134)	TQ33_0109(K00615)
Nitrosococcus wardiae		E3U44_06980(K01624)	E3U44_06975(K00873)	E3U44_06970(K00927)	E3U44_06965(K00134)	E3U44_06960(K00615)
Kangiella profundi		CW740_11650(K01624)	CW740_07355(K00873)	CW740_11655(K00927)	CW740_11660(K00134)	CW740_11665(K00615)
Sulfuritalea hydrogenivorans		SUTH_00767(K01624)	SUTH_00766(K00873)	SUTH_00765(K00927)	SUTH_00764(K00134)	SUTH_00763(K00615)
Thioalkalivibrio sp. K90mix		TK90_2386(K01624)	TK90_2387(K00873)	TK90_2388(K00927)	TK90_2389(K00134)	TK90_2390(K00615)
Kangiella koreensis		Kkor_2480(K01624)	Kkor_1559(K00873)	Kkor_2481(K00927)	Kkor_2482(K00134)	Kkor_2483(K00615)
Sulfuriferula sp. AH1		CAP31_00910(K01624)	CAP31_00915(K00873)	CAP31_00920(K00927)	CAP31_00925(K00134)	CAP31_00930(K00615)
Nitrosomonas europaea		NE0324(K01624)	NE0325(K00873)	NE0326(K00927)	NE0327(K00134)	NE0328(K00615)
Nitrosococcus halophilus		Nhal_3446(K01624)	Nhal_3447(K00873)	Nhal_3448(K00927)	Nhal_3449(K00134)	Nhal_3450(K00615)
Dechloromonas aromatica		Daro_3624(K01624)	Daro_3595(K00873)	Daro_3594(K00927)	Daro_3592(K00134)	Daro_3591(K00615)
Nitrosococcus oceani		Noc_2804(K01624)	Noc_2805(K00873)	Noc_2806(K00927)	Noc_2807(K00134)	Noc_2808(K00615)
Ectothiorhodospira sp. BSL-9		ECTOBSL9_0669(K01624)	ECTOBSL9_0670(K00873)	ECTOBSL9_0671(K00927)	ECTOBSL9_0672(K00134)	ECTOBSL9_0673(K00615)
Cupriavidus gilardii		CR3_2108(K01624)	CR3_2109(K00873)	CR3_2110(K00927)	CR3_2330(K00134)	CR3_2331(K00615)
Idiomarina piscisalsi		CEW91_02160(K01624)	CEW91_06480(K00873)	CEW91_02155(K00927)	CEW91_02150(K03472)	CEW91_02145(K00615)
Ectothiorhodospira haloalkaliphila		M911_14370(K01624)	M911_14375(K00873)	M911_14380(K00927)	M911_14385(K00134)	M911_14390(K00615)
Thiolapillus brandeum	TBH_C0954(K07038)	TBH_C2575(K01624)	TBH_C2576(K00873)	TBH_C2577(K00927)	TBH_C2578(K00134)	TBH_C2579(K00615)
Ketobacter alkanivorans		Kalk_13160(K01624)	Kalk_07895(K00873)	Kalk_13155(K00927)	Kalk_13145(K00134)	Kalk_13140(K00615)
Dechloromonas sp. HYN0024		HYN24_13330(K01624)	HYN24_13325(K00873)	HYN24_13320(K00927)	HYN24_13305(K00134)	HYN24_13300(K00615)
Sulfuricella denitrificans		SCD_n02848(K01624)	SCD_n02847(K00873)	SCD_n02846(K00927)	SCD_n02845(K00134)	SCD_n02844(K00615)
Thioalkalivibrio versutus		TVD_12565(K01624)	TVD_12570(K00873)	TVD_12575(K00927)	TVD_12580(K00134)	TVD_12585(K00615)
Nitrosomonas communis	AAW31_15400(K01194)	AAW31_12030(K01624)	AAW31_12035(K00873)	AAW31_12040(K00927)	AAW31_12045(K00134)	AAW31_12050(K00615)
Thioploca ingrica		THII_3338(K01624)	THII_3339(K00873)	THII_3340(K00927)	THII_0784(K00134)	THII_0785(K00615)
Candidatus Nitrosoglobus terrae		TAO_0389(K01624)	TAO_0388(K00873)	TAO_0387(K00927)	TAO_0386(K00134)	TAO_0385(K00615)
Permianibacter aggregans		E2H98_10385(K01624)	E2H98_04485(K00873)	E2H98_10380(K00927)	E2H98_10375(K00134)	E2H98_10370(K00615)
Nitrosospira multiformis		Nmul_A0384(K01624)	Nmul_A0385(K00873)	Nmul_A0386(K00927)	Nmul_A0387(K00134)	Nmul_A0388(K00615)
Noviherbaspirillum sp. UKPF54		FAY22_12835(K01624)	FAY22_12840(K00873)	FAY22_12845(K00927)	FAY22_11330(K00134)	FAY22_11335(K00615)
Sedimenticola thiotaurini		AAY24_09585(K01624)	AAY24_09590(K00873)	AAY24_09595(K00927)	AAY24_09600(K00134)	AAY24_09605(K00615)
Nitrosomonas ureae		ATY38_05145(K01624)	ATY38_05150(K00873)	ATY38_05155(K00927)	ATY38_05160(K00134)	ATY38_05165(K00615)
Thiocystis violascens		Thivi_2341(K01624)	Thivi_2343(K00873)	Thivi_2344(K00927)	Thivi_2347(K00134)	Thivi_2348(K00615)
Oryzomicrobium terrae		OTERR_26020(K01624)	OTERR_25990(K00873)	OTERR_25910(K00927)	OTERR_25870(K00134)	OTERR_25860(K00615)
Massilia sp. YMA4		DPH57_17440(K01624)	DPH57_17445(K00873)	DPH57_17450(K00927)	DPH57_13845(K00134)	DPH57_13850(K00615)
Azospira oryzae		Dsui_0050(K01624)	Dsui_0052(K00873)	Dsui_1557(K00927)	Dsui_1560(K00134)	Dsui_1561(K00615)
Candidatus Tenderia electrophaga		Tel_13805(K01624)	Tel_13810(K00873)	Tel_13815(K00927)	Tel_13820(K00134)	Tel_13825(K00615)
Burkholderia multivorans ATCC 17616 (JGI)	Bmul_3734(K01194)	Bmul_0672(K01624)	Bmul_0671(K00873)	Bmul_0670(K00927)	Bmul_2747(K00134)	Bmul_2748(K00615)
Acidithiobacillus ferrivorans		Acife_0184(K01624)	Acife_0185(K00873)	Acife_0186(K00927)	Acife_0187(K00134)	Acife_0188(K00615)
Burkholderia multivorans ATCC 17616 (Tohoku)	BMULJ_04784	BMULJ_02588(K01624)	BMULJ_02589(K00873)	BMULJ_02590(K00927)	BMULJ_00490(K00134)	BMULJ_00489(K00615)
Oblitimonas alkaliphila		AKN87_08145(K01624)	AKN87_03840(K00873)	AKN87_08150(K00927)	AKN87_08155(K03472)	AKN87_08160(K00615)
Burkholderia multivorans ATCC BAA-247	NP80_4804(K01194)	NP80_2766(K01624)	NP80_2767(K00873)	NP80_2768(K00927)	NP80_674(K00134)	NP80_673(K00615)
Thioalkalivibrio paradoxus		THITH_15930(K01624)	THITH_15935(K00873)	THITH_15940(K00927)	THITH_15945(K00134)	THITH_15950(K00615)
Ralstonia solanacearum GMI1000	RSp0277(K01194)	RSc0573(K01624)	RSc0572(K00873)	RSc0571(K00927)	RSc2749(K00134)	RSc2750(K00615)
Burkholderia multivorans DDS 15A-1	DM80_5117(K01194)	DM80_2340(K01624)	DM80_2339(K00873)	DM80_2338(K00927)	DM80_1032(K00134)	DM80_1033(K00615)
Ralstonia pseudosolanacearum	CDC45_19005(K01194)	CDC45_02965(K01624)	CDC45_02960(K00873)	CDC45_02955(K00927)	CDC45_14000(K00134)	CDC45_14005(K00615)
Polynucleobacter asymbioticus		Pnuc_1815(K01624)	Pnuc_1816(K00873)	Pnuc_1817(K00927)	Pnuc_0228(K00134)	Pnuc_0227(K00615)
Nitrosomonas stercoris		Nstercoris_01666(K01624)	Nstercoris_01667(K00873)	Nstercoris_01668(K00927)	Nstercoris_01669(K00134)	Nstercoris_01670(K00615)
Thiohalobacter thiocyanaticus		FOKN1_2979(K01624)	FOKN1_2980(K00873)	FOKN1_2981(K00927)	FOKN1_2982(K00134)	FOKN1_2983(K00615)
Nitrosomonas sp. AL212		NAL212_0184(K01624)	NAL212_0185(K00873)	NAL212_0186(K00927)	NAL212_0187(K00134)	NAL212_0188(K00615)
Polynucleobacter paneuropaeus		DPM16_06945(K01624)	DPM16_06950(K00873)	DPM16_06955(K00927)	DPM16_01225(K00134)	DPM16_01220(K00615)
Allochromatium vinosum		Alvin_0312(K01624)	Alvin_0313(K00873)	Alvin_0314(K00927)	Alvin_0315(K00134)	Alvin_0316(K00615)
Ralstonia solanacearum CMR15	CMR15_mp10253(K01194)	CMR15_30322(K01624)	CMR15_30323(K00873)	CMR15_30324(K00927)	CMR15_10664(K00134)	CMR15_10663(K00615)
Acidithiobacillus thiooxidans		GCD22_03674(K01624)	GCD22_03673(K00873)	GCD22_03672(K00927)	GCD22_03671(K00134)	GCD22_03670(K00615)
Burkholderia ambifaria MC40-6	BamMC406_4760(K01194)	BamMC406_2546(K01624)	BamMC406_2547(K00873)	BamMC406_2548(K00927)	BamMC406_0563(K00134)	BamMC406_0562(K00615)
Ralstonia solanacearum FQY_4	F504_3718(K01194)	F504_586(K01624)	F504_585(K00873)	F504_584(K00927)	F504_2675(K00134)	F504_2676(K00615)
Alteromonas australica DE170			EP12_12200(K00873)	EP12_04135(K00927)	EP12_04130(K03472)	EP12_04125(K00615)
Paraburkholderia phymatum	Bphy_5280(K01194)	Bphy_0461(K01624)	Bphy_0460(K00873)	Bphy_0459(K00927)	Bphy_2598(K00134)	Bphy_2599(K00615)
Cupriavidus malaysiensis		BKK80_04785(K01624)	BKK80_04780(K00873)	BKK80_04775(K00927)	BKK80_18135(K00134)	BKK80_18140(K00615)
Cupriavidus sp. USMAHM13		BKK81_05480(K01624)	BKK81_05475(K00873)	BKK81_05470(K00927)	BKK81_17130(K00134)	BKK81_17135(K00615)
Cupriavidus sp. USMAA2-4		BKK79_07495(K01624)	BKK79_07500(K00873)	BKK79_07505(K00927)	BKK79_13930(K00134)	BKK79_13925(K00615)
Thiomicrospira cyclica		Thicy_0092(K01624)	Thicy_0091(K00873)	Thicy_0090(K00927)	Thicy_0089(K00134)	Thicy_0088(K00615)
Burkholderia ambifaria AMMD	Bamb_4237(K01194)	Bamb_2673(K01624)	Bamb_2674(K00873)	Bamb_2675(K00927)	Bamb_0539(K00134)	Bamb_0538(K00615)
Burkholderia pseudomultivorans	WS57_03875(K01194)	WS57_31905(K01624)	WS57_31910(K00873)	WS57_31915(K00927)	WS57_20630(K00134)	WS57_20625(K00615)
Marichromatium purpuratum		MARPU_13520(K01624)	MARPU_13525(K00873)	MARPU_13530(K00927)	MARPU_13535(K00134)	MARPU_13540(K00615)
Polynucleobacter necessarius		Pnec_1530(K01624)	Pnec_1531(K00873)	Pnec_1532(K00927)	Pnec_0250(K00134)	Pnec_0249(K00615)
Paraburkholderia hospita	C2L64_33330(K01194)	C2L64_02550(K01624)	C2L64_02545(K00873)	C2L64_02540(K00927)	C2L64_15515(K00134)	C2L64_15520(K00615)
Massilia armeniaca		C9I28_04465(K01624)	C9I28_04460(K00873)	C9I28_04455(K00927)	C9I28_08140(K00134)	C9I28_08135(K00615)
Burkholderia cenocepacia DDS 22E-1	DM39_5746(K01194)	DM39_2710(K01624)	DM39_2711(K00873)	DM39_2712(K00927)	DM39_450(K00134)	DM39_449(K00615)
Aquaspirillum sp. LM1		BXU06_15960(K01624)		BXU06_15945(K00927)	BXU06_15940(K00134)	BXU06_15935(K00615)
Paraburkholderia caribensis	K788_0006101(K01194)	K788_0006730(K01624)	K788_0006731(K00873)	K788_0006732(K00927)	K788_0006895(K00134)	K788_0006894(K00615)
Marinobacter sp. JH2		MARI_01140(K01624)	MARI_14920(K00873)	MARI_01130(K00927)	MARI_01120(K03472)	MARI_01110(K00615)
Ralstonia mannitolilytica		TK49_06980(K01624)	TK49_06975(K00873)	TK49_06970(K00927)	TK49_06685(K00134)	TK49_06680(K00615)
Burkholderia metallica	WJ16_28940(K01194)	WJ16_13470(K01624)	WJ16_13475(K00873)	WJ16_13480(K00927)	WJ16_02810(K00134)	WJ16_02805(K00615)
Acidithiobacillus caldus ATCC 51756		Acaty_c0071(K01624)	Acaty_c0069(K00873)	Acaty_c0068(K00927)	Acaty_c0067(K00134)	Acaty_c0066(K00615)
Acidithiobacillus caldus SM-1		Atc_0075(K01624)	Atc_0074(K00873)	Atc_0073(K00927)	Atc_0072(K00134)	Atc_0071(K00615)
Paraburkholderia terricola	CUJ90_30245(K01194)	CUJ90_14950(K01624)	CUJ90_14955(K00873)	CUJ90_14960(K00927)	CUJ90_15505(K00134)	CUJ90_15510(K00615)
Sulfurifustis variabilis		SVA_3480(K01624)	SVA_3482(K00873)	SVA_3483(K00927)	SVA_3484(K00134)	SVA_3485(K00615)
Ferriphaselus amnicola		OYT1_ch2613(K01624)	OYT1_ch2612(K00873)	OYT1_ch2611(K00927)	OYT1_ch2610(K00134)	OYT1_ch2609(K00615)
Burkholderia pseudomallei 668	BURPS668_A0995(K01194)	BURPS668_0836(K01624)	BURPS668_0835(K00873)	BURPS668_0833(K00927)	BURPS668_3430(K00134)	BURPS668_3431(K00615)
Laribacter hongkongensis		LHK_00043(K01624)		LHK_00045(K00927)	LHK_00046(K00134)	LHK_00047(K00615)
Thioalkalivibrio sulfidiphilus		Tgr7_2889(K01624)	Tgr7_2890(K00873)	Tgr7_2891(K00927)	Tgr7_2892(K00134)	Tgr7_2893(K00615)
Burkholderia pseudomallei 1106a	BURPS1106A_A0908(K01194)	BURPS1106A_0841(K01624)	BURPS1106A_0840(K00873)	BURPS1106A_0838(K00927)	BURPS1106A_3467(K00134)	BURPS1106A_3468(K00615)
Burkholderia pseudomallei K96243	BPSS0671(K01194)	BPSL0798(K01624)	BPSL0797(K00873)	BPSL0796(K00927)	BPSL2952(K00134)	BPSL2953(K00615)
Burkholderia pseudomallei 1710b	BURPS1710b_A2235(K01194)	BURPS1710b_0997(K01624)	BURPS1710b_0996(K00873)	BURPS1710b_0995(K00927)	BURPS1710b_3466(K00134)	BURPS1710b_3467(K00615)
Burkholderia pseudomallei MSHR346		GBP346_A0763(K01624)	GBP346_A0762(K00873)	GBP346_A0760(K00927)	GBP346_A3611(K00134)	GBP346_A3612(K00615)
Burkholderia pseudomallei BPC006	BPC006_II0946(K01194)	BPC006_I0832(K01624)	BPC006_I0831(K00873)	BPC006_I0828(K00927)	BPC006_I3514(K00134)	BPC006_I3515(K00615)
Burkholderia pseudomallei 1026b	BP1026B_II0744(K01194)	BP1026B_I2752(K01624)	BP1026B_I2753(K00873)	BP1026B_I2754(K00927)	BP1026B_I0357(K00134)	BP1026B_I0356(K00615)
Paraburkholderia aromaticivorans	CJU94_22890(K01194)	CJU94_08590(K01624)	CJU94_08585(K00873)	CJU94_08580(K00927)	CJU94_08005(K00134)	CJU94_08000(K00615)
Burkholderia pseudomallei NAU35A-3	BBU_5372(K01194)	BBU_1381(K01624)	BBU_1382(K00873)	BBU_1383(K00927)	BBU_2606(K00134)	BBU_2605(K00615)
Burkholderia pseudomallei HBPUB10134a	DR55_4679(K01194)	DR55_322(K01624)	DR55_323(K00873)	DR55_324(K00927)	DR55_1564(K00134)	DR55_1563(K00615)
Burkholderia pseudomallei A79A	X996_3853(K01194)	X996_3405(K01624)	X996_3406(K00873)	X996_3407(K00927)	X996_1203(K00134)	X996_1202(K00615)
Marinobacter hydrocarbonoclasticus ATCC 49840		MARHY2976(K01624)	MARHY1473(K00873)	MARHY2977(K00927)	MARHY2978(K03472)	MARHY2979(K00615)
Burkholderia pseudomallei TSV202	X994_3946(K01194)	X994_1938(K01624)	X994_1939(K00873)	X994_1940(K00927)	X994_3200(K00134)	X994_3199(K00615)
Burkholderia pyrrocinia	ABD05_25395(K01194)	ABD05_03180(K01624)	ABD05_03185(K00873)	ABD05_03190(K00927)	ABD05_08775(K00134)	ABD05_08770(K00615)
Janthinobacterium sp. 17J80-10		EKL02_05325(K01624)	EKL02_05320(K00873)	EKL02_05315(K00927)	EKL02_14565(K00134)	EKL02_14570(K00615)
Burkholderia pseudomallei MSHR511	BBQ_5523(K01194)	BBQ_2651(K01624)	BBQ_2652(K00873)	BBQ_2653(K00927)	BBQ_353(K00134)	BBQ_352(K00615)
Burkholderia pseudomallei MSHR146	BBN_4071(K01194)	BBN_2774(K01624)	BBN_2775(K00873)	BBN_2776(K00927)	BBN_481(K00134)	BBN_480(K00615)
Paraburkholderia terrae	C2L65_29925(K01194)	C2L65_02320(K01624)	C2L65_02315(K00873)	C2L65_02310(K00927)	C2L65_13415(K00134)	C2L65_13420(K00615)
Burkholderia cenocepacia MC0-3	Bcenmc03_5421(K01194)	Bcenmc03_2655(K01624)	Bcenmc03_2656(K00873)	Bcenmc03_2657(K00927)	Bcenmc03_0606(K00134)	Bcenmc03_0605(K00615)
Burkholderia cenocepacia AU1054	Bcen_3502(K01194)	Bcen_2015(K01624)	Bcen_2016(K00873)	Bcen_2017(K00927)	Bcen_0156(K00134)	Bcen_0155(K00615)
Burkholderia cenocepacia J2315	BCAM2064(K01194)	BCAL2839(K01624)	BCAL2840(K00873)	BCAL2841(K00927)	BCAL3388(K00134)	BCAL3389(K00615)
Burkholderia cenocepacia H111	I35_5900(K01194)	I35_2696(K01624)	I35_2697(K00873)	I35_2698(K00927)	I35_0487(K00134)	I35_0486(K00615)
Thioflavicoccus mobilis		Thimo_2172(K01624)	Thimo_2173(K00873)	Thimo_2174(K00927)	Thimo_2175(K00134)	Thimo_2176(K00615)
Burkholderia vietnamiensis G4	Bcep1808_5353(K01194)	Bcep1808_2741(K01624)	Bcep1808_2742(K00873)	Bcep1808_2743(K00927)	Bcep1808_0612(K00134)	Bcep1808_0611(K00615)
Ralstonia solanacearum PSI07	RPSI07_mp0256(K01194)	RPSI07_2780(K01624)	RPSI07_2781(K00873)	RPSI07_2782(K00927)	RPSI07_0760(K00134)	RPSI07_0759(K00615)
Burkholderia cenocepacia HI2424	Bcen2424_4864(K01194)	Bcen2424_2626(K01624)	Bcen2424_2627(K00873)	Bcen2424_2628(K00927)	Bcen2424_0639(K00134)	Bcen2424_0638(K00615)
Nitrosomonas sp. Is79A3		Nit79A3_0459(K01624)	Nit79A3_0458(K00873)	Nit79A3_0457(K00927)	Nit79A3_0456(K00134)	Nit79A3_0455(K00615)
Burkholderia cepacia DDS 7H-2	DM42_5936(K01194)	DM42_2443(K01624)	DM42_2442(K00873)	DM42_2441(K00927)	DM42_1204(K00134)	DM42_1205(K00615)
Burkholderia sp. KJ006	MYA_4974(K01194)	MYA_2390(K01624)	MYA_2391(K00873)	MYA_2392(K00927)	MYA_0553(K00134)	MYA_0552(K00615)
Burkholderia gladioli BSR3	bgla_2g23360(K01194)	bgla_1g33210(K01624)	bgla_1g33220(K00873)	bgla_1g33230(K00927)	bgla_1g05730(K00134)	bgla_1g05720(K00615)
Nitrosospira lacus		EBAPG3_004025(K01624)	EBAPG3_004030(K00873)	EBAPG3_004035(K00927)	EBAPG3_004040(K00134)	EBAPG3_004045(K00615)
Burkholderia dolosa	AK34_3634(K01194)	AK34_464(K01624)	AK34_463(K00873)	AK34_462(K00927)	AK34_2507(K00134)	AK34_2508(K00615)
Ralstonia pickettii 12J		Rpic_0493(K01624)	Rpic_0492(K00873)	Rpic_0491(K00927)	Rpic_2988(K00134)	Rpic_2989(K00615)
Burkholderia vietnamiensis LMG 10929	AK36_3531(K01194)	AK36_1282(K01624)	AK36_1281(K00873)	AK36_1280(K00927)	AK36_194(K00134)	AK36_195(K00615)
Burkholderia latens	WK25_26615(K01194)	WK25_12735(K01624)	WK25_12740(K00873)	WK25_12745(K00927)	WK25_03085(K00134)	WK25_03080(K00615)
Burkholderia pseudomallei MSHR520	BBX_5738(K01194)	BBX_3176(K01624)	BBX_3177(K00873)	BBX_3178(K00927)	BBX_885(K00134)	BBX_884(K00615)
Ralstonia pickettii 12D		Rpic12D_0480(K01624)	Rpic12D_0479(K00873)	Rpic12D_0478(K00927)	Rpic12D_2578(K00134)	Rpic12D_2579(K00615)
Thiomicrospira aerophila		THIAE_00570(K01624)	THIAE_00565(K00873)	THIAE_00560(K00927)	THIAE_00555(K00134)	THIAE_00550(K00615)
Burkholderia cenocepacia DWS 37E-2	DM40_4827(K01194)	DM40_257(K01624)	DM40_258(K00873)	DM40_259(K00927)	DM40_1342(K00134)	DM40_1341(K00615)
Burkholderia mallei NCTC 10229	BMA10229_0075(K01194)	BMA10229_A2428(K01624)	BMA10229_A2427(K00873)	BMA10229_A2425(K00927)	BMA10229_A1248(K00134)	BMA10229_A1249(K00615)
Burkholderia mallei ATCC 23344	BMAA1166(K01194)	BMA0299(K01624)	BMA0298(K00873)	BMA0295.1(K00927)	BMA2468(K00134)	BMA2469(K00615)
Paraburkholderia caledonica	CUJ87_21895(K01194)	CUJ87_14165(K01624)	CUJ87_14170(K00873)	CUJ87_14175(K00927)	CUJ87_14680(K00134)	CUJ87_14685(K00615)
Burkholderia pseudomallei MSHR305	BDL_3901(K01194)	BDL_1229(K01624)	BDL_1230(K00873)	BDL_1231(K00927)	BDL_2488(K00134)	BDL_2487(K00615)
Burkholderia mallei 2002734299	BM45_3708(K01194)	BM45_614(K01624)	BM45_613(K00873)	BM45_612(K00927)	BM45_2631(K00134)	BM45_2632(K00615)
Burkholderia mallei NCTC 10247	BMA10247_A1543(K01194)	BMA10247_0040(K01624)	BMA10247_0039(K00873)	BMA10247_0037(K00927)	BMA10247_3318(K00134)	BMA10247_3317(K00615)
Burkholderia mallei 2000031063	DM57_09575(K01194)	DM57_2324(K01624)	DM57_2323(K00873)	DM57_2322(K00927)	DM57_1240(K00134)	DM57_1241(K00615)
Burkholderia mallei SAVP1		BMASAVP1_A0594(K01624)	BMASAVP1_A0593(K00873)	BMASAVP1_A0591(K00927)	BMASAVP1_A0388(K00134)	BMASAVP1_A0389(K00615)
Piscirickettsia salmonis		PSLF89_1028(K01624)	PSLF89_1027(K00873)	PSLF89_1026(K00927)	PSLF89_1025(K00134)	PSLF89_1024(K00615)
Cupriavidus pauculus	EHF44_19600(K01194)	EHF44_02910(K01624)	EHF44_02915(K00873)	EHF44_02920(K00927)	EHF44_08170(K00134)	EHF44_08165(K00615)
Burkholderia mallei 6	DM78_3428(K01194)	DM78_300(K01624)	DM78_301(K00873)	DM78_302(K00927)	DM78_642(K00134)	DM78_643(K00615)
Janthinobacterium svalbardensis		CNX70_26470(K01624)	CNX70_26475(K00873)	CNX70_26480(K00927)	CNX70_06550(K00134)	CNX70_06545(K00615)
Burkholderia pseudomallei NCTC 13179	BBK_3819(K01194)	BBK_709(K01624)	BBK_710(K00873)	BBK_711(K00927)	BBK_1970(K00134)	BBK_1969(K00615)
Burkholderia mallei BMQ	DM76_3337(K01194)	DM76_1670(K01624)	DM76_1669(K00873)	DM76_1668(K00927)	DM76_643(K00134)	DM76_644(K00615)
Ralstonia insidiosa		ACS15_0611(K01624)	ACS15_0610(K00873)	ACS15_0609(K00927)	ACS15_3031(K00134)	ACS15_3032(K00615)
Burkholderia mallei FMH 23344	DM51_4830(K01194)	DM51_93(K01624)	DM51_92(K00873)	DM51_91(K00927)	DM51_2104(K00134)	DM51_2105(K00615)
Burkholderia mallei 23344	DM55_4387(K01194)	DM55_1692(K01624)	DM55_1691(K00873)	DM55_1690(K00927)	DM55_662(K00134)	DM55_663(K00615)
Paraburkholderia graminis	CUJ91_23050(K01194)	CUJ91_14780(K01624)	CUJ91_14785(K00873)	CUJ91_14790(K00927)	CUJ91_15320(K00134)	CUJ91_15325(K00615)
Burkholderia mallei NCTC 10247	BM44_4583(K01194)	BM44_2930(K01624)	BM44_2931(K00873)	BM44_2932(K00927)	BM44_55(K00134)	BM44_56(K00615)
Burkholderia sp. HB1	AC233_20375(K01194)	AC233_14875(K01624)	AC233_14880(K00873)	AC233_14885(K00927)	AC233_15410(K00134)	AC233_15415(K00615)
Massilia violaceinigra		CR152_11160(K01624)	CR152_11155(K00873)	CR152_11150(K00927)	CR152_08755(K00134)	CR152_08750(K00615)
Burkholderia stabilis	BBJ41_24005(K01194)	BBJ41_15675(K01624)	BBJ41_15670(K00873)	BBJ41_15665(K00927)	BBJ41_09065(K00134)	BBJ41_09070(K00615)
Beta proteobacterium CB		D521_1810(K01624)	D521_1811(K00873)	D521_1812(K00927)	D521_0231(K00134)	D521_0230(K00615)
Paraburkholderia sprentiae	BJG93_31985(K01194)	BJG93_15945(K01624)	BJG93_15940(K00873)	BJG93_15935(K00927)	BJG93_15380(K00134)	BJG93_15375(K00615)
Janthinobacterium sp. SNU WT3		FJQ89_15660(K01624)	FJQ89_15665(K00873)	FJQ89_15670(K00927)	FJQ89_23500(K00134)	FJQ89_23495(K00615)
Burkholderia diffusa	WI26_23480(K01194)	WI26_12695(K01624)	WI26_12700(K00873)	WI26_12705(K00927)	WI26_02715(K00134)	WI26_02710(K00615)
Paraburkholderia phenoliruptrix	BUPH_00275(K01194)	BUPH_03450(K01624)	BUPH_03452(K00873)	BUPH_03453(K00927)	BUPH_03562(K00134)	BUPH_03563(K00615)
Burkholderia sp. CCGE1001	BC1001_3681(K01194)	BC1001_2923(K01624)	BC1001_2924(K00873)	BC1001_2925(K00927)	BC1001_3033(K00134)	BC1001_3034(K00615)
Cupriavidus pinatubonensis JMP134		Reut_A0557(K01624)	Reut_A0558(K00873)	Reut_A0559(K00927)	Reut_A2840(K00134)	Reut_A2841(K00615)
Burkholderia contaminans	NL30_01975(K01194)	NL30_26200(K01624)	NL30_26205(K00873)	NL30_26210(K00927)	NL30_20900(K00134)	NL30_20905(K00615)
Ralstonia solanacearum CFBP2957		RCFBP_20901(K01624)	RCFBP_20902(K00873)	RCFBP_20903(K00927)	RCFBP_10700(K00134)	RCFBP_10699(K00615)
Burkholderia territorii	WS51_07630(K01194)	WS51_23555(K01624)	WS51_23560(K00873)	WS51_23565(K00927)	WS51_13535(K00134)	WS51_13530(K00615)
Burkholderia sp. BDU6	WS70_20690(K01194)	WS70_03995(K01624)	WS70_03990(K00873)	WS70_03985(K00927)	WS70_03020(K00134)	WS70_03015(K00615)
Paraburkholderia phytofirmans	Bphyt_5350(K01194)	Bphyt_3275(K01624)	Bphyt_3276(K00873)	Bphyt_3277(K00927)	Bphyt_3390(K00134)	Bphyt_3391(K00615)
Paraburkholderia sp. CCGE1002	BC1002_6168(K01194)	BC1002_2535(K01624)	BC1002_2536(K00873)	BC1002_2537(K00927)	BC1002_2652(K00134)	BC1002_2653(K00615)
Burkholderia gladioli ATCC 10248	BM43_6008(K01194)	BM43_820(K01624)	BM43_821(K00873)	BM43_822(K00927)	BM43_1963(K00134)	BM43_1962(K00615)
Burkholderia cepacia GG4	GEM_3610(K01194)	GEM_0807(K01624)	GEM_0806(K00873)	GEM_0805(K00927)	GEM_2884(K00134)	GEM_2885(K00615)
Rugosibacter aromaticivorans		PG1C_12270(K01624)	PG1C_12275(K00873)	PG1C_12280(K00927)	PG1C_12285(K00134)	PG1C_12290(K00615)
Pandoraea thiooxydans	ABW99_09335(K01194)	ABW99_20325(K01624)	ABW99_20320(K00873)	ABW99_20315(K00927)	ABW99_13620(K00134)	ABW99_13625(K00615)
Janthinobacterium sp. LM6	BZG29_06885	BZG29_26215(K01624)	BZG29_26220(K00873)	BZG29_26225(K00927)	BZG29_06545(K00134)	BZG29_06540(K00615)
Cupriavidus basilensis	RR42_s1551(K01194)	RR42_m0659(K01624)	RR42_m0658(K00873)	RR42_m0656(K00927)	RR42_m3576(K00134)	RR42_m3577(K00615)
Massilia umbonata		FCL38_17485(K01624)	FCL38_17490(K00873)	FCL38_17495(K00927)	FCL38_26385(K00134)	FCL38_26380(K00615)
Basilea psittacipulmonis		IX83_02045(K01624)		IX83_05855(K00927)	IX83_03605(K00134)	IX83_03600(K00615)
Candidatus Pseudomonas adelgestsugas (Adelges tsugae)		C3B55_00104(K01624)	C3B55_00925(K00873)	C3B55_00103(K00927)	C3B55_00102(K03472)	C3B55_00101(K00615)
Burkholderia cepacia ATCC 25416	APZ15_28630(K01194)	APZ15_01030(K01624)	APZ15_01035(K00873)	APZ15_01040(K00927)	APZ15_06760(K00134)	APZ15_06755(K00615)
Massilia albidiflava		EYF70_01085(K01624)	EYF70_01080(K00873)	EYF70_01075(K00927)	EYF70_22910(K00134)	EYF70_22915(K00615)
Burkholderia thailandensis E254	BTN_4165(K01194)	BTN_1673(K01624)	BTN_1672(K00873)	BTN_1671(K00927)	BTN_498(K00134)	BTN_499(K00615)
Burkholderia thailandensis MSMB59	BTHA_5703(K01194)	BTHA_3256(K01624)	BTHA_3257(K00873)	BTHA_3258(K00927)	BTHA_981(K00134)	BTHA_980(K00615)
Massilia flava		GO485_12885(K01624)	GO485_12890(K00873)	GO485_12895(K00927)	GO485_21960(K00134)	GO485_21955(K00615)
Burkholderia ubonensis	BW23_5643(K01194)	BW23_2268(K01624)	BW23_2267(K00873)	BW23_2266(K00927)	BW23_1099(K00134)	BW23_1100(K00615)
Ralstonia solanacearum Po82	RSPO_m00289(K01194)	RSPO_c02790(K01624)	RSPO_c02791(K00873)	RSPO_c02792(K00927)	RSPO_c00750(K00134)	RSPO_c00749(K00615)
Steroidobacter denitrificans			ACG33_03115(K00873)	ACG33_03110(K00927)	ACG33_03105(K00134)	ACG33_03100(K00615)
Sideroxydans lithotrophicus		Slit_0018(K01624)	Slit_0017(K00873)	Slit_0016(K00927)	Slit_0015(K00134)	Slit_0014(K00615)
Pandoraea vervacti	UC34_16535(K01194)	UC34_18060(K01624)	UC34_18065(K00873)	UC34_18070(K00927)	UC34_21355(K00134)	UC34_21360(K00615)
Ralstonia solanacearum UY031		RSUY_26830(K01624)	RSUY_26840(K00873)	RSUY_26850(K00927)	RSUY_07150(K00134)	RSUY_07140(K00615)
Burkholderia sp. OLGA172		AYM40_17030(K01624)	AYM40_17035(K00873)	AYM40_17040(K00927)	AYM40_17665(K00134)	AYM40_17670(K00615)
Acidihalobacter prosperus		BI364_01475(K01624)	BI364_01470(K00873)		BI364_01460(K00134)	BI364_01455(K00615)
Marinobacter hydrocarbonoclasticus VT8		Maqu_3037(K01624)	Maqu_1831(K00873)	Maqu_3038(K00927)	Maqu_3039(K03472)	Maqu_3040(K00615)
Burkholderia sp. CCGE1003	BC1003_3730(K01194)	BC1003_2861(K01624)	BC1003_2862(K00873)	BC1003_2863(K00927)	BC1003_2967(K00134)	BC1003_2968(K00615)
Halothiobacillus sp. LS2		A9404_07160(K01624)	A9404_07165(K00873)	A9404_07170(K00927)	A9404_07175(K00134)	A9404_07180(K00615)
Alkalilimnicola ehrlichii		Mlg_2844(K01624)	Mlg_2843(K00873)	Mlg_2842(K00927)	Mlg_2840(K00134)	Mlg_2841(K00615)
Burkholderia thailandensis E264	BTH_II1752(K01194)	BTH_I0665(K01624)	BTH_I0664(K00873)	BTH_I0663(K00927)	BTH_I1196(K00134)	BTH_I1195(K00615)
Paraburkholderia xenovorans LB400		DR64_2859(K01624)	DR64_2858(K00873)	DR64_2857(K00927)	DR64_2739(K00134)	DR64_2738(K00615)
Burkholderia thailandensis 2002721643	BG87_4496(K01194)	BG87_3231(K01624)	BG87_3232(K00873)	BG87_3233(K00927)	BG87_1087(K00134)	BG87_1086(K00615)
Burkholderia thailandensis USAMRU Malaysia #20	BTRA_3928(K01194)	BTRA_3351(K01624)	BTRA_3352(K00873)	BTRA_3353(K00927)	BTRA_1098(K00134)	BTRA_1097(K00615)
Burkholderia thailandensis E444	BTJ_3667(K01194)	BTJ_1761(K01624)	BTJ_1762(K00873)	BTJ_1763(K00927)	BTJ_2960(K00134)	BTJ_2959(K00615)
Pandoraea apista	SG18_00470(K01194)	SG18_01970(K01624)	SG18_01975(K00873)	SG18_01980(K00927)	SG18_05730(K00134)	SG18_05735(K00615)
Paraburkholderia xenovorans LB400		Bxe_A0691(K01624)	Bxe_A0690(K00873)	Bxe_A0689(K00927)	Bxe_A0566(K00134)	Bxe_A0565(K00615)
Paraburkholderia fungorum		OI25_2143(K01624)	OI25_2142(K00873)	OI25_2141(K00927)	OI25_2023(K00134)	OI25_2022(K00615)
Burkholderia thailandensis 2002721723	BTQ_5040(K01194)	BTQ_683(K01624)	BTQ_682(K00873)	BTQ_681(K00927)	BTQ_2735(K00134)	BTQ_2736(K00615)
Burkholderia sp. PAMC 28687			AX768_02435(K00873)	AX768_02430(K00927)	AX768_01640(K00134)	AX768_01635(K00615)
Pandoraea sp. XY-2	DRB87_15200(K01194)	DRB87_16585(K01624)	DRB87_16590(K00873)		DRB87_19770(K00134)	DRB87_19775(K00615)
Burkholderia oklahomensis E0147	DM82_4753(K01194)	DM82_191(K01624)	DM82_190(K00873)	DM82_189(K00927)	DM82_2614(K00134)	DM82_2615(K00615)
Burkholderia thailandensis 2003015869	DR62_4200(K01194)	DR62_1860(K01624)	DR62_1859(K00873)	DR62_1858(K00927)	DR62_668(K00134)	DR62_669(K00615)
Burkholderia sp. YI23	BYI23_D007240(K01194)	BYI23_A004700(K01624)	BYI23_A004690(K00873)	BYI23_A004680(K00927)	BYI23_A022110(K00134)	BYI23_A022120(K00615)
Janthinobacterium sp. 1_2014MBL_MicDiv		YQ44_01415(K01624)	YQ44_01410(K00873)	YQ44_01405(K00927)	YQ44_21590(K00134)	YQ44_21595(K00615)
Burkholderia oklahomensis C6786	BG90_5840(K01194)	BG90_833(K01624)	BG90_834(K00873)	BG90_835(K00927)	BG90_2119(K00134)	BG90_2118(K00615)
Candidatus Kinetoplastibacterium desouzaii		CDSE_0351(K01624)		CDSE_0348(K00927)	CDSE_0347(K00134)	CDSE_0346(K00615)
Burkholderia seminalis	WJ12_30385(K01194)	WJ12_13165(K01624)	WJ12_13170(K00873)	WJ12_13175(K00927)	WJ12_02815(K00134)	WJ12_02810(K00615)
Burkholderia thailandensis H0587	BTL_4514(K01194)	BTL_3039(K01624)	BTL_3040(K00873)	BTL_3041(K00927)	BTL_891(K00134)	BTL_890(K00615)
Acidithiobacillus ferrooxidans ATCC 53993		Lferr_2849(K01624)	Lferr_2850(K00873)	Lferr_2851(K00927)	Lferr_2852(K00134)	Lferr_2853(K00615)
Halothiobacillus neapolitanus		Hneap_0405(K01624)	Hneap_0406(K00873)	Hneap_0407(K00927)	Hneap_0408(K00134)	Hneap_0409(K00615)
Pandoraea faecigallinarum	AB870_03355(K01194)	AB870_05095(K01624)	AB870_05100(K00873)	AB870_05105(K00927)	AB870_08190(K00134)	AB870_08195(K00615)
Burkholderia lata	Bcep18194_B0851(K01194)	Bcep18194_A5957(K01624)	Bcep18194_A5958(K00873)	Bcep18194_A5959(K00927)	Bcep18194_A3723(K00134)	Bcep18194_A3722(K00615)
Acidithiobacillus ferrooxidans ATCC 23270		AFE_3248(K01624)	AFE_3249(K00873)	AFE_3250(K00927)	AFE_3251(K00134)	AFE_3252(K00615)
Burkholderia sp. PAMC 26561		AXG89_08970(K01624)	AXG89_08965(K00873)	AXG89_08960(K00927)	AXG89_08470(K00134)	AXG89_08465(K00615)
Immundisolibacter cernigliae			PG2T_09360(K00873)	PG2T_14790(K00927)	PG2T_14785(K00134)	PG2T_14780(K00615)
Burkholderia sp. RPE67	BRPE67_DCDS09150(K01194)	BRPE67_ACDS04630(K01624)	BRPE67_ACDS04620(K00873)	BRPE67_ACDS04610(K00927)	BRPE67_ACDS22860(K00134)	BRPE67_ACDS22870(K00615)
Alcanivorax xenomutans		P40_01290(K01624)	P40_20610	P40_01285(K00927)	P40_01280(K00134)	P40_01275(K00615)
Burkholderia thailandensis MSMB121	BTI_5482(K01194)	BTI_3022(K01624)	BTI_3023(K00873)	BTI_3024(K00927)	BTI_656(K00134)	BTI_655(K00615)
Thiomicrorhabdus sp. G1		FE785_01280(K01624)	FE785_01275(K00873)	FE785_01270(K00927)	FE785_01265(K00134)	FE785_01260(K00615)
Paraburkholderia sp. SOS3	BTO02_30205(K01194)	BTO02_03515(K01624)	BTO02_03510(K00873)	BTO02_03505(K00927)	BTO02_17920(K00134)	BTO02_17925(K00615)
Hydrocarboniclastica marina		soil367_13325(K01624)	soil367_05610(K00873)	soil367_13330(K00927)	soil367_13335(K03472)	soil367_13340(K00615)
Polynucleobacter duraquae		CL55_00017970(K01624)	CL55_00017980(K00873)	CL55_00017990(K00927)	CL55_00002330(K00134)	CL55_00002320(K00615)
Burkholderia stagnalis		WT74_13945(K01624)	WT74_13950(K00873)	WT74_13955(K00927)	WT74_03140(K00134)	WT74_03135(K00615)
Burkholderia sp. Bp5365	AQ610_27390(K01194)	AQ610_15120(K01624)	AQ610_15125(K00873)	AQ610_15130(K00927)	AQ610_03150(K00134)	AQ610_03145(K00615)
Pandoraea oxalativorans	MB84_21310	MB84_22860(K01624)	MB84_22865(K00873)	MB84_22870(K00927)	MB84_01245(K00134)	MB84_01250(K00615)
Burkholderia sp. 2002721687	BW21_5165(K01194)	BW21_3164(K01624)	BW21_3165(K00873)	BW21_3166(K00927)	BW21_752(K00134)	BW21_751(K00615)
Pandoraea sputorum	NA29_11460(K01194)	NA29_09825(K01624)	NA29_09820(K00873)	NA29_09815(K00927)	NA29_01015(K00134)	NA29_01020(K00615)
Pandoraea pnomenusa DSM 16536	LV28_06180(K01194)	LV28_07675(K01624)	LV28_07680(K00873)	LV28_07685(K00927)	LV28_11060(K00134)	LV28_11065(K00615)
Pandoraea pnomenusa 3kgm	U875_07450(K01194)	U875_05960(K01624)	U875_05955(K00873)	U875_05950(K00927)	U875_02310(K00134)	U875_02305(K00615)
Pandoraea pnomenusa RB38	DA70_00095(K01194)	DA70_23035(K01624)	DA70_23030(K00873)	DA70_23025(K00927)	DA70_19380(K00134)	DA70_19375(K00615)
Massilia sp. NR 4-1		ACZ75_22090(K01624)	ACZ75_22085(K00873)	ACZ75_22080(K00927)	ACZ75_13225(K00134)	ACZ75_13230(K00615)
Pandoraea pnomenusa	X636_02130(K01194)	X636_03615(K01624)	X636_03620(K00873)	X636_03625(K00927)	X636_07155(K00134)	X636_07160(K00615)
Acidithiobacillus ferridurans		AFERRID_15420(K01624)	AFERRID_15410(K00873)	AFERRID_15400(K00927)	AFERRID_15390(K00134)	AFERRID_15380(K00615)
Pandoraea fibrosis	PI93_011500(K01194)	PI93_009985(K01624)	PI93_009980(K00873)	PI93_009975(K00927)	PI93_006630(K00134)	PI93_006625(K00615)
Guyparkeria halophila		GM160_10775(K01624)	GM160_10780(K00873)	GM160_10785(K00927)	GM160_10790(K00134)	GM160_10795(K00615)
Candidatus Rickettsiella viridis			RVIR1_01760(K00873)	RVIR1_01750(K00927)	RVIR1_13560(K00134)	RVIR1_13550(K00615)
Caballeronia sp. SBC2			SBC2_06470(K00873)	SBC2_06460(K00927)	SBC2_05150(K00134)	SBC2_05140(K00615)
Aquicella siphonis			AQUSIP_01560(K00873)	AQUSIP_01570(K00927)	AQUSIP_21440(K00134)	AQUSIP_21450(K00615)
Thauera aromatica		Tharo_2432(K01624)	Tharo_2431(K00873)	Tharo_2430(K00927)	Tharo_2429(K00134)	Tharo_2428(K00615)
Pandoraea norimbergensis	AT302_15645(K01194)	AT302_14015(K01624)	AT302_14010(K00873)	AT302_14005(K00927)	AT302_04900(K00134)	AT302_04905(K00615)
Thauera sp. MZ1T		Tmz1t_1489(K01624)	Tmz1t_1490(K00873)	Tmz1t_1495(K00927)	Tmz1t_1496(K00134)	Tmz1t_1497(K00615)
Gallionella capsiferriformans		Galf_0032(K01624)	Galf_0031(K00873)	Galf_0030(K00927)	Galf_0029(K00134)	Galf_0028(K00615)
Burkholderia insecticola	BRPE64_DCDS04770(K01194)	BRPE64_ACDS04930(K01624)	BRPE64_ACDS04920(K00873)	BRPE64_ACDS04910(K00927)	BRPE64_ACDS23320(K00134)	BRPE64_ACDS23330(K00615)
Candidatus Thiodictyon syntrophicum		THSYN_04835(K01624)	THSYN_04830(K00873)	THSYN_04825(K00927)	THSYN_04820(K00134)	THSYN_04815(K00615)
Azoarcus sp. DN11		CDA09_05130(K01624)	CDA09_05140(K00873)	CDA09_05155(K00927)	CDA09_05160(K00134)	CDA09_05165(K00615)
Azoarcus sp. SY39		C0099_04195(K01624)	C0099_01775(K00873)	C0099_04200(K00927)	C0099_04205(K00134)	C0099_04210(K00615)
Spongiibacter sp. IMCC21906		IMCC21906_00768(K01624)	IMCC21906_02673(K00873)	IMCC21906_00767(K00927)	IMCC21906_00766(K03472)	IMCC21906_00765(K00615)
Sulfuricaulis limicola		SCL_2429(K01624)	SCL_2430(K00873)	SCL_2431(K00927)	SCL_2432(K00134)	SCL_2433(K00615)
Pseudolysobacter antarcticus			ELE36_17285(K00873)	ELE36_17300(K00927)	ELE36_17320(K00134)	ELE36_17325(K00615)
Massilia sp. WG5		AM586_25290(K01624)	AM586_25295(K00873)	AM586_25300(K00927)	AM586_06605(K00134)	AM586_06600(K00615)
Candidatus Thioglobus sp. NP1			CRN91_02115(K00873)	CRN91_02110(K00927)	CRN91_02105(K00134)	CRN91_02100(K00615)
Bordetella sp. J329		CBF45_15825(K02510)		CBF45_02295(K00927)	CBF45_02290(K00134)	CBF45_02285(K00615)
Kerstersia gyiorum		EHF36_15875(K02510)		EHF36_02685(K00927)	EHF36_02680(K00134)	EHF36_02675(K00615)
Pandoraea pulmonicola	RO07_22695(K01194)	RO07_01830(K01624)	RO07_01835(K00873)	RO07_01840(K00927)	RO07_05255(K00134)	RO07_05260(K00615)
Rhodocyclaceae bacterium Thauera-like		B4966_03680(K01624)	B4966_03685(K00873)	B4966_03700(K00927)	B4966_03710(K00134)	B4966_03715(K00615)
Alcanivorax dieselolei		B5T_00266(K01624)		B5T_00265(K00927)	B5T_00264(K00134)	B5T_00263(K00615)
Burkholderia plantarii ATCC 43733	bpln_2g24250(K01194)	bpln_1g30220(K01624)	bpln_1g30230(K00873)	bpln_1g30240(K00927)	bpln_1g05070(K00134)	bpln_1g05060(K00615)
Burkholderia plantarii PG1	BGL_2c23950(K01194)	BGL_1c31200(K01624)	BGL_1c31210(K00873)	BGL_1c31220(K00927)	BGL_1c05210(K00134)	BGL_1c05200(K00615)
Pusillimonas sp. T7-7		PT7_2046(K01624)	PT7_1561(K00873)	PT7_2048(K00927)	PT7_2049(K00134)	PT7_2050(K00615)
Aquicella lusitana	AQULUS_02890(K01194)		AQULUS_01670(K00873)	AQULUS_01680(K00927)	AQULUS_19000(K00134)	AQULUS_19010(K00615)
Paraburkholderia caffeinilytica	DSC91_001318(K01194)	DSC91_004690(K01624)	DSC91_004691(K00873)	DSC91_004692(K00927)	DSC91_004807(K00134)	DSC91_004809(K00615)
Thioalkalivibrio nitratireducens		TVNIR_0344(K01624)	TVNIR_0343(K00873)	TVNIR_0342(K00927)	TVNIR_0341(K00134)	TVNIR_0340(K00615)
Zoogloeaceae bacteirum Par-f-2		C3497_03430(K01624)	C3497_03435(K00873)	C3497_03450(K00927)	C3497_03460(K00134)	C3497_03465(K00615)
Burkholderia glumae LMG 2196 = ATCC 33617	KS03_4134(K01194)	KS03_427(K01624)	KS03_428(K00873)	KS03_429(K00927)	KS03_1466(K00134)	KS03_1465(K00615)
Methylobacillus flagellatus		Mfla_2243(K01624)	Mfla_2244(K00873)	Mfla_2247(K00927)	Mfla_2248(K00134)	Mfla_2249(K00615)
Burkholderia glumae BGR1	bglu_2g18010(K01194)	bglu_1g29760(K01624)	bglu_1g29770(K00873)	bglu_1g29780(K00927)	bglu_1g05360(K00134)	bglu_1g05350(K00615)
Mariprofundus aestuarium		Ga0123461_1615(K01624)	Ga0123461_1614(K00873)	Ga0123461_1613(K00927)	Ga0123461_1612(K00134)	Ga0123461_1611(K00615)
Endosymbiont of unidentified scaly snail isolate Monju		EBS_1881(K01624)	EBS_1882(K00873)	EBS_1883(K00927)	EBS_1884(K00134)	EBS_1885(K00615)
Janthinobacterium agaricidamnosum		GJA_530(K01624)	GJA_529(K00873)	GJA_528(K00927)	GJA_4317(K00134)	GJA_4318(K00615)
Sutterella megalosphaeroides		SUTMEG_20470(K01624)		SUTMEG_04440(K00927)	SUTMEG_04430(K00134)	SUTMEG_04420(K00615)
Thauera humireducens		AC731_010030(K01624)	AC731_010020(K00873)	AC731_010010(K00927)	AC731_010005(K00134)	AC731_010000(K00615)
Hydrogenovibrio crunogenus		Tcr_0248(K01624)	Tcr_0247(K00873)	Tcr_0246(K00927)	Tcr_0245(K00134)	Tcr_0244(K00615)
Massilia oculi		DIR46_16190(K01624)	DIR46_16185(K00873)	DIR46_16180(K00927)	DIR46_08170(K00134)	DIR46_08175(K00615)
Azoarcus communis		CEW83_20585(K01624)	CEW83_20590(K00873)	CEW83_20600(K00927)	CEW83_20610(K00134)	CEW83_20615(K00615)
Thauera chlorobenzoica		Tchl_3348(K01624)	Tchl_3347(K00873)	Tchl_3346(K00927)	Tchl_3345(K00134)	Tchl_3344(K00615)
Solimonas sp. K1W22B-7	D0B54_07710(K01194)		D0B54_01240(K00873)	D0B54_20675(K00927)	D0B54_20680(K00134)	D0B54_20685(K00615)
Methylovorus glucosetrophus		Msip34_0487(K01624)	Msip34_0486(K00873)	Msip34_0485(K00927)	Msip34_0484(K00134)	Msip34_0483(K00615)
Azoarcus sp. KH32C	AZKH_2673(K01194)	AZKH_0970(K01624)	AZKH_0972(K00873)	AZKH_0975(K00927)	AZKH_0976(K00134)	AZKH_0977(K00615)
Paraburkholderia rhizoxinica		RBRH_01310(K01624)	RBRH_01311(K00873)	RBRH_01314(K00927)	RBRH_03186(K00134)	RBRH_03187(K00615)
Azoarcus sp. CIB		AzCIB_0845(K01624)	AzCIB_0847(K00873)	AzCIB_0850(K00927)	AzCIB_0851(K00134)	AzCIB_0852(K00615)
Granulosicoccus antarcticus	IMCC3135_17425(K01194)	IMCC3135_33865(K01624)	IMCC3135_14375(K00873)	IMCC3135_07475(K00927)	IMCC3135_07470(K00134)	IMCC3135_07465(K00615)
Methylophaga frappieri		Q7C_2155(K01624)	Q7C_2154(K00873)	Q7C_2153(K00927)	Q7C_2152(K00134)	Q7C_2151(K00615)
Castellaniella defragrans		BN940_14831(K01624)	BN940_12231(K00873)	BN940_15291(K00927)	BN940_15296(K00134)	BN940_15301(K00615)
Candidatus Thioglobus autotrophicus		SP60_04480(K01624)	SP60_04475(K00873)	SP60_04470(K00927)	SP60_04460(K00134)	SP60_04455(K00615)
Oceanicoccus sagamiensis		BST96_06000(K01624)	BST96_12825(K00873)	BST96_06005(K00927)	BST96_06010(K03472)	BST96_06015(K00615)
Candidatus Kinetoplastibacterium blastocrithidii (ex Strigomonas culicis)		CKBE_00291(K01624)		CKBE_00289(K00927)	CKBE_00288(K00134)	CKBE_00287(K00615)
Candidatus Kinetoplastibacterium blastocrithidii TCC012E		BCUE_0355(K01624)		BCUE_0352(K00927)	BCUE_0351(K00134)	BCUE_0350(K00615)
Mariprofundus ferrinatatus		Ga0123462_0765(K01624)	Ga0123462_0766(K00873)	Ga0123462_0767(K00927)	Ga0123462_0768(K00134)	Ga0123462_0769(K00615)
Bordetella trematum		SAMEA390648702212(K01624)	SAMEA390648700470(K00873)	SAMEA390648702174(K00927)	SAMEA390648702173(K00134)	SAMEA390648702172(K00615)
Legionella pneumophila subsp. pneumophila Lorraine (serogroup 1)	LPO_1939(K01194)		LPO_0149(K00873)	LPO_0150(K00927)	LPO_0151(K00134)	LPO_0152(K00615)
Legionella oakridgensis			Loa_00164(K00873)	Loa_00165(K00927)	Loa_00166(K00134)	Loa_00167(K00615)
Alcanivorax pacificus		S7S_00860(K01624)	S7S_17145(K00873)	S7S_00855(K00927)	S7S_00850(K00134)	S7S_00845(K00615)
Legionella pneumophila 2300/99 Alcoy (serogroup 1)	lpa_02708(K01194)		lpa_00206(K00873)	lpa_00207(K00927)	lpa_00210(K00134)	lpa_00211(K00615)
Legionella pneumophila Corby	LPC_1327(K01194)		LPC_0157(K00873)	LPC_0158(K00927)	LPC_0159(K00134)	LPC_0160(K00615)
Legionella pneumophila subsp. pneumophila LPE509			LPE509_03100(K00873)	LPE509_03099(K00927)	LPE509_03098(K00134)	LPE509_03097(K00615)
Legionella pneumophila subsp. pneumophila Philadelphia 1 (serogroup 1)			lpg0136(K00873)	lpg0137(K00927)	lpg0138(K00134)	lpg0139(K00615)
Sutterella sp. KGMB03119		FG381_06510(K01624)		FG381_09370(K00927)	FG381_09360(K00134)	FG381_09355(K00615)
Legionella pneumophila subsp. pneumophila Thunder Bay			LP6_0141(K00873)	LP6_0142(K00927)	LP6_0143(K00134)	LP6_0144(K00615)
Legionella pneumophila subsp. pneumophila ATCC 43290 (serogroup 12)			lp12_0137(K00873)	lp12_0138(K00927)	lp12_0139(K00134)	lp12_0140(K00615)
Bordetella sp. HZ20		DBV39_08075(K01624)	DBV39_03045(K00873)	DBV39_08105(K00927)	DBV39_08110(K00134)	DBV39_08115(K00615)
Mycoavidus cysteinexigens		MCB1EB_1969(K01624)		MCB1EB_1970(K00927)	MCB1EB_2008(K00134)	MCB1EB_2009(K00615)
Burkholderiales bacterium YL45		A4V04_00980(K01624)		A4V04_07580(K00927)	A4V04_07585(K00134)	A4V04_07590(K00615)
Oligella urethralis		CEQ07_09045(K01624)		CEQ07_02675(K00927)	CEQ07_02670(K00134)	CEQ07_02665(K00615)
Legionella pneumophila Paris (serogroup 1)	lpp1844(K01194)		lpp0151(K00873)	lpp0152(K00927)	lpp0153(K00134)	lpp0154(K00615)
Ottowia oryzae			C6570_04565(K00873)	C6570_04555(K00927)	C6570_03790(K00134)	C6570_03795(K00615)
Bordetella hinzii		ACR54_01541(K01624)	ACR54_03851(K00873)	ACR54_01498(K00927)	ACR54_01497(K00134)	ACR54_01496(K00615)
Bordetella avium		BAV0889(K01624)	BAV0698(K00873)	BAV0865(K00927)	BAV0864(K00134)	BAV0863(K00615)
Candidatus Kinetoplastibacterium oncopeltii		CONE_0348(K01624)		CONE_0345(K00927)	CONE_0344(K00134)	CONE_0343(K00615)
Legionella pneumophila Lens (serogroup 1)	lpl1841(K01194)		lpl0136(K00873)	lpl0137(K00927)	lpl0138(K00134)	lpl0139(K00615)
Methylotenera mobilis			Mmol_1977(K00873)	Mmol_1978(K00927)	Mmol_1979(K00134)	Mmol_1980(K00615)
Aromatoleum aromaticum		ebA1107(K01624)	ebA1105(K00873)	ebA1103(K00927)	ebA1102(K00134)	ebA1101(K00615)
Legionella jordanis	NCTC11533_01787(K01194)		NCTC11533_00166(K00873)	NCTC11533_00167(K00927)	NCTC11533_00168(K00134)	NCTC11533_00169(K00615)
Achromobacter spanius		CVS48_13400(K01624)	CVS48_01995(K00873)	CVS48_13140(K00927)	CVS48_13135(K00134)	CVS48_13130(K00615)
Alcaligenes faecalis ZD02		UZ73_06930(K01624)	UZ73_07850(K00873)	UZ73_06955(K00927)	UZ73_06960(K00134)	UZ73_06965(K00615)
Limnohabitans sp. 103DPR2		L103DPR2_00166(K01624)	L103DPR2_00168(K00873)	L103DPR2_00207(K00927)	L103DPR2_00258(K00134)	L103DPR2_00257(K00615)
Alcaligenes faecalis JQ135		AFA_03425(K01624)	AFA_02640(K00873)	AFA_03395(K00927)	AFA_03390(K00134)	AFA_03385(K00615)
Bordetella pseudohinzii		BBN53_14135(K01624)	BBN53_03865(K00873)	BBN53_14350(K00927)	BBN53_14355(K00134)	BBN53_14360(K00615)
Legionella pneumophila subsp. pneumophila HL06041035 (serogroup 1)	LPV_2153(K01194)		LPV_0154(K00873)	LPV_0155(K00927)	LPV_0156(K00134)	LPV_0157(K00615)
Methyloversatilis sp. RAC08		BSY238_1265(K01624)	BSY238_1264(K00873)	BSY238_1263(K00927)	BSY238_1262(K00134)	BSY238_1261(K00615)
Achromobacter sp. AONIH1		C2U31_28125(K01624)	C2U31_09060(K00873)	C2U31_28390(K00927)	C2U31_28395(K00134)	C2U31_28400(K00615)
Pusillimonas sp. ye3		CKA81_00985(K01624)	CKA81_07625(K00873)	CKA81_00970(K00927)	CKA81_00965(K00134)	CKA81_00960(K00615)
Pigmentiphaga sp. H8		EGT29_21825(K01624)	EGT29_21830(K00873)	EGT29_21835(K00927)	EGT29_21840(K00134)	EGT29_21845(K00615)
Achromobacter insolitus		BUW96_14120(K01624)	BUW96_21330(K00873)	BUW96_14365(K00927)	BUW96_14370(K00134)	BUW96_14375(K00615)
Candidatus Methylopumilus turicensis				BN1209_1511(K00927)	BN1209_1512(K00134)	BN1209_1513(K00615)
Candidatus Thioglobus singularis PS1		W908_01035(K01624)	W908_08025(K00873)	W908_08030(K00927)	W908_08035(K00134)	W908_08040(K00615)
Alcaligenes aquatilis		D3M96_04470(K01624)	D3M96_03655(K00873)	D3M96_04440(K00927)	D3M96_04435(K00134)	D3M96_04430(K00615)
Candidatus Kinetoplastibacterium galatii		ST1E_0394(K01624)		ST1E_0392(K00927)	ST1E_0391(K00134)	ST1E_0390(K00615)
Hydrogenovibrio thermophilus		EPV75_01810(K01624)	EPV75_01805(K00873)	EPV75_01800(K00927)	EPV75_01795(K00134)	EPV75_01790(K00615)
Thiomicrospira sp. S5		AYJ59_11900(K01624)	AYJ59_11905(K00873)	AYJ59_11910(K00927)	AYJ59_11915(K00134)	AYJ59_11920(K00615)
Achromobacter sp. B7		DVB37_21410(K01624)	DVB37_03845(K00873)	DVB37_21630(K00927)	DVB37_21635(K00134)	DVB37_21640(K00615)
Legionella fallonii			LFA_0196(K00873)	LFA_0197(K00927)	LFA_0198(K00134)	LFA_0199(K00615)
Thauera sp. K11		CCZ27_13860(K01624)	CCZ27_15400(K00873)	CCZ27_13845(K00927)	CCZ27_13840(K00134)	CCZ27_13835(K00615)
Hydrogenophilus thermoluteolus		HPTL_0825(K01624)	HPTL_0833(K00873)	HPTL_0826(K00927)	HPTL_0827(K00134)	HPTL_0828(K00615)
Candidatus Methylopumilus planktonicus				BN1208_1155(K00927)	BN1208_1156(K00134)	BN1208_1157(K00615)
Bordetella genomosp. 13		CAL15_13640(K01624)	CAL15_19525(K00873)	CAL15_13750(K00927)	CAL15_13755(K00134)	CAL15_13760(K00615)
Achromobacter xylosoxidans NCTC10807		ERS451415_04911(K01624)	ERS451415_00873(K00873)	ERS451415_04958(K00927)	ERS451415_04959(K00134)	ERS451415_04960(K00615)
Achromobacter denitrificans		APT56_22320(K01624)	APT56_04655(K00873)	APT56_22595(K00927)	APT56_22600(K00134)	APT56_22605(K00615)
Bordetella pertussis B1917		B1917_1441(K01624)	B1917_3115(K00873)	B1917_2846(K00927)	B1917_2847(K00134)	B1917_2848(K00615)
Bordetella pertussis 18323		BN118_1929(K01624)	BN118_0095(K00873)	BN118_1340(K00927)	BN118_1339(K00134)	BN118_1338(K00615)
Bordetella pertussis Tohama I		BP1519(K01624)	BP3333(K00873)	BP1001(K00927)	BP1000(K00134)	BP0999(K00615)
Bordetella bronchiseptica MO149		BN115_1366(K01624)	BN115_3787(K00873)	BN115_1340(K00927)	BN115_1339(K00134)	BN115_1338(K00615)
Neisseriaceae bacterium DSM 100970		CUN60_05335(K01624)	CUN60_09785(K00873)	CUN60_02505(K00927)	CUN60_04220(K00134)	CUN60_04215(K00615)
Bordetella bronchiseptica S798		BBS798_1370(K01624)	BBS798_3891(K00873)	BBS798_1344(K00927)	BBS798_1343(K00134)	BBS798_1342(K00615)
Bordetella bronchiseptica RB50		BB1408(K01624)	BB4098(K00873)	BB1382(K00927)	BB1381(K00134)	BB1380(K00615)
Bordetella parapertussis Bpp5		BN117_3460(K01624)	BN117_1014(K00873)	BN117_3486(K00927)	BN117_3487(K00134)	BN117_3488(K00615)
Bordetella pertussis 137		Q425_13860(K01624)	Q425_32960(K00873)	Q425_9380(K00927)	Q425_9370(K00134)	Q425_9360(K00615)
Bordetella pertussis CS		BPTD_1501(K01624)	BPTD_3290(K00873)	BPTD_0996(K00927)	BPTD_0995(K00134)	BPTD_0994(K00615)
Achromobacter xylosoxidans A8		AXYL_05066(K01624)	AXYL_00872(K00873)	AXYL_05115(K00927)	AXYL_05116(K00134)	AXYL_05117(K00615)
Legionella clemsonensis	clem_07255(K01194)		clem_13795(K00873)	clem_13800(K00927)	clem_13805(K00134)	clem_13810(K00615)
Candidatus Kinetoplastibacterium crithidii TCC036E		CDEE_0356(K01624)		CDEE_0354(K00927)	CDEE_0353(K00134)	CDEE_0352(K00615)
Candidatus Kinetoplastibacterium crithidii (ex Angomonas deanei ATCC 30255)		CKCE_0740(K01624)		CKCE_0738(K00927)	CKCE_0737(K00134)	CKCE_0736(K00615)
Tatlockia micdadei			LMI_2987(K00873)	LMI_2986(K00927)	LMI_2985(K00134)	LMI_2984(K00615)
Sinimarinibacterium sp. NLF-5-8			GT972_12790(K00873)	GT972_10585(K00927)	GT972_10590(K00134)	GT972_10595(K00615)
Bordetella parapertussis 12822		BPP1192(K01624)	BPP3663(K00873)	BPP1166(K00927)	BPP1165(K00134)	BPP1164(K00615)
Legionella israelensis			E4T55_08090(K00873)	E4T55_08085(K00927)	E4T55_08080(K00134)	E4T55_08075(K00615)
Candidatus Ruthia magnifica (Calyptogena magnifica)		Rmag_0067(K01624)	Rmag_0066(K00873)	Rmag_0065(K00927)	Rmag_0063(K00134)	Rmag_0062(K00615)
Legionella longbeachae	LLO_3440(K01194)		LLO_3264(K00873)	LLO_3263(K00927)	LLO_3262(K00134)	LLO_3261(K00615)
Azoarcus sp. BH72		azo2843(K01624)	azo2842(K00873)	azo2839(K00927)	azo2837(K00134)	azo2836(K00615)
Ephemeroptericola cinctiostellae		DTO96_102257(K01624)	DTO96_100570(K00873)	DTO96_102258(K00927)	DTO96_102353(K00134)	DTO96_102354(K00615)
Methylophaga nitratireducenticrescens		Q7A_566(K01624)		Q7A_564(K00927)	Q7A_563(K00134)	Q7A_562(K00615)
Legionella sainthelensi			CAB17_03110(K00873)	CAB17_03105(K00927)	CAB17_03100(K00134)	CAB17_03095(K00615)
Methylotenera versatilis		M301_2164(K01624)	M301_2396(K00873)	M301_2397(K00927)	M301_2399(K00134)	M301_2400(K00615)
Endosymbiont of Bathymodiolus septemdierum		BSEPE_0099(K01624)	BSEPE_0098(K00873)	BSEPE_0097(K00927)	BSEPE_0095(K00134)	BSEPE_0094(K00615)
Acidiferrobacter sp. SPIII_3		C4901_14460(K01624)	C4901_14465(K00873)	C4901_14470(K00927)	C4901_14475(K00134)	C4901_14480(K00615)
Azoarcus sp. DD4	CJ010_12110(K01194)	CJ010_17805(K01624)	CJ010_17800(K00873)	CJ010_17785(K00927)	CJ010_17775(K00134)	CJ010_17770(K00615)
Ottowia sp. oral taxon 894			ADJ79_05830(K00873)	ADJ79_05030(K00927)	ADJ79_05325(K00134)	ADJ79_05320(K00615)
Legionella lansingensis	44548918_00981(K01194)		44548918_00149(K00873)	44548918_00150(K00927)	44548918_00151(K00134)	44548918_00152(K00615)
Coxiella mudrowiae		CleRT_01520(K01624)	CleRT_01510(K00873)	CleRT_01500(K00927)	CleRT_01490(K00134)	CleRT_01480(K00615)
Legionella hackeliae			LHA_0272(K00873)	LHA_0271(K00927)	LHA_0270(K00134)	LHA_0269(K00615)
Azoarcus olearius		dqs_2982(K01624)	dqs_2981(K00873)	dqs_2978(K00927)	dqs_2976(K00134)	dqs_2975(K00615)
Bordetella bronchiseptica 253		BN112_2051(K01624)	BN112_4305(K00873)	BN112_2077(K00927)	BN112_2078(K00134)	BN112_2079(K00615)
Moraxellaceae bacterium HYN0046		HYN46_05775(K01624)		HYN46_05765(K00927)	HYN46_06615(K00134)	HYN46_06610(K00615)
Woeseia oceani			BA177_14350(K00873)	BA177_14355(K00927)	BA177_14360(K00134)	BA177_14365(K00615)
Bordetella petrii		Bpet3600(K01624)	Bpet0764(K00873)	Bpet3622(K00927)	Bpet3623(K00134)	Bpet3624(K00615)
Comamonas testosteroni TK102		O987_27385(K01624)	O987_27415(K00873)	O987_27940(K00927)	O987_27450(K00134)	O987_27445(K00615)
Comamonas kerstersii		B5M06_06025(K01624)	B5M06_06030(K00873)	B5M06_06385(K00927)	B5M06_06050(K00134)	B5M06_06045(K00615)
Spiribacter sp. 2438			GJ672_01695(K00873)	GJ672_01690(K00927)	GJ672_01685(K00134)	GJ672_01680(K00615)
Orrella dioscoreae		ODI_R3294(K01624)	ODI_R1037(K00873)	ODI_R3307(K00927)	ODI_R3309(K00134)	ODI_R3310(K00615)
Candidatus Vesicomyosocius okutanii (Calyptogena okutanii)		COSY_0074(K01624)	COSY_0073(K00873)	COSY_0072(K00927)	COSY_0071(K00134)	COSY_0070(K00615)
Spiribacter roseus		BBH56_05415(K03598)	BBH56_00855(K00873)	BBH56_00850(K00927)	BBH56_00845(K00134)	BBH56_00840(K00615)
Spiribacter salinus			SPISAL_01680(K00873)	SPISAL_01675(K00927)	SPISAL_01670(K00134)	SPISAL_01665(K00615)
Roseateles depolymerans		RD2015_618(K01624)	RD2015_616(K00873)	RD2015_613(K00927)	RD2015_4531(K00134)	RD2015_4530(K00615)
Pseudohongiella spirulinae		PS2015_93(K01624)		PS2015_92(K00927)	PS2015_91(K03472)	PS2015_90(K00615)
Rhizobacter gummiphilus		A4W93_02855(K01624)	A4W93_02840(K00873)	A4W93_02835(K00927)	A4W93_26450(K00134)	A4W93_26455(K00615)
Acidovorax ebreus		Dtpsy_3304(K01624)	Dtpsy_3305(K00873)	Dtpsy_3401(K00927)	Dtpsy_3310(K00134)	Dtpsy_3309(K00615)
Ramlibacter tataouinensis		Rta_36820(K01624)	Rta_36840(K00873)	Rta_36850(K00927)	Rta_37760(K00134)	Rta_37770(K00615)
Comamonas thiooxydans		CtCNB1_4620(K01624)	CtCNB1_4626(K00873)	CtCNB1_4728(K00927)	CtCNB1_4633(K00134)	CtCNB1_4632(K00615)
Acidovorax sp. JS42		Ajs_3955(K01624)	Ajs_3956(K00873)	Ajs_4056(K00927)	Ajs_3960(K00134)	Ajs_3959(K00615)
Coxiella burnetii Dugway 5J108-111	CBUD_1435(K01194)	CBUD_0229(K01624)	CBUD_0227(K00873)	CBUD_0226(K00927)	CBUD_0225(K00134)	CBUD_0224(K00615)
Salinisphaera sp. LB1			SALB1_0687(K00873)	SALB1_0374(K00927)	SALB1_0376(K00134)	SALB1_0377(K00615)
Coxiella burnetii CbuG_Q212	CbuG_0663(K01194)	CbuG_0156(K01624)	CbuG_0160(K00873)	CbuG_0161(K00927)	CbuG_0162(K00134)	CbuG_0163(K00615)
Sphaerotilus natans		EWH46_16775(K01624)	EWH46_16780(K00873)	EWH46_16790(K00927)	EWH46_15860(K00134)	EWH46_15865(K00615)
Lautropia mirabilis			NCTC12852_02359(K00873)	NCTC12852_02378(K00927)	NCTC12852_02379(K00134)	NCTC12852_02380(K00615)
Legionella geestiana				E4T54_06695(K00927)	E4T54_06700(K00134)	E4T54_06705(K00615)
Coxiella burnetii RSA 493	CBU_1346(K01194)	CBU_1778(K01624)	CBU_1781(K00873)	CBU_1782(K00927)	CBU_1783(K00134)	CBU_1784(K00615)
Coxiella burnetii CbuK_Q154	CbuK_1209(K01194)	CbuK_0230(K01624)	CbuK_0075(K00873)	CbuK_0074(K00927)	CbuK_0073(K00134)	CbuK_0072(K00615)
Diaphorobacter polyhydroxybutyrativorans		BA022_16070(K01624)	BA022_16065(K00873)	BA022_15380(K00927)	BA022_16040(K00134)	BA022_16045(K00615)
Polaromonas sp. JS666		Bpro_4630(K01624)	Bpro_4634(K00873)	Bpro_4635(K00927)	Bpro_4826(K00134)	Bpro_4827(K00615)
Coxiella burnetii RSA 331		COXBURSA331_A1974(K01624)	COXBURSA331_A1978(K00873)	COXBURSA331_A1979(K00927)	COXBURSA331_A1980(K00134)	COXBURSA331_A1981(K00615)
Methylovorus sp. MP688		MPQ_0509(K01624)	MPQ_0508(K00873)	MPQ_0507(K00927)	MPQ_0506(K00134)	MPQ_0505(K00615)
Polaromonas sp. Pch-P		F7R28_01385(K01624)	F7R28_01410(K00873)	F7R28_01415(K00927)	F7R28_02300(K00134)	F7R28_02305(K00615)
Polaromonas sp. SP1		DT070_08035(K01624)	DT070_08010(K00873)	DT070_08005(K00927)	DT070_07120(K00134)	DT070_07115(K00615)
Hydrogenophaga sp. BPS33		F9K07_03295(K01624)	F9K07_03310(K00873)	F9K07_28340(K00927)	F9K07_29015(K00134)	F9K07_29020(K00615)
Bordetella bronchialis		BAU06_05100(K01624)	BAU06_05975(K00873)	BAU06_04920(K00927)	BAU06_04915(K00134)	BAU06_04910(K00615)
Bordetella sp. H567		AKI39_04515(K01624)	AKI39_05790(K00873)	AKI39_04290(K00927)	AKI39_04285(K00134)	AKI39_04280(K00615)
Acidovorax sp. RAC01		BSY15_1180(K01624)	BSY15_1184(K00873)	BSY15_1417(K00927)	BSY15_1190(K00134)	BSY15_1189(K00615)
Delftia acidovorans		Daci_0935(K01624)	Daci_0930(K00873)	Daci_0828(K00927)	Daci_0939(K00134)	Daci_0938(K00615)
Delftia sp. HK171		BO996_04735(K01624)	BO996_04710(K00873)	BO996_04210(K00927)	BO996_04755(K00134)	BO996_04750(K00615)
Delftia sp. Cs1-4		DelCs14_5591(K01624)	DelCs14_5596(K00873)	DelCs14_5703(K00927)	DelCs14_5587(K00134)	DelCs14_5588(K00615)
Mitsuaria sp. 7		ABE85_19960(K01624)	ABE85_19975(K00873)	ABE85_19990(K00927)	ABE85_24950(K00134)	ABE85_24955(K00615)
Delftia tsuruhatensis		BI380_20020(K01624)	BI380_20045(K00873)	BI380_20550(K00927)	BI380_20000(K00134)	BI380_20005(K00615)
Candidatus Kinetoplastibacterium sorsogonicusi		CKSOR_00131(K01624)		CKSOR_00129(K00927)	CKSOR_00128(K00134)	CKSOR_00127(K00615)
Alicycliphilus denitrificans BC		Alide_4158(K01624)	Alide_4159(K00873)	Alide_4275(K00927)	Alide_4170(K00134)	Alide_4169(K00615)
Alicycliphilus denitrificans K601		Alide2_4499(K01624)	Alide2_4500(K00873)	Alide2_4615(K00927)	Alide2_4511(K00134)	Alide2_4510(K00615)
Xylophilus sp. KACC 21265		GT347_13625(K01624)	GT347_12425(K00873)	GT347_12435(K00927)	GT347_12830(K00134)	GT347_12835(K00615)
Bordetella flabilis		BAU07_21325(K01624)	BAU07_20325(K00873)	BAU07_21510(K00927)	BAU07_21515(K00134)	BAU07_21520(K00615)
Rhodoferax saidenbachensis		RS694_19195(K01624)	RS694_19200(K00873)	RS694_19215(K00927)	RS694_19880(K00134)	RS694_19885(K00615)
Pulveribacter suum		C7H73_01030(K01624)	C7H73_01035(K00873)	C7H73_01630(K00927)	C7H73_01090(K00134)	C7H73_01085(K00615)
Acidovorax sp. KKS102		C380_22600(K01624)	C380_22625(K00873)	C380_22990(K00927)	C380_22655(K00134)	C380_22650(K00615)
Acidovorax sp. 1608163		EAG14_01340(K01624)	EAG14_01315(K00873)	EAG14_00390(K00927)	EAG14_01285(K00134)	EAG14_01290(K00615)
Hydrogenophaga sp. PBC		Q5W_19090(K01624)	Q5W_19100(K00873)	Q5W_24070(K00927)	Q5W_19355(K00134)	Q5W_19360(K00615)
Achromobacter xylosoxidans NH44784-1996		NH44784_034901(K01624)	NH44784_012721(K00873)	NH44784_034411(K00927)	NH44784_034401(K00134)	NH44784_034391(K00615)
Achromobacter xylosoxidans NBRC 15126 = ATCC 27061		AX27061_4874(K01624)	AX27061_0885(K00873)	AX27061_4922(K00927)	AX27061_4923(K00134)	AX27061_4924(K00615)
Acidovorax carolinensis NA3		CBP34_18365(K01624)	CBP34_18385(K00873)	CBP34_18830(K00927)	CBP34_18415(K00134)	CBP34_18410(K00615)
Taylorella equigenitalis MCE9		TEQUI_0348(K01624)		TEQUI_0350(K00927)	TEQUI_0351(K00134)	TEQUI_0352(K00615)
Pigmentiphaga aceris			FXN63_04855(K00873)	FXN63_04850(K00927)	FXN63_04845(K00134)	FXN63_04840(K00615)
Taylorella equigenitalis ATCC 35865		KUI_1339(K01624)		KUI_1341(K00927)	KUI_1342(K00134)	KUI_1343(K00615)
Taylorella equigenitalis 14/56		KUK_0334(K01624)		KUK_0332(K00927)	KUK_0331(K00134)	KUK_0330(K00615)
Acidovorax carolinensis P3		CBP35_00885(K01624)	CBP35_00865(K00873)	CBP35_00435(K00927)	CBP35_00835(K00134)	CBP35_00840(K00615)
Acidovorax carolinensis P4		CBP36_18025(K01624)	CBP36_18045(K00873)	CBP36_18475(K00927)	CBP36_18075(K00134)	CBP36_18070(K00615)
Taylorella asinigenitalis MCE3		TASI_1324(K01624)		TASI_1326(K00927)	TASI_1327(K00134)	TASI_1328(K00615)
Melaminivora sp. SC2-9		C6568_09815(K01624)	C6568_09820(K00873)	C6568_08670(K00927)	C6568_09870(K00134)	C6568_09865(K00615)
Simplicispira suum	C6571_02175(K01194)	C6571_08860(K01624)	C6571_08840(K00873)		C6571_07815(K00134)	C6571_07820(K00615)
Aquabacterium olei		DEH84_01350(K01624)	DEH84_01345(K00873)	DEH84_01320(K00927)	DEH84_02420(K00134)	DEH84_02415(K00615)
Acidovorax carolinensis NA2		CBP33_17745(K01624)	CBP33_17765(K00873)	CBP33_18200(K00927)	CBP33_17795(K00134)	CBP33_17790(K00615)
Coxiella endosymbiont of Amblyomma sculptum		EGQ50_00195(K01624)	EGQ50_00200(K00873)	EGQ50_00205(K00927)	EGQ50_00210(K00134)	EGQ50_00215(K00615)
Taylorella asinigenitalis 14/45		KUM_1064(K01624)		KUM_1062(K00927)	KUM_1061(K00134)	KUM_1060(K00615)
Legionella endosymbiont of Polyplax serrata				CCU22_02405(K00927)	CCU22_02410(K00134)	CCU22_02415(K00615)
Bordetella holmesii ATCC 51541		D560_3073(K01624)	D560_1046(K00873)	D560_3041(K00927)	D560_3040(K00134)	D560_3039(K00615)
Bordetella holmesii 44057		D558_3049(K01624)	D558_1029(K00873)	D558_3019(K00927)	D558_3018(K00134)	D558_3017(K00615)
Comamonas sp. NLF 7-7		FOZ74_05605(K01624)	FOZ74_05565(K00873)	FOZ74_07045(K00927)	FOZ74_06600(K00134)	FOZ74_06605(K00615)
Variovorax sp. PMC12		C4F17_20175(K01624)	C4F17_20155(K00873)	C4F17_20150(K00927)	C4F17_19325(K00134)	C4F17_19320(K00615)
Rhodoferax sp. CHu59-6-5		EUB48_00845(K01624)	EUB48_00840(K00873)	EUB48_00835(K00927)	EUB48_00370(K00134)	EUB48_00365(K00615)
Coxiella endosymbiont of Amblyomma americanum		Z664_00195(K01624)	Z664_00200(K00873)	Z664_00205(K00927)	Z664_00210(K00134)	Z664_00215(K00615)
Variovorax boronicumulans		CKY39_31955(K01624)	CKY39_31970(K00873)	CKY39_31975(K00927)	CKY39_32770(K00134)	CKY39_32775(K00615)
Verminephrobacter eiseniae		Veis_4747(K01624)	Veis_0196(K00873)	Veis_4078(K00927)	Veis_0191(K00134)	Veis_0192(K00615)
Rhodoferax sp. Gr-4		EXZ61_02025(K01624)	EXZ61_02030(K00873)	EXZ61_02090(K00927)	EXZ61_01630(K00134)	EXZ61_01635(K00615)
Spiribacter curvatus			SPICUR_01775(K00873)	SPICUR_01770(K00927)	SPICUR_01765(K00134)	SPICUR_01760(K00615)
Variovorax paradoxus EPS		Varpa_5817(K01624)	Varpa_5821(K00873)	Varpa_5822(K00927)	Varpa_5973(K00134)	Varpa_5974(K00615)
Rhodoferax ferrireducens		Rfer_0204(K01624)	Rfer_0205(K00873)	Rfer_3690(K00927)	Rfer_4111(K00134)	Rfer_4112(K00615)
Rhodoferax koreense		RD110_26010(K01624)	RD110_26030(K00873)	RD110_26045(K00927)	RD110_26480(K00134)	RD110_26485(K00615)
Thalassospira xiamenensis		TH3_09600(K01624)	TH3_07860(K00873)	TH3_01775(K00927)	TH3_07085(K00134)	TH3_07090(K00615)
Variovorax sp. PAMC 28711	AX767_10110(K01194)		AX767_11395(K00873)	AX767_11385(K00927)	AX767_10770(K00134)	AX767_10765(K00615)
Rhizobium phaseoli			AMC79_CH03717(K00873)	AMC79_CH03667(K00927)	AMC79_CH03663(K00134)	AMC79_CH03662(K00615)
Rhizobium sp. IE4771		IE4771_PA00087(K01624)	IE4771_CH03854(K00873)	IE4771_CH03795(K00927)	IE4771_CH03791(K00134)	IE4771_CH03790(K00615)
Rhizobium sp. Kim5			Kim5_CH03885(K00873)	Kim5_CH03827(K00927)	Kim5_CH03823(K00134)	Kim5_CH03822(K00615)
Rhizobium etli bv. phaseoli IE4803		IE4803_CH03690(K01624)	IE4803_CH03916(K00873)	IE4803_CH03856(K00927)	IE4803_CH03852(K00134)	IE4803_CH03851(K00615)
Thalassospira indica		DY252_12250(K01624)	DY252_10720(K00873)	DY252_19860(K00927)	DY252_10015(K00134)	DY252_10020(K00615)
Rhizobium etli CIAT 652			RHECIAT_CH0003793(K00873)	RHECIAT_CH0003742(K00927)	RHECIAT_CH0003737(K00134)	RHECIAT_CH0003736(K00615)
Rhizobiales bacterium NRL2			TEF_18150(K00873)	TEF_05665(K00927)	TEF_05670(K00134)	TEF_05675(K00615)
Ochrobactrum anthropi ATCC 49188		Oant_2904(K01624)	Oant_1165(K00873)	Oant_1187(K00927)	Oant_1189(K00134)	Oant_1190(K00615)
Ochrobactrum anthropi OAB		DR92_3601(K01624)	DR92_718(K00873)	DR92_740(K00927)	DR92_742(K00134)	DR92_743(K00615)
Ochrobactrum sp. A44		CES85_5812(K01624)	CES85_2134(K00873)	CES85_2112(K00927)	CES85_2110(K00134)	CES85_2109(K00615)
Ochrobactrum pseudogrignonense	A8A54_21610(K16088)	A8A54_12240(K01624)	A8A54_08925(K00873)	A8A54_08835(K00927)	A8A54_08825(K00134)	A8A54_08820(K00615)
Phyllobacterium zundukense		BLM14_23980(K01624)	BLM14_00990(K00873)	BLM14_00875(K00927)	BLM14_00870(K00134)	BLM14_00865(K00615)
Thalassospira marina		CSC3H3_22350(K01624)	CSC3H3_07460(K00873)	CSC3H3_02170(K00927)	CSC3H3_06835(K00134)	CSC3H3_06840(K00615)
Brucella canis RM6/66		DK60_2562(K01624)	DK60_1750(K00873)	DK60_1734(K00927)	DK60_1733(K00134)	DK60_1732(K00615)
Brucella canis HSK A52141		BCA52141_II1811(K01624)	BCA52141_I2396(K00873)	BCA52141_I2429(K00927)	BCA52141_I2430(K00134)	BCA52141_I2433(K00615)
Brucella canis Oliveri		BCOUA_II0871(K01624)	BCOUA_I1748(K00873)	BCOUA_I1729(K00927)	BCOUA_I1728(K00134)	BCOUA_I1727(K00615)
Brucella canis ATCC 23365		BCAN_B0889(K01624)	BCAN_A1786(K00873)	BCAN_A1767(K00927)	BCAN_A1766(K00134)	BCAN_A1765(K00615)
Brucella canis SVA13		DA85_14640(K01624)	DA85_08405(K00873)	DA85_08320(K00927)	DA85_08315(K00134)	DA85_08310(K00615)
Brucella sp. 09RB8471		BKD03_02215(K01624)	BKD03_13095(K00873)	BKD03_13185(K00927)	BKD03_13190(K00134)	BKD03_13195(K00615)
Brucella suis ZW043		IY71_15350(K01624)	IY71_08605(K00873)	IY71_08515(K00927)	IY71_08510(K00134)	IY71_08505(K00615)
Brucella melitensis bv. 3 Ether		DK62_2582(K01624)	DK62_1805(K00873)	DK62_1822(K00927)	DK62_1823(K00134)	DK62_1824(K00615)
Brucella suis bv. 1		BSS2_II0825(K01624)	BSS2_I1693(K00873)	BSS2_I1674(K00927)	BSS2_I1673(K00134)	BSS2_I1672(K00615)
Brucella abortus bv. 1 9-941		BruAb2_0361(K01624)	BruAb1_1733(K00873)	BruAb1_1714(K00927)	BruAb1_1713(K00134)	BruAb1_1712(K00615)
Brucella suis VBI22		BSVBI22_B0863(K01624)	BSVBI22_A1744(K00873)	BSVBI22_A1725(K00927)	BSVBI22_A1724(K00134)	BSVBI22_A1723(K00615)
Brucella sp. 2002734562		BFS01_12140(K01624)	BFS01_08385(K00873)	BFS01_08300(K00927)	BFS01_08295(K00134)	BFS01_08290(K00615)
Brucella abortus S19		BAbS19_II03430(K01624)	BAbS19_I16460(K00873)	BAbS19_I16270(K00927)	BAbS19_I16260(K00134)	BAbS19_I16250(K00615)
Brucella abortus A13334		BAA13334_II00810(K01624)	BAA13334_I01181(K00873)	BAA13334_I01216(K00927)	BAA13334_I01217(K00134)	BAA13334_I01220(K00615)
Brucella abortus 63 75		DK49_2877(K01624)	DK49_1466(K00873)	DK49_1448(K00927)	DK49_1447(K00134)	DK49_1446(K00615)
Brucella suis 1330		BS1330_II0864(K01624)	BS1330_I1742(K00873)	BS1330_I1723(K00927)	BS1330_I1722(K00134)	BS1330_I1721(K00615)
Brucella melitensis bv. 1 16M		DK63_2816(K01624)	DK63_1141(K00873)	DK63_1124(K00927)	DK63_1123(K00134)	DK63_1122(K00615)
Brucella suis 1330		BRA0871(K01624)	BR1748(K00873)	BR1729(K00927)	BR1728(K00134)	BR1727(K00615)
Brucella suis ZW046		IY72_15300(K01624)	IY72_08370(K00873)	IY72_08285(K00927)	IY72_08280(K00134)	IY72_08275(K00615)
Brucella abortus BDW		DK48_2336(K01624)	DK48_410(K00873)	DK48_429(K00927)	DK48_430(K00134)	DK48_431(K00615)
Brucella melitensis bv. 1 16M		BMEII0423(K01624)	BMEI0292(K00873)	BMEI0309(K00927)	BMEI0310(K00134)	BMEI0311(K00615)
Brucella ovis		BOV_A0818(K01624)	BOV_1688(K00873)	BOV_1671(K00927)	BOV_1670(K00134)	BOV_1669(K00615)
Brucella abortus BER		DK51_2944(K01624)	DK51_1850(K00873)	DK51_1869(K00927)	DK51_1870(K00134)	DK51_1871(K00615)
Brucella ceti TE10759-12		V910_200421(K01624)	V910_100282	V910_100300(K00927)	V910_100301(K00134)	V910_100302(K00615)
Brucella abortus bv. 9 C68		DK53_2365(K01624)	DK53_1692(K00873)	DK53_1674(K00927)	DK53_1673(K00134)	DK53_1672(K00615)
Brucella ceti TE28753-12		V568_200473(K01624)	V568_100315	V568_100332(K00927)	V568_100334(K00134)	V568_100335(K00615)
Brucella melitensis ATCC 23457		BMEA_B0850(K01624)	BMEA_A1800(K00873)	BMEA_A1782(K00927)	BMEA_A1781(K00134)	BMEA_A1780(K00615)
Brucella suis bv. 3		DK67_2825(K01624)	DK67_589(K00873)	DK67_606(K00927)	DK67_607(K00134)	DK67_608(K00615)
Brucella abortus bv. 2 86/8/59		DK55_2355(K01624)	DK55_1709(K00873)	DK55_1691(K00927)	DK55_1690(K00134)	DK55_1689(K00615)
Brucella abortus NCTC 10505		DO78_2695(K01624)	DO78_1613(K00873)	DO78_1595(K00927)	DO78_1594(K00134)	DO78_1593(K00615)
Brucella abortus bv. 6 870		DO74_2775(K01624)	DO74_179(K00873)	DO74_198(K00927)	DO74_199(K00134)	DO74_200(K00615)
Brucella microti		BMI_II865(K01624)	BMI_I1767(K00873)	BMI_I1748(K00927)	BMI_I1747(K00134)	BMI_I1746(K00615)
Brucella melitensis NI		BMNI_II0811(K01624)	BMNI_I1678(K00873)	BMNI_I1661(K00927)	BMNI_I1660(K00134)	BMNI_I1659(K00615)
Brucella abortus 2308		BAB2_0365(K01624)	BAB1_1761(K00873)	BAB1_1742(K00927)	BAB1_1741(K00134)	BAB1_1740(K00615)
Sinorhizobium sp. CCBAU 05631		SS05631_b58230(K01624)	SS05631_c32450(K00873)	SS05631_c32170(K00927)	SS05631_c32150(K00134)	SS05631_c32140(K00615)
Brucella suis bv. 2 PT09143		BSPT1_II0813(K01624)	BSPT1_II1184(K00873)	BSPT1_II1164(K00927)	BSPT1_II1163(K00134)	BSPT1_II1162(K00615)
Brucella suis ATCC 23445		BSUIS_B0864(K01624)	BSUIS_B1224(K00873)	BSUIS_B1204(K00927)	BSUIS_B1203(K00134)	BSUIS_B1202(K00615)
Neorhizobium sp. NCHU2750			NCHU2750_27450(K00873)	NCHU2750_27190(K00927)	NCHU2750_27120(K00134)	NCHU2750_27110(K00615)
Brucella suis bv. 2 Bs364CITA		BSSP2_II0825(K01624)	BSSP2_II1195(K00873)	BSSP2_II1175(K00927)	BSSP2_II1174(K00134)	BSSP2_II1173(K00615)
Brucella suis bv. 2 PT09172		BSPT2_II0814(K01624)	BSPT2_II1186(K00873)	BSPT2_II1166(K00927)	BSPT2_II1165(K00134)	BSPT2_II1164(K00615)
Brucella suis bv. 2 Bs143CITA		BSSP1_II0816(K01624)	BSSP1_II1191(K00873)	BSSP1_II1170(K00927)	BSSP1_II1169(K00134)	BSSP1_II1168(K00615)
Brucella vulpis		BF3285c2_0395(K01624)	BF3285c1_1112(K00873)	BF3285c1_1133(K00927)	BF3285c1_1134(K00134)	BF3285c1_1135(K00615)
Rhizobium grahamii			FZ934_13270(K00873)	FZ934_13030(K00927)	FZ934_13015(K00134)	FZ934_13010(K00615)
Sinorhizobium fredii NGR234		NGR_c06590(K01624)	NGR_c28350(K00873)	NGR_c28090(K00927)	NGR_c28070(K00134)	NGR_c28060(K00615)
Brucella melitensis M28		BM28_B0838(K01624)	BM28_A1748(K00873)	BM28_A1730(K00927)	BM28_A1729(K00134)	BM28_A1728(K00615)
Brucella melitensis M5-90		BM590_B0835(K01624)	BM590_A1744(K00873)	BM590_A1723(K00927)	BM590_A1722(K00134)	BM590_A1721(K00615)
Emcibacter congregatus		FIV45_14385(K01624)	FIV45_07605(K00873)	FIV45_04945(K00927)	FIV45_04950(K00134)	FIV45_04955(K00615)
Sinorhizobium fredii HH103		SFHH103_05882(K01624)	SFHH103_02846(K00873)	SFHH103_02821(K00927)	SFHH103_02819(K00134)	SFHH103_02818(K00615)
Sinorhizobium fredii USDA 257		USDA257_c10630(K01624)	USDA257_c52570(K00873)	USDA257_c52300(K00927)	USDA257_c52280(K00134)	USDA257_c52270(K00615)
Hypericibacter terrae			FRZ44_42060(K00873)	FRZ44_49330(K00927)	FRZ44_41340(K00134)	FRZ44_41330(K00615)
Brucella pinnipedialis 6/566		DK65_2778(K01624)	DK65_1757(K00873)	DK65_1775(K00927)	DK65_1776(K00134)	DK65_1777(K00615)
Brucella pinnipedialis B2/94		BPI_II927(K01624)		BPI_I1789(K00927)	BPI_I1788(K00134)	BPI_I1787(K00615)
Shinella sp. HZN7	shn_33505	shn_24860(K01624)	shn_15235(K00873)	shn_15140(K00927)	shn_15130(K00134)	shn_15125(K00615)
Rhizobium favelukesii			LPU83_3516(K00873)	LPU83_3473(K00927)	LPU83_3468(K00134)	LPU83_3467(K00615)
Rhizobium etli CFN 42			RHE_CH03542(K00873)	RHE_CH03499(K00927)	RHE_CH03496(K00134)	RHE_CH03495(K00615)
Novosphingobium aromaticivorans			Saro_0432(K00873)	Saro_1965(K00927)	Saro_1967(K00134)	Saro_1968(K00615)
Rhizobium etli bv. mimosae Mim1		REMIM1_PF00815(K01624)	REMIM1_CH03613(K00873)	REMIM1_CH03567(K00927)	REMIM1_CH03564(K00134)	REMIM1_CH03563(K00615)
Ensifer adhaerens OV14		OV14_a0510(K01624)	OV14_0285(K00873)	OV14_0250(K00927)	OV14_0248(K00134)	OV14_0247(K00615)
Rhizobium sp. N731			AMK02_CH03655(K00873)	AMK02_CH03610(K00927)	AMK02_CH03606(K00134)	AMK02_CH03605(K00615)
Rhizobium gallicum		RGR602_PC00586(K01624)	RGR602_CH03438(K00873)	RGR602_CH03402(K00927)	RGR602_CH03399(K00134)	RGR602_CH03398(K00615)
Sinorhizobium sp. RAC02		BSY16_4871(K01624)	BSY16_3888(K00873)	BSY16_3911(K00927)	BSY16_3912(K00134)	BSY16_3913(K00615)
Rhizobium esperanzae			AMJ99_CH03819(K00873)	AMJ99_CH03773(K00927)	AMJ99_CH03769(K00134)	AMJ99_CH03768(K00615)
Rhizobium sp. N1341			AMJ98_CH03766(K00873)	AMJ98_CH03721(K00927)	AMJ98_CH03717(K00134)	AMJ98_CH03716(K00615)
Sinorhizobium americanum		SAMCFNEI73_pC0956(K01624)	SAMCFNEI73_Ch3211(K00873)	SAMCFNEI73_Ch3182(K00927)	SAMCFNEI73_Ch3180(K00134)	SAMCFNEI73_Ch3179(K00615)
Candidatus Tokpelaia hoelldoblerii		BHV28_15410(K01624)	BHV28_01350(K00873)	BHV28_02670(K00927)	BHV28_02660(K00134)	BHV28_02650(K00615)
Hypericibacter adhaerens			FRZ61_40250(K00873)	FRZ61_47700(K00927)	FRZ61_39520(K00134)	FRZ61_39510(K00615)
Rhizobium sp. NT-26		NT26_0671(K01624)	NT26_2713(K00873)	NT26_2687(K00927)	NT26_2685(K00134)	NT26_2684(K00615)
Citromicrobium sp. JL477			WG74_01110(K00873)	WG74_10435(K00927)	WG74_10440(K00134)	WG74_10445(K00615)
Agrobacterium tumefaciens Ach5			Ach5_35540(K00873)	Ach5_35290(K00927)	Ach5_35260(K00134)	Ach5_35250(K00615)
Novosphingobium sp. THN1			C7W88_06885(K00873)	C7W88_13170(K00927)	C7W88_13160(K00134)	C7W88_13155(K00615)
Mesorhizobium australicum		Mesau_05280(K01624)	Mesau_01382(K00873)	Mesau_01433(K00927)	Mesau_01435(K00134)	Mesau_01436(K00615)
Bartonella henselae BM1374163	PRJBM_00859		PRJBM_01487(K00873)	PRJBM_01481(K00927)	PRJBM_01482(K00134)	PRJBM_01483(K00615)
Bartonella henselae Houston-1	BH08730		BH15120(K00873)	BH15070(K00927)	BH15080(K00134)	BH15090(K00615)
Mesorhizobium huakuii		MCHK_0792(K01624)	MCHK_5166(K00873)	MCHK_5107(K00927)	MCHK_5105(K00134)	MCHK_5104(K00615)
Mesorhizobium loti NZP2037		A9174_29250(K01624)	A9174_06710(K00873)	A9174_07000(K00927)	A9174_07010(K00134)	A9174_07015(K00615)
Novosphingobium sp. PP1Y	PP1Y_Mpl6926(K01194)		PP1Y_AT35211(K00873)	PP1Y_AT22937(K00927)	PP1Y_AT28765(K00134)	PP1Y_AT28774(K00615)
Bartonella henselae BM1374165	BM1374165_00957		BM1374165_01562(K00873)	BM1374165_01555(K00927)	BM1374165_01556(K00134)	BM1374165_01557(K00615)
Rhizobium leguminosarum bv. viciae 3841		pRL120196(K01624)	RL4060(K00873)	RL4011(K00927)	RL4007(K00134)	RL4006(K00615)
Rhizobium jaguaris			CCGE525_17390(K00873)	CCGE525_17110(K00927)	CCGE525_17095(K00134)	CCGE525_17090(K00615)
Maritalea myrionectae		MXMO3_00789(K01624)	MXMO3_00750(K00873)	MXMO3_00800(K00927)	MXMO3_00801(K00134)	MXMO3_00802(K00615)
Ensifer adhaerens Casida A		FA04_22690(K01624)	FA04_15125(K00873)	FA04_14990(K00927)	FA04_14980(K00134)	FA04_14975(K00615)
Agrobacterium sp. H13-3			AGROH133_12130(K00873)	AGROH133_12069(K00927)	AGROH133_12052(K00134)	AGROH133_12051(K00615)
Erythrobacter sp. YH-07			DVR09_00820(K00873)	DVR09_08910(K00927)	DVR09_08905(K00134)	DVR09_08900(K00615)
Agrobacterium larrymoorei		CFBP5473_15605(K01624)	CFBP5473_03250(K00873)	CFBP5473_03390(K00927)	CFBP5473_03415(K00134)	CFBP5473_03420(K00615)
Mesorhizobium japonicum MAFF 303099		mll7273(K01624)	mll3819(K00873)	mlr3753(K00927)	mlr3750(K00134)	mlr3749(K00615)
Agrobacterium vitis			Avi_3690(K00873)	Avi_3651(K00927)	Avi_3637(K00134)	Avi_3638(K00615)
Rhizobium leguminosarum bv. trifolii WSM1689		RLEG3_09585(K01624)	RLEG3_29005(K00873)	RLEG3_28745(K00927)	RLEG3_28725(K00134)	RLEG3_28720(K00615)
Agrobacterium fabrum			Atu3762(K00873)	Atu3739(K00927)	Atu3737(K00134)	Atu3736(K00615)
Azospirillum sp. CFH 70021	DEW08_06165(K01194)	DEW08_00535(K01624)	DEW08_28930(K00873)	DEW08_15565(K00927)	DEW08_04575(K00134)	DEW08_04570(K00615)
Novosphingobium sp. P6W	TQ38_025180(K01194)		TQ38_015775(K00873)	TQ38_007695(K00927)	TQ38_007690(K00134)	TQ38_007685(K00615)
Rhodobiaceae bacterium SMS8		RHODOSMS8_01215(K01624)	RHODOSMS8_02285(K00873)	RHODOSMS8_02225(K00927)	RHODOSMS8_02224(K00134)	RHODOSMS8_02223(K00615)
Ensifer sojae		SJ05684_b58830(K01624)	SJ05684_c28110(K00873)	SJ05684_c27860(K00927)	SJ05684_c27840(K00134)	SJ05684_c27830(K00615)
Mesorhizobium sp. M9A.F.Ca.ET.002.03.1.2		EJ066_15435(K01624)	EJ066_04750(K00873)	EJ066_04520(K00927)	EJ066_04510(K00134)	EJ066_04505(K00615)
Mesorhizobium amorphae		A6B35_10945(K01624)	A6B35_01650(K00873)	A6B35_01440(K00927)	A6B35_01430(K00134)	A6B35_01425(K00615)
Rhizobium leguminosarum bv. trifolii CB782			RLEG12_27885(K00873)	RLEG12_27700(K00927)	RLEG12_27680(K00134)	RLEG12_27675(K00615)
Agrobacterium sp. RAC06			BSY240_3997(K00873)	BSY240_4026(K00927)	BSY240_4029(K00134)	BSY240_4030(K00615)
Rhizobium leguminosarum bv. trifolii WSM1325	Rleg_5389(K23086)	Rleg_5315(K01624)	Rleg_3590(K00873)	Rleg_3538(K00927)	Rleg_3533(K00134)	Rleg_3532(K00615)
Mesorhizobium ciceri (biovar Biserrulae)		Mesci_5178(K01624)	Mesci_1349(K00873)	Mesci_1394(K00927)	Mesci_1396(K00134)	Mesci_1397(K00615)
Erythrobacter gangjinensis		BMF35_a0337(K01624)	BMF35_a0366(K00873)	BMF35_a1754(K00927)	BMF35_a1753(K00134)	BMF35_a1752(K00615)
Novosphingobium resinovorum	BES08_19355(K01194)		BES08_10640(K00873)	BES08_02660(K00927)	BES08_02650(K00134)	BES08_02645(K00615)
Bartonella apis			BBC0122_022830(K00873)	BBC0122_022780(K00927)	BBC0122_022790(K00134)	BBC0122_022800(K00615)
Agrobacterium rhizogenes		B0909_24205(K01624)	B0909_19750(K00873)	B0909_19870(K00927)	B0909_19890(K00134)	B0909_19895(K00615)
Novosphingobium sp. ABRDHK2			FA702_08725(K00873)	FA702_01930(K00927)	FA702_01925(K00134)	FA702_01920(K00615)
Rhizobium leguminosarum bv. trifolii WSM2304			Rleg2_3289(K00873)	Rleg2_3241(K00927)	Rleg2_3237(K00134)	Rleg2_3236(K00615)
Altererythrobacter marensis			AM2010_1975(K00873)	AM2010_1051(K00927)	AM2010_1052(K00134)	AM2010_1053(K00615)
Mesorhizobium sp. WSM1497		A9K65_028375(K01624)	A9K65_006935(K00873)	A9K65_007155(K00927)	A9K65_007165(K00134)	A9K65_007170(K00615)
Ensifer alkalisoli		EKH55_5238(K01624)	EKH55_2747(K00873)	EKH55_2723(K00927)	EKH55_2721(K00134)	EKH55_2720(K00615)
Rhizobium acidisoli		CO657_24130(K01624)	CO657_16920(K00873)	CO657_16675(K00927)	CO657_16660(K00134)	CO657_16655(K00615)
Sphingosinicella sp. BN140058	ETR14_20995(K01194)		ETR14_11875(K00873)	ETR14_22485(K00927)	ETR14_22480(K00134)	ETR14_22475(K00615)
Rhizobium sp. 11515TR		CKA34_19780(K01624)	CKA34_17830(K00873)	CKA34_17655(K00927)	CKA34_17640(K00134)	CKA34_17635(K00615)
Sphingorhabdus sp. M41			AZE99_01060(K00873)	AZE99_06065(K00927)	AZE99_06060(K00134)	AZE99_06055(K00615)
Bartonella vinsonii			BVwin_13680(K00873)	BVwin_13610(K00927)	BVwin_13620(K00134)	BVwin_13630(K00615)
Neorhizobium sp. SOG26			CYG48_10895(K00873)	CYG48_10765(K00927)	CYG48_10755(K00134)	CYG48_10750(K00615)
Rhizobium sp. S41			BA939_23205(K00873)	BA939_23325(K00927)	BA939_23335(K00134)	BA939_23340(K00615)
Agrobacterium sp. 33MFTa1.1			EYD00_17250(K00873)	EYD00_17130(K00927)	EYD00_17120(K00134)	EYD00_17115(K00615)
Agrobacterium radiobacter		Arad_7471(K01624)	Arad_3783(K00873)	Arad_3732(K00927)	Arad_3729(K00134)	Arad_3727(K00615)
Novosphingobium ginsenosidimutans			FRF71_04405(K00873)	FRF71_12570(K00927)	FRF71_12565(K00134)	FRF71_12560(K00615)
Sphingorhabdus sp. SMR4y			SPHFLASMR4Y_02219(K00873)	SPHFLASMR4Y_01131(K00927)	SPHFLASMR4Y_01132(K00134)	SPHFLASMR4Y_01133(K00615)
Rhizobium tropici			RTCIAT899_CH14970(K00873)	RTCIAT899_CH14805(K00927)	RTCIAT899_CH14795(K00134)	RTCIAT899_CH14790(K00615)
Rhizobium sp. IRBG74			BN877_II0714(K00873)	BN877_II0687(K00927)	BN877_II0685(K00134)	BN877_II0684(K00615)
Porphyrobacter sp. LM 6			BG023_1182(K00873)	BG023_111778(K00927)	BG023_111777(K00134)	BG023_111776(K00615)
Agrobacterium tumefaciens S33			AWN88_07935(K00873)	AWN88_08050(K00927)	AWN88_08060(K00134)	AWN88_08065(K00615)
Aminobacter aminovorans			AA2016_1464(K00873)	AA2016_1548(K00927)	AA2016_1552(K00134)	AA2016_1553(K00615)
Bartonella sp. WD16.2			BWD162_013440	BWD162_013390(K00927)	BWD162_013400(K00134)	BWD162_013410(K00615)
Martelella endophytica		TM49_11255(K01624)	TM49_12755(K00873)	TM49_12845(K00927)	TM49_12860(K00134)	TM49_12865(K00615)
Martelella mediterranea		Mame_01960(K01624)	Mame_03514(K00873)	Mame_02346(K00927)	Mame_03756(K00134)	Mame_03755(K00615)
Stella vacuolata			STVA_12660(K00873)	STVA_48490(K00927)	STVA_01390(K00134)	STVA_01400(K00615)
Bartonella australis			BAnh1_11590(K00873)	BAnh1_11540(K00927)	BAnh1_11550(K00134)	BAnh1_11560(K00615)
Bartonella clarridgeiae				BARCL_1240(K00927)	BARCL_1242(K00134)	BARCL_1243(K00615)
Alpha proteobacterium HIMB5				HIMB5_00010730(K00927)	HIMB5_00010720(K00134)	HIMB5_00010710(K00615)
Candidatus Paracaedimonas acanthamoebae			IM40_06655(K00873)	IM40_07085(K00927)	IM40_04280(K00134)	IM40_04285(K00615)
Labrenzia sp. CP4		ACP90_04760(K01624)	ACP90_04555(K00873)	ACP90_04770(K00927)	ACP90_04785(K00134)	ACP90_04790(K00615)
Stella humosa			STHU_07600(K00873)	STHU_48300(K00927)	STHU_49910(K00134)	STHU_49900(K00615)
Porphyrobacter sp. YT40		E2E27_08030(K00035)	E2E27_01530(K00873)	E2E27_12855(K00927)	E2E27_12860(K00134)	E2E27_12865(K00615)
Labrenzia sp. PHM005		FJ695_07545(K01624)	FJ695_07350(K00873)	FJ695_07555(K00927)	FJ695_07565(K00134)	FJ695_07570(K00615)
Erythrobacter atlanticus			CP97_00850(K00873)	CP97_08235(K00927)	CP97_08230(K00134)	CP97_08225(K00615)
Mesorhizobium sp. Pch-S			C1M53_14420(K00873)	C1M53_14605(K00927)	C1M53_14615(K00134)	C1M53_14620(K00615)
Aminobacter sp. MSH1		CO731_05494(K22935)	CO731_01420(K00873)	CO731_01472(K00927)	CO731_01476(K00134)	CO731_01477(K00615)
Labrenzia sp. VG12		CHH27_15985(K01624)	CHH27_16310(K00873)	CHH27_15975(K00927)	CHH27_15960(K00134)	CHH27_15955(K00615)
Erythrobacter flavus			CHH26_02410(K00873)	CHH26_09210(K00927)	CHH26_09215(K00134)	CHH26_09220(K00615)
Labrenzia aggregata		B0E33_16315(K01624)	B0E33_16105(K00873)	B0E33_16325(K00927)	B0E33_16340(K00134)	B0E33_16345(K00615)
Labrenzia sp. THAF35		FIU93_10395(K01624)	FIU93_10185(K00873)	FIU93_10405(K00927)	FIU93_10425(K00134)	FIU93_10430(K00615)
Sphingorhabdus sp. YGSMI21			CHN51_04790(K00873)	CHN51_17005(K00927)	CHN51_17010(K00134)	CHN51_17015(K00615)
Bartonella elizabethae			NCTC12898_01449(K00873)	NCTC12898_01443(K00927)	NCTC12898_01444(K00134)	NCTC12898_01445(K00615)
Rickettsiales bacterium Ac37b				NOVO_03740(K00927)	NOVO_03745(K00134)	NOVO_03750(K00615)
Porphyrobacter sp. HT-58-2			CHX26_00370(K00873)	CHX26_10220(K00927)	CHX26_10215(K00134)	CHX26_10210(K00615)
Rhodovulum sp. P5		RGUI_3495(K01624)	RGUI_3152(K00873)	RGUI_1538(K00927)	RGUI_3497(K00134)	RGUI_3498(K00615)
Pseudovibrio sp. FO-BEG1	PSE_0904	PSE_2344(K01624)	PSE_4767(K00873)	PSE_4698(K00927)	PSE_4697(K00134)	PSE_4696(K00615)
Devosia sp. I507			C4375_10210(K00873)	C4375_11305(K00927)	C4375_11320(K00134)	C4375_11325(K00615)
Altererythrobacter sp. B11		AEB_P1183(K08302)	AEB_P0207(K00873)	AEB_P1797(K00927)	AEB_P1795(K00134)	AEB_P1794(K00615)
Georhizobium profundi			D5400_19515(K00873)	D5400_19390(K00927)	D5400_19380(K00134)	D5400_19375(K00615)
Chelativorans sp. BNC1			Meso_3256(K00873)	Meso_3437(K00927)	Meso_3439(K00134)	Meso_3440(K00615)
Bartonella krasnovii OE 1-1			D1092_07775(K00873)	D1092_07750(K00927)	D1092_07755(K00134)	D1092_07760(K00615)
Bartonella bacilliformis				BARBAKC583_0140(K00927)	BARBAKC583_0138(K00134)	BARBAKC583_0137(K00615)
Altererythrobacter dongtanensis			A6F68_00761(K00873)		A6F68_02041(K00134)	A6F68_02040(K00615)
Erythrobacter litoralis HTCC2594			ELI_14485(K00873)	ELI_05215(K00927)	ELI_05210(K00134)	ELI_05205(K00615)
Mesorhizobium sp. B7			BSQ44_01680(K00873)	BSQ44_01215(K00927)	BSQ44_01225(K00134)	BSQ44_01230(K00615)
Rhodovulum sulfidophilum		NHU_01393(K01624)	NHU_02798(K00873)	NHU_02741(K00927)	NHU_01395(K00134)	NHU_01396(K00615)
Sphingopyxis sp. PAMC25046			E5675_14820(K00873)	E5675_12040(K00927)	E5675_12045(K00134)	E5675_12050(K00615)
Tardibacter chloracetimidivorans				BSL82_01830(K00927)	BSL82_01835(K00134)	BSL82_01840(K00615)
Youhaiella tibetensis		FNA67_07070(K01624)	FNA67_00620(K00873)	FNA67_18035(K00927)	FNA67_18025(K00134)	FNA67_18020(K00615)
Sphingopyxis sp. QXT-31			BWQ93_19490(K00873)	BWQ93_04960(K00927)	BWQ93_04955(K00134)	BWQ93_04950(K00615)
Rhodovulum sp. MB263		B5V46_06420(K01624)	B5V46_11845(K00873)	B5V46_11560(K00927)	B5V46_06430(K00134)	B5V46_06435(K00615)
Neorhizobium galegae bv. orientalis HAMBI 540			RG540_CH30570(K00873)	RG540_CH30270(K00927)	RG540_CH30240(K00134)	RG540_CH30230(K00615)
Erythrobacter sp. KY5			CD351_00830(K00873)	CD351_09135(K00927)	CD351_09130(K00134)	CD351_09125(K00615)
Bartonella sp. Raccoon60				Bra60_012190(K00927)	Bra60_012200(K00134)	Bra60_012210(K00615)
Bartonella grahamii			Bgr_18560(K00873)	Bgr_18510(K00927)	Bgr_18520(K00134)	Bgr_18530(K00615)
Bartonella tribocorum CIP 105476			BT_2430(K00873)	BT_2417(K00927)	BT_2420(K00134)	BT_2422(K00615)
Bartonella tribocorum BM1374166			BM1374166_02113(K00873)	BM1374166_02105(K00927)	BM1374166_02106(K00134)	BM1374166_02107(K00615)
Bartonella sp. JB15				BJB15x_011000(K00927)	BJB15x_011010(K00134)	BJB15x_011020(K00615)
Bartonella sp. JB63				BJB63x_010850(K00927)	BJB63x_010860(K00134)	BJB63x_010870(K00615)
Bartonella quintana RM-11			RM11_1107(K00873)	RM11_1101(K00927)	RM11_1102(K00134)	RM11_1103(K00615)
Bartonella sp. A1379B				BA1379B_011060(K00927)	BA1379B_011070(K00134)	BA1379B_011080(K00615)
Thioclava nitratireducens		BMG03_10890(K01624)	BMG03_17090(K00873)	BMG03_12005(K00927)	BMG03_10885(K00134)	BMG03_10880(K00615)
Sphingopyxis fribergensis			SKP52_04385(K00873)	SKP52_08425(K00927)	SKP52_08420(K00134)	SKP52_08415(K00615)
Devosia sp. H5989		XM25_03240(K01624)	XM25_19310(K00873)	XM25_14335(K00927)	XM25_14325(K00134)	XM25_14320(K00615)
Rickettsiales endosymbiont of Stachyamoeba lipophora				EF513_01465(K00927)	EF513_01460(K00134)	EF513_01455(K00615)
Sphingomonas sp. KC8			KC8_15170(K00873)	KC8_04255(K00927)	KC8_04265(K00134)	KC8_04270(K00615)
Sphingobium sp. YG1	YGS_C2P1335(K01194)		YGS_C1P1881(K00873)	YGS_C1P1241(K00927)	YGS_C1P1242(K00134)	YGS_C1P1243(K00615)
Roseomonas sp. FDAARGOS_362		CTJ15_16205(K01624)	CTJ15_11025(K00873)	CTJ15_10430(K00927)	CTJ15_10415(K00134)	CTJ15_10410(K00615)
Neorhizobium galegae bv. officinalis bv. officinalis HAMBI 1141		RG1141_PA11280(K01624)	RG1141_CH29800(K00873)	RG1141_CH29500(K00927)	RG1141_CH29460(K00134)	RG1141_CH29450(K00615)
Roseomonas mucosa		FOB66_22235(K01624)	FOB66_08190(K00873)	FOB66_09035(K00927)	FOB66_09050(K00134)	FOB66_09055(K00615)
Bartonella sp. 1-1C				B11Cv2_011750(K00927)	B11Cv2_011760(K00134)	B11Cv2_011770(K00615)
Sphingobium sp. MI1205			K663_13320(K00873)	K663_10975(K00927)	K663_10980(K00134)	K663_10985(K00615)
Altererythrobacter namhicola			A6F65_00179(K00873)	A6F65_01549(K00927)	A6F65_01548(K00134)	A6F65_01547(K00615)
Pelagibaca abyssi		Ga0080574_TMP3478(K01624)	Ga0080574_TMP1710(K00873)	Ga0080574_TMP3913(K00927)	Ga0080574_TMP3480(K00134)	Ga0080574_TMP3481(K00615)
Sphingobium baderi			ATN00_18270(K00873)	ATN00_16845(K00927)	ATN00_16850(K00134)	ATN00_16855(K00615)
Confluentimicrobium sp. EMB200-NS6		TQ29_11270(K01624)	TQ29_15115(K00873)	TQ29_08230(K00927)	TQ29_11260(K00134)	TQ29_11255(K00615)
Sphingopyxis macrogoltabida EY-1	AN936_14720(K01194)		AN936_03535(K00873)	AN936_09365(K00927)	AN936_09370(K00134)	AN936_09375(K00615)
Azospirillum sp. M2T2B2			DM194_15520(K00873)	DM194_09850(K00927)	DM194_03015(K00134)	DM194_03020(K00615)
Bartonella ancashensis				PU02_0322(K00927)	PU02_0323(K00134)	PU02_0324(K00615)
Sphingopyxis alaskensis			Sala_0341(K00873)	Sala_1318(K00927)	Sala_1319(K00134)	Sala_1320(K00615)
Porphyrobacter neustonensis			A9D12_02945(K00873)	A9D12_11430(K00927)	A9D12_11425(K00134)	A9D12_11420(K00615)
Sphingopyxis macrogoltabida 203	LH19_18485(K01194)		LH19_17430(K00873)	LH19_09590(K00927)	LH19_09595(K00134)	LH19_09600(K00615)
Sphingomonas sp. YZ-8			D3Y57_13305(K00873)	D3Y57_06805(K00927)	D3Y57_06810(K00134)	D3Y57_06815(K00615)
Sphingomonas sp. MM-1			G432_11905(K00873)	G432_17820(K00927)	G432_17810(K00134)	G432_17805(K00615)
Erythrobacter litoralis DSM 8509			Ga0102493_111303(K00873)	Ga0102493_112706(K00927)	Ga0102493_112707(K00134)	Ga0102493_112708(K00615)
Roseomonas gilardii		RGI145_16575(K01624)	RGI145_06375(K00873)	RGI145_06995(K00927)	RGI145_07005(K00134)	RGI145_07010(K00615)
Blastomonas fulva			B5J99_11020(K00873)	B5J99_13470(K00927)	B5J99_13465(K00134)	B5J99_13460(K00615)
Variibacter gotjawalensis		GJW-30_1_02586(K01624)	GJW-30_1_00259(K00873)	GJW-30_1_02588(K00927)	GJW-30_1_02589(K00134)	GJW-30_1_02590(K00615)
Sphingomonas sp. LM7		BXU08_05165	BXU08_10630(K00873)	BXU08_04355(K00927)	BXU08_04350(K00134)	BXU08_04345(K00615)
Blastomonas sp. RAC04		BSY18_2471	BSY18_359(K00873)	BSY18_856(K00927)	BSY18_855(K00134)	BSY18_854(K00615)
Altererythrobacter epoxidivorans			AMC99_02814(K00873)	AMC99_00984(K00927)	AMC99_00983(K00134)	AMC99_00982(K00615)
Sphingobium hydrophobicum		CJD35_06370	CJD35_02025(K00873)	CJD35_13245(K00927)	CJD35_13250(K00134)	CJD35_13255(K00615)
Azospirillum humicireducens				A6A40_10440(K00927)	A6A40_03350(K00134)	A6A40_03355(K00615)
Sphingobium japonicum			SJA_C1-33520(K00873)	SJA_C1-13110(K00927)	SJA_C1-13100(K00134)	SJA_C1-13090(K00615)
Nitrospirillum amazonense		Y958_13950(K01624)	Y958_15915(K00873)	Y958_01680(K00927)	Y958_09565(K00134)	Y958_09560(K00615)
Novosphingobium tardaugens			EGO55_15855(K00873)	EGO55_16715(K00927)	EGO55_16710(K00134)	EGO55_16705(K00615)
Pannonibacter phragmitetus		APZ00_09465(K01624)	APZ00_09290(K00873)	APZ00_09470(K00927)	APZ00_09480(K00134)	APZ00_09485(K00615)
Azospirillum brasilense Sp7		AMK58_27050(K01624)	AMK58_26455(K00873)	AMK58_11860(K00927)	AMK58_09320(K00134)	AMK58_09315(K00615)
Sphingobium chlorophenolicum			Sphch_2867(K00873)	Sphch_1194(K00927)	Sphch_1195(K00134)	Sphch_1196(K00615)
Sphingobium sp. EP60837			EP837_00933(K00873)	EP837_02351(K00927)	EP837_02350(K00134)	EP837_02349(K00615)
Azospirillum brasilense Az39		ABAZ39_31215(K01624)	ABAZ39_30740(K00873)	ABAZ39_01990(K00927)	ABAZ39_04725(K00134)	ABAZ39_04730(K00615)
Sphingobium indicum	SIDU_14350(K01194)		SIDU_13635(K00873)	SIDU_07730(K00927)	SIDU_07735(K00134)	SIDU_07740(K00615)
Candidatus Liberibacter solanacearum			CKC_01795(K00873)	CKC_02055(K00927)	CKC_02050(K00134)	CKC_02045(K00615)
Sphingobium sp. YBL2	TZ53_06540(K01194)		TZ53_03135(K00873)	TZ53_20635(K00927)	TZ53_20640(K00134)	TZ53_20645(K00615)
Hoeflea sp. IMCC20628		IMCC20628_01495(K01624)	IMCC20628_00386(K00873)	IMCC20628_00414(K00927)	IMCC20628_00416(K00134)	IMCC20628_00417(K00615)
Pseudorhodoplanes sinuspersici			CAK95_16535(K00873)	CAK95_04140(K00927)	CAK95_04135(K00134)	CAK95_04130(K00615)
Starkeya novella		Snov_0427(K01624)	Snov_3164(K00873)	Snov_3071(K00927)	Snov_3070(K00134)	Snov_3069(K00615)
Candidatus Pelagibacter sp. IMCC9063				SAR11G3_01432(K00927)	SAR11G3_01431(K00134)	SAR11G3_01430(K00615)
Candidatus Pelagibacter ubique				SAR11_0585(K00927)	SAR11_0586(K00134)	SAR11_0587(K00615)
Niveispirillum cyanobacteriorum			C0V82_23815(K00873)	C0V82_17680(K00927)	C0V82_02545(K00134)	C0V82_02550(K00615)
Sphingobium sp. RAC03			BSY17_707(K00873)	BSY17_177(K00927)	BSY17_178(K00134)	BSY17_179(K00615)
Sphingobium fuliginis	FIL70_22385(K01194)		FIL70_14300(K00873)	FIL70_09800(K00927)	FIL70_09805(K00134)	FIL70_09810(K00615)
Pleomorphomonas sp. SM30		OHA_1_04309(K01624)	OHA_1_03532(K00873)	OHA_1_03707(K00927)	OHA_1_03706(K00134)	OHA_1_03705(K00615)
Sphingobium sp. TKS			K426_06460(K00873)	K426_07875(K00927)	K426_07870(K00134)	K426_07865(K00615)
Ancylobacter sp. TS-1		GBB76_17550(K01624)	GBB76_09735(K00873)	GBB76_09270(K00927)	GBB76_09265(K00134)	GBB76_09260(K00615)
Sphingomonas koreensis	BRX40_11920(K01194)		BRX40_11395(K00873)	BRX40_11185(K00927)	BRX40_11175(K00134)	BRX40_11170(K00615)
Sphingopyxis terrae			AOA14_13025(K00873)	AOA14_15225(K00927)	AOA14_15220(K00134)	AOA14_15215(K00615)
Roseitalea porphyridii			E0E05_14655(K00873)	E0E05_14385(K00927)	E0E05_14400(K00134)	E0E05_14405(K00615)
Sphingopyxis sp. 113P3			LH20_03260(K00873)	LH20_11335(K00927)	LH20_11330(K00134)	LH20_11325(K00615)
Pelagibacterium halotolerans			KKY_2516(K00873)	KKY_2471(K00927)	KKY_2470(K00134)	KKY_2469(K00615)
Oligotropha carboxidovorans OM5 (Mississippi)			OCAR_6558(K00873)	OCAR_7312(K00927)	OCAR_7311(K00134)	OCAR_7310(K00615)
Nitrobacter hamburgensis		Nham_3752(K01624)	Nham_1218(K00873)	Nham_3533(K00927)	Nham_3532(K00134)	Nham_3531(K00615)
Uncultured Sphingopyxis sp. UC10			SPPYR_2710(K00873)	SPPYR_2035(K00927)	SPPYR_2036(K00134)	SPPYR_2037(K00615)
Sphingomonas sp. Cra20	CVN68_02945(K01194)		CVN68_18795(K00873)	CVN68_04280(K00927)	CVN68_04275(K00134)	CVN68_04270(K00615)
Hartmannibacter diazotrophicus		HDIA_2211(K01624)	HDIA_3688(K00873)	HDIA_3646(K00927)	HDIA_3862(K00134)	HDIA_3863(K00615)
Sphingopyxis sp. LPB0140			LPB140_11840(K00873)	LPB140_07070(K00927)	LPB140_07065(K00134)	LPB140_07060(K00615)
Liberibacter crescens			B488_01270(K00873)	B488_12170(K00927)	B488_12180(K00134)	B488_12190(K00615)
Sphingobium cloacae			SCLO_1030930(K00873)	SCLO_1011720(K00927)	SCLO_1011730(K00134)	SCLO_1011740(K00615)
Nitrobacter winogradskyi		Nwi_2692(K01624)	Nwi_0986(K00873)	Nwi_2736(K00927)	Nwi_2735(K00134)	Nwi_2734(K00615)
Sphingobium yanoikuyae	A6768_07480(K01194)		A6768_25265(K00873)	A6768_03655(K00927)	A6768_03650(K00134)	A6768_03645(K00615)
Sphingopyxis sp. MG			C3E99_02620(K00873)	C3E99_08160(K00927)	C3E99_08165(K00134)	C3E99_08170(K00615)
Sphingomonas wittichii DC-6			HY78_09965(K00873)	HY78_12485(K00927)	HY78_12495(K00134)	HY78_12500(K00615)
Candidatus Liberibacter asiaticus gxpsy			WSI_01545(K00873)	WSI_02695(K00927)	WSI_02690(K00134)	WSI_02685(K00615)
Candidatus Liberibacter asiaticus psy62			CLIBASIA_01635(K00873)	CLIBASIA_02700(K00927)	CLIBASIA_02705(K00134)	CLIBASIA_02710(K00615)
Candidatus Liberibacter africanus			G293_02925(K00873)	G293_03170(K00927)	G293_03165(K00134)	G293_03160(K00615)
Parvibaculum lavamentivorans			Plav_2030(K00873)	Plav_2106(K00927)	Plav_2107(K00134)	Plav_2108(K00615)
Sphingomonas hengshuiensis			TS85_22325(K00873)	TS85_08945(K00927)	TS85_08950(K00134)	TS85_08955(K00615)
Erythrobacter sp. THAF29			FIU90_00665(K00873)	FIU90_09235(K00927)	FIU90_09230(K00134)	FIU90_09225(K00615)
Zymomonas mobilis subsp. mobilis ATCC 29191			ZZ6_1055(K00873)	ZZ6_1033(K00927)	ZZ6_1034(K00134)	ZZ6_1035(K00615)
Sphingomonas wittichii		Swit_3269(K22553)	Swit_3121(K00873)	Swit_2604(K00927)	Swit_2602(K00134)	Swit_2601(K00615)
Zymomonas mobilis subsp. mobilis ZM4			ZMO0152(K00873)	ZMO0178(K00927)	ZMO0177(K00134)	ZMO0176(K00615)
Zymomonas mobilis subsp. mobilis CP4 = NRRL B-14023		A265_01768(K01624)	A265_01081(K00873)	A265_01059(K00927)	A265_01060(K00134)	A265_01061(K00615)
Zymomonas mobilis subsp. mobilis CP4 = NRRL B-14023		ZCP4_1826(K01624)	ZCP4_1090(K00873)	ZCP4_1067(K00927)	ZCP4_1068(K00134)	ZCP4_1069(K00615)
Zymomonas mobilis subsp. mobilis NRRL B-12526		A254_01782(K01624)	A254_01080(K00873)	A254_01058(K00927)	A254_01059(K00134)	A254_01060(K00615)
Zymomonas mobilis subsp. mobilis NCIMB 11163			Za10_1054(K00873)	Za10_1031(K00927)	Za10_1032(K00134)	Za10_1033(K00615)
Altererythrobacter atlanticus		WYH_02997(K08302)	WYH_01950(K00873)	WYH_00359(K00927)	WYH_00357(K00134)	WYH_00356(K00615)
Zymomonas mobilis subsp. mobilis ATCC 10988			Zmob_0682(K00873)	Zmob_0660(K00927)	Zmob_0661(K00134)	Zmob_0662(K00615)
Croceicoccus naphthovorans			AB433_02220(K00873)	AB433_07860(K00927)	AB433_07850(K00134)	AB433_07845(K00615)
Sphingosinicella microcystinivorans			SmB9_11060(K00873)	SmB9_25290(K00927)	SmB9_25280(K00134)	SmB9_25270(K00615)
Croceicoccus marinus		A9D14_14800	A9D14_00165(K00873)	A9D14_05125(K00927)	A9D14_05115(K00134)	A9D14_05110(K00615)
Sphingopyxis granuli			SGRAN_1236(K00873)	SGRAN_2159(K00927)	SGRAN_2158(K00134)	SGRAN_2157(K00615)
Methyloceanibacter caenitepidi		GL4_1664	GL4_3092(K00873)	GL4_1649(K00927)	GL4_1648(K00134)	GL4_1647(K00615)
Parvularcula bermudensis				PB2503_02732(K00927)	PB2503_02737(K00134)	PB2503_02742(K00615)
Azorhizobium caulinodans			AZC_1405(K00873)	AZC_0502(K00927)	AZC_0503(K00134)	AZC_0504(K00615)
Bosea sp. PAMC 26642		AXW83_13905(K01624)	AXW83_16780(K00873)	AXW83_13895(K00927)	AXW83_13885(K00134)	AXW83_13880(K00615)
Microvirga sp. 17 mud 1-3		C4E04_17240(K01624)	C4E04_17435(K00873)	C4E04_17235(K00927)	C4E04_17230(K00134)	C4E04_17225(K00615)
Rhizorhabdus dicambivorans			CMV14_03090(K00873)	CMV14_02730(K00927)	CMV14_02740(K00134)	CMV14_02745(K00615)
Bosea sp. RAC05		BSY19_4145(K01624)	BSY19_4647(K00873)	BSY19_4143(K00927)	BSY19_4141(K00134)	BSY19_4140(K00615)
Chelatococcus daeguensis		BOQ54_13850(K01624)	BOQ54_14045(K00873)	BOQ54_13845(K00927)	BOQ54_13835(K00134)	BOQ54_13830(K00615)
Microvirga sp. HR1		GDR74_04055(K01624)	GDR74_03865(K00873)	GDR74_04060(K00927)	GDR74_04070(K00134)	GDR74_04075(K00615)
Zymomonas mobilis subsp. pomaceae ATCC 29192			Zymop_1052(K00873)	Zymop_0990(K00927)	Zymop_0991(K00134)	Zymop_0992(K00615)
Rhodoplanes sp. Z2-YC6860			RHPLAN_17590(K00873)	RHPLAN_18410(K00927)	RHPLAN_18420(K00134)	RHPLAN_18430(K00615)
Bosea sp. Tri-49		BLM15_28645(K01624)	BLM15_27005(K00873)	BLM15_28635(K00927)	BLM15_28620(K00134)	BLM15_28615(K00615)
Candidatus Liberibacter americanus			lam_070(K00873)	lam_021(K00927)	lam_022(K00134)	lam_023(K00615)
Sphingomonas sanxanigenens	NX02_06940(K01194)		NX02_29095(K00873)	NX02_24050(K00927)	NX02_24040(K00134)	NX02_24035(K00615)
Bosea sp. F3-2		FQV39_25820(K01624)	FQV39_22085(K00873)	FQV39_25825(K00927)	FQV39_25840(K00134)	FQV39_25845(K00615)
Bosea vaviloviae		BHK69_28080(K01624)	BHK69_01295(K00873)	BHK69_28065(K00927)	BHK69_28050(K00134)	BHK69_28045(K00615)
Microvirga ossetica	BB934_30420(K01194)	BB934_08790(K01624)	BB934_09020(K00873)	BB934_08785(K00927)	BB934_08780(K00134)	BB934_08775(K00615)
Sphingobium sp. SYK-6			SLG_05190(K00873)	SLG_23340(K00927)	SLG_23350(K00134)	SLG_23360(K00615)
Phreatobacter cathodiphilus		C6569_03680(K01624)	C6569_12090(K00873)	C6569_03670(K00927)	C6569_03665(K00134)	C6569_03660(K00615)
Phreatobacter stygius		E8M01_22030(K01624)	E8M01_11825(K00873)	E8M01_22025(K00927)	E8M01_22020(K00134)	E8M01_22015(K00615)
Acidiphilium multivorum		ACMV_10900(K01624)	ACMV_02030(K00873)	ACMV_12630(K00927)	ACMV_12620(K00134)	ACMV_12610(K00615)
Acidiphilium cryptum		Acry_0823(K01624)	Acry_0178(K00873)	Acry_1222(K00927)	Acry_1221(K00134)	Acry_1220(K00615)
Chelatococcus sp. CO-6	AL346_17085(K01194)	AL346_03110(K01624)	AL346_03295(K00873)	AL346_03105(K00927)	AL346_03095(K00134)	AL346_03090(K00615)
Rhodobacter blasticus		B6K69_09500(K01624)	B6K69_09790(K00873)	B6K69_01110(K00927)	B6K69_09505(K00134)	B6K69_09510(K00615)
Alpha proteobacterium HIMB59		HIMB59_00006800(K01624)	HIMB59_00008200(K00873)	HIMB59_00003000(K00927)	HIMB59_00000480(K00134)	HIMB59_00000470(K00615)
Candidatus Phycorickettsia trachydisci				phytr_7310(K00927)	phytr_7300(K00134)	phytr_7290(K00615)
Arachidicoccus sp. BS20	A9P82_14080	A9P82_01565(K01624)	A9P82_07510(K00873)	A9P82_13475(K00927)	A9P82_07885(K00134)	A9P82_07880(K00615)
