# Supplementary material for: The pentose phosphate pathway constitutes a major metabolic hub in pathogenic Francisella
Source: PLoS Pathog. 2021 Aug 2;17(8):e1009326. doi: 10.1371/journal.ppat.1009326 (PMC8360588; doi:10.1371/journal.ppat.1009326)
Supplement: S3 Table — (XLSX) [file ppat.1009326.s017.xlsx]

## Sheet: Common proteins ttest WT vs rpi
WT1	WT2	WT3	DrpE1	DrpE2	DrpE3	DrpiA1	DrpiA2	DrpiA3	Dtal1	Dtal2	Dtal3	Dtkt1	Dtkt2	Dtkt3	C: KEGG name	C: GOBP name	C: GOMF name	C: GOCC name	C: Keywords	C: Student's T-test Significant WT_DrpE	C: Student's T-test Significant WT_DrpiA	C: Student's T-test Significant WT_Dtal	C: Student's T-test Significant WT_Dtkt	C: Student's T-test significant	Common 2/3	Common 3/3	UP DOWN TKT	N: Peptides	N: Razor + unique peptides	N: Unique peptides	N: Score	N: Intensity	N: MS/MS count	N: -Log Student's T-test p-value WT_DrpE	N: Student's T-test q-value WT_DrpE	N: Student's T-test Difference WT_DrpE	N: Student's T-test Test statistic WT_DrpE	N: -Log Student's T-test p-value WT_DrpiA	N: Student's T-test q-value WT_DrpiA	N: Student's T-test Difference WT_DrpiA	N: Student's T-test Test statistic WT_DrpiA	N: -Log Student's T-test p-value WT_Dtal	N: Student's T-test q-value WT_Dtal	N: Student's T-test Difference WT_Dtal	N: Student's T-test Test statistic WT_Dtal	N: -Log Student's T-test p-value WT_Dtkt	N: Student's T-test q-value WT_Dtkt	N: Student's T-test Difference WT_Dtkt	N: Student's T-test Test statistic WT_Dtkt
30.5464	30.121	30.4863	30.262	30.1392	30.0656	30.2979	29.9259	30.2573	30.3516	30.4692	30.2752	29.9354	30.0434	30.3656	Cell cycle - Caulobacter;Two-component system	biological regulation;cellular macromolecule metabolic process;cellular metabolic process;cellular nitrogen compound metabolic process;cellular process;DNA metabolic process;DNA-dependent DNA replication initiation;macromolecule metabolic process;metabolic process;nitrogen compound metabolic process;nucleic acid metabolic process;nucleobase-containing compound metabolic process;primary metabolic …	adenyl nucleotide binding;adenyl ribonucleotide binding;ATP binding;binding;catalytic activity;DNA binding;DNA replication origin binding;hydrolase activity;hydrolase activity, acting on acid anhydrides;hydrolase activity, acting on acid anhydrides, in phosphorus-containing anhydrides;nucleic acid binding;nucleoside-triphosphatase activity;nucleotide binding;purine nucleotide binding;purine ribon…	cell part;cytoplasm;intracellular part	ATP-binding;Completeproteome;Cytoplasm;DNA-binding;DNAreplication;Nucleotide-binding									27	27	27	323.31	36876000000	1033	0.723953	0.294755	0.228968	0.935569	0.560011	0.345679	0.224201	0.807611	0.0455628	0.951895	0.0192451	0.0787478	0.659103	0.211661	0.269815	0.945479
32.1845	32.3506	32.3003	32.3743	32.3615	32.3401	32.2665	32.3374	32.2018	32.4482	32.3811	32.4473	32.4772	32.8024	32.2135	DNA replication;Homologous recombination;Mismatch repair;Purine metabolism;Pyrimidine metabolism	biosynthetic process;cellular biosynthetic process;cellular macromolecule biosynthetic process;cellular macromolecule metabolic process;cellular metabolic process;cellular nitrogen compound metabolic process;cellular process;DNA metabolic process;DNA replication;macromolecule biosynthetic process;macromolecule metabolic process;metabolic process;nitrogen compound metabolic process;nucleic acid me…	3'-5' exonuclease activity;binding;catalytic activity;DNA binding;DNA polymerase activity;DNA-directed DNA polymerase activity;exonuclease activity;hydrolase activity;hydrolase activity, acting on ester bonds;nuclease activity;nucleic acid binding;nucleotidyltransferase activity;transferase activity;transferase activity, transferring phosphorus-containing groups	cell part;cytoplasm;DNA polymerase complex;DNA polymerase III complex;intracellular part;macromolecular complex;protein complex	Completeproteome;Cytoplasm;DNA-directedDNApolymerase;DNAreplication;Nucleotidyltransferase;Transferase									26	26	26	323.31	171970000000	2618	0.732079	0.536676	-0.0801799	-0.533891	0.0542543	0.956121	0.00989405	0.0607506	1.27784	0.367698	-0.147049	-0.955031	0.546885	0.316596	-0.219217	-0.79063
25.4036	25.6612	25.3341	23.6716	25.3135	24.0834	23.039	23.7371	24.8516	24.0988	23.3566	24.9048	24.4794	22.5671	22.6931			active transmembrane transporter activity;amine transmembrane transporter activity;amino acid transmembrane transporter activity;carboxylic acid transmembrane transporter activity;organic acid transmembrane transporter activity;substrate-specific transmembrane transporter activity;substrate-specific transporter activity;transmembrane transporter activity;transporter activity	cell part;integral to membrane;intrinsic to membrane;membrane part	Completeproteome;Membrane;Transmembrane		+	+	+	WT_DrpiA;WT_Dtal;WT_Dtkt				3	3	3	8.4832	830770000	64	1.03624	0.058406	1.11012	1.84058	1.38176	0.00859155	1.59042	2.49617	1.37256	0.042098	1.34625	2.41275	1.62307	0.00779487	2.21976	3.05981
25.6211	24.9559	25.1511	26.939	25.8026	24.1019	25.4967	25.6952	25.8058	24.6857	25.1574	25.3615	25.2998	25.4296	25.9314			cation transmembrane transporter activity;ion transmembrane transporter activity;metal ion transmembrane transporter activity;substrate-specific transmembrane transporter activity;substrate-specific transporter activity;transmembrane transporter activity;transporter activity	cell part;membrane	Completeproteome									6	6	6	15.364	1372100000	33	0.1652	0.66024	-0.371803	-0.392324	0.909627	0.109464	-0.423191	-1.33432	0.245421	0.705001	0.174544	0.457977	0.491258	0.291051	-0.310897	-0.827322
27.2443	27.6939	26.3331	25.8096	24.9159	24.7336	25.1676	25.7292	26.8998	26.0268	26.3896	25.3512	24.6103	24.2505	26.0251					Completeproteome	+			+	WT_DrpE;WT_Dtkt	1			4	4	4	15.047	2027400000	24	1.69003	0.0108046	1.9374	3.12309	0.827866	0.0554595	1.15825	1.5474	1.09215	0.0733243	1.16791	1.93752	1.46636	0.00954098	2.12851	2.75185
24.6927	24.8177	24.5694	24.7012	24.7895	25.0051	24.5984	24.6369	24.3054	24.8147	24.4103	24.8785	24.511	24.2311	24.6019					Completeproteome									5	5	5	9.485	820410000	64	0.52959	0.454343	-0.138643	-0.644034	0.639235	0.35444	0.179732	0.792274	0.0160839	0.979144	-0.00791423	-0.0300715	0.859972	0.161368	0.245297	1.0545
25.516	25.3333	25.2587	25.3441	25.1639	25.1059	25.2673	24.7439	25.257	25.3922	25.4168	25.3304	24.9829	25.0557	25.4559		cellular macromolecule metabolic process;cellular metabolic process;cellular nitrogen compound metabolic process;cellular process;DNA integration;DNA metabolic process;DNA recombination;macromolecule metabolic process;metabolic process;nitrogen compound metabolic process;nucleic acid metabolic process;nucleobase-containing compound metabolic process;primary metabolic process	binding;DNA binding;nucleic acid binding		Completeproteome									10	10	10	27.236	1297900000	69	0.718441	0.360574	0.164695	0.804092	0.672534	0.249844	0.279917	0.968844	0.0445227	0.962373	-0.0105139	-0.0582029	0.545593	0.333237	0.204514	0.769665
31.47	31.6625	31.6869	31.3018	31.1256	30.9522	31.1982	31.5957	30.9582	31.4623	31.3464	31.5929	31.3192	31.4886	31.45	Alanine, aspartate and glutamate metabolism;Pyrimidine metabolism	amine metabolic process;biosynthetic process;carboxylic acid metabolic process;cellular amine metabolic process;cellular amino acid metabolic process;cellular aromatic compound metabolic process;cellular biosynthetic process;cellular ketone metabolic process;cellular metabolic process;cellular nitrogen compound biosynthetic process;cellular nitrogen compound metabolic process;cellular process;'de…	amine binding;amino acid binding;aspartate carbamoyltransferase activity;binding;carboxyl- or carbamoyltransferase activity;carboxylic acid binding;catalytic activity;transferase activity;transferase activity, transferring one-carbon groups		Completeproteome;Transferase	+				WT_DrpE				23	23	23	323.31	80297000000	1900	1.7679	0.03443	0.47993	2.16149	0.832803	0.152488	0.355797	1.19343	0.63498	0.527234	0.139279	0.70031	1.02629	0.183381	0.187227	1.00847
27.8375	27.1969	27.7115	25.0383	24.0013	22.9783	22.9868	24.224	22.9806	26.3341	26.9493	27.8431	26.2889	23.929	23.2977	ABC transporters		adenyl nucleotide binding;adenyl ribonucleotide binding;ATP binding;binding;nucleotide binding;purine nucleotide binding;purine ribonucleoside triphosphate binding;purine ribonucleotide binding;ribonucleotide binding;transporter activity	cell part;integral to membrane;intrinsic to membrane;membrane;membrane part;plasma membrane	ATP-binding;Cellmembrane;Completeproteome;Membrane;Nucleotide-binding;Transmembrane;Transmembranehelix;Transport	+	+		+	WT_DrpE;WT_DrpiA;WT_Dtkt	1	1	DOWN	2	2	2	20.381	3410400000	10	2.33269	0	3.576	4.92468	3.10076	0	4.18487	7.50616	0.489974	0.384685	0.539815	0.930822	1.52559	0.00820582	3.07677	2.98385
25.267	25.6348	24.6919	22.9812	24.6096	23.2904	21.836	20.8541	23.7466	24.0699	23.4747	24.7008	23.2012	23.0573	23.6282		cellular metabolic process;cellular process;electron transport chain;generation of precursor metabolites and energy;metabolic process;oxidation-reduction process;respiratory electron transport chain	electron carrier activity	cell part;integral to membrane;intrinsic to membrane;membrane part	Completeproteome	+	+		+	WT_DrpE;WT_DrpiA;WT_Dtkt	1	1	DOWN	3	3	3	24.634	655450000	41	1.2924	0.0302609	1.57084	2.34541	1.57224	0.00795683	3.05235	3.07553	1.1717	0.0640848	1.11611	2.03711	2.37879	0.0015	1.90236	4.4917
30.1116	30.2775	30.1341	29.9966	29.9881	29.765	30.5142	30.1155	30.1527	30.1538	30.0266	30.3669	30.2257	30.1577	30.0341	Aminobenzoate degradation;ko05152;Riboflavin metabolism		acid phosphatase activity;catalytic activity;hydrolase activity;hydrolase activity, acting on ester bonds;phosphatase activity;phosphoric ester hydrolase activity		Completeproteome									19	19	19	323.31	38234000000	1344	1.31376	0.157936	0.257848	1.34352	0.249	0.727866	-0.0863711	-0.363864	0.0239349	0.973148	-0.00802104	-0.0378224	0.174531	0.879828	0.0352179	0.199564
25.9445	25.8042	26.318	26.1652	25.8643	26.0606	26.4133	26.6607	26.1165	26.2672	26.083	26.4971	26.5639	26.8748	26.9014	Drug metabolism - other enzymes		catalytic activity;methyltransferase activity;S-adenosylmethionine-dependent methyltransferase activity;S-methyltransferase activity;thiopurine S-methyltransferase activity;transferase activity;transferase activity, transferring one-carbon groups	cell part;cytoplasm;intracellular part	Completeproteome;Cytoplasm;Methyltransferase;S-adenosyl-L-methionine;Transferase				+	WT_Dtkt				10	10	10	22.744	1812300000	87	0.0146189	0.974971	-0.00780996	-0.0282065	0.786845	0.159325	-0.374602	-1.17178	0.598441	0.414198	-0.260203	-0.88334	1.80549	0.0107562	-0.757802	-2.63364
28.0122	28.4613	27.7089	25.3855	27.0944	26.2302	23.7587	25.4559	25.8569	26.0731	23.8726	27.1987	25.3839	22.6422	25.5988		carbohydrate transport;cellular component assembly;cellular component assembly at cellular level;cellular component organization;cellular component organization at cellular level;cellular component organization or biogenesis;cellular component organization or biogenesis at cellular level;cellular membrane organization;cellular process;establishment of localization;Gram-negative-bacterium-type cel…		cell outer membrane;cell part;external encapsulating structure part;membrane;outer membrane;plasma membrane	Cellmembrane;Celloutermembrane;Completeproteome;Membrane;Signal	+	+		+	WT_DrpE;WT_DrpiA;WT_Dtkt	1	1	DOWN	14	14	14	155.47	3610000000	83	1.5565	0.0138929	1.8241	2.85217	1.95613	0.00178417	3.03697	3.89753	1.10215	0.0552824	2.346	2.13099	1.64435	0.00595939	3.5192	3.26907
25.3032	24.8224	25.3427	24.8871	24.2504	24.3968	24.7199	25.3942	25.2567	25.0681	25.1072	24.8078	24.0943	24.8083	24.7036					Completeproteome				+	WT_Dtkt				3	3	3	29.564	767190000	37	1.18825	0.0607805	0.644626	1.81569	0.0416833	0.939138	0.032451	0.0888788	0.349924	0.632695	0.161692	0.554044	1.04715	0.0378342	0.620667	1.64001
23.9892	23.6908	24.0247	23.6929	23.3613	23.7547	24.0075	23.7914	24.0763	23.9387	23.9673	23.6178	23.4968	23.8271	23.9981					Completeproteome									3	3	3	18.816	458390000	75	0.858897	0.220094	0.298616	1.14136	0.15618	0.828953	-0.0568625	-0.240645	0.14537	0.855544	0.0603091	0.237316	0.283751	0.644637	0.127592	0.45365
26.1233	25.1283	26.079	25.8405	25.6271	25.5734	26.139	25.7562	26.4567	25.8461	26.2629	25.8225	25.4043	25.2534	25.6222		biosynthetic process;cellular biosynthetic process;cellular macromolecule biosynthetic process;cellular macromolecule metabolic process;cellular metabolic process;cellular nitrogen compound metabolic process;cellular process;macromolecule biosynthetic process;macromolecule metabolic process;metabolic process;nitrogen compound metabolic process;nucleic acid metabolic process;nucleobase-containing …	binding;DNA binding;nucleic acid binding;nucleic acid binding transcription factor activity;sequence-specific DNA binding transcription factor activity		Completeproteome;DNA-binding;Transcription;Transcriptionregulation									10	10	10	72.924	1761800000	52	0.103835	0.811752	0.0965188	0.22207	0.37288	0.41855	-0.340462	-0.705557	0.220158	0.716618	-0.200331	-0.440624	0.439616	0.316156	0.350206	0.792784
27.7503	28.3844	27.7796	27.6744	27.9444	27.5691	27.4973	27.2483	28.2461	27.3355	27.0921	27.5548	27.5436	27.0627	26.8965					Completeproteome				+	WT_Dtkt				10	10	10	142.85	6461000000	304	0.442519	0.403262	0.242122	0.72288	0.35072	0.455576	0.307515	0.662545	1.22916	0.0770769	0.643946	1.86067	1.32724	0.0181184	0.803806	2.0962
30.9689	31.2746	31.2832	31.3251	31.6388	31.5349	31.957	31.4855	31.5477	31.2586	31.2183	31.4119	31.7803	31.5523	31.9715	Phenylalanine, tyrosine and tryptophan biosynthesis	carboxylic acid metabolic process;cellular ketone metabolic process;cellular metabolic process;cellular process;chorismate metabolic process;dicarboxylic acid metabolic process;metabolic process;organic acid metabolic process;oxoacid metabolic process;small molecule metabolic process			Completeproteome		+		+	WT_DrpiA;WT_Dtkt	1			15	15	15	323.31	92456000000	895	1.09959	0.153958	-0.324017	-1.35823	1.26836	0.0352551	-0.48781	-1.73941	0.434118	0.635245	-0.120645	-0.550875	1.6888	0.0142504	-0.59245	-2.28517
26.9994	27.4517	26.7213	25.1027	26.4558	25.768	24.0345	23.5005	25.669	25.7226	24.7248	26.426	24.9696	24.1804	23.5727	Oxidative phosphorylation;Photosynthesis	ATP biosynthetic process;ATP metabolic process;ATP synthesis coupled proton transport;biosynthetic process;cation transport;cellular biosynthetic process;cellular metabolic process;cellular nitrogen compound biosynthetic process;cellular nitrogen compound metabolic process;cellular process;energy coupled proton transport, down electrochemical gradient;establishment of localization;heterocycle bio…	cation transmembrane transporter activity;hydrogen ion transmembrane transporter activity;hydrogen ion transporting ATP synthase activity, rotational mechanism;inorganic cation transmembrane transporter activity;ion transmembrane transporter activity;monovalent inorganic cation transmembrane transporter activity;substrate-specific transmembrane transporter activity;substrate-specific transporter …	cell part;integral to membrane;intracellular part;intrinsic to membrane;macromolecular complex;membrane;membrane part;plasma membrane;protein complex;proton-transporting ATP synthase complex, coupling factor F(o);proton-transporting two-sector ATPase complex, proton-transporting domain	ATPsynthesis;Cellinnermembrane;Cellmembrane;CF(0);Completeproteome;Hydrogeniontransport;Iontransport;Membrane;Transmembrane;Transmembranehelix;Transport	+	+		+	WT_DrpE;WT_DrpiA;WT_Dtkt	1	1	DOWN	3	3	3	18.511	2255900000	46	1.34749	0.0303822	1.28199	2.35295	1.74526	0.00561435	2.65615	3.37863	1.25161	0.0510871	1.433	2.24797	2.45378	0.00153383	2.81658	5.05692
31.4181	31.4456	31.4192	31.1352	30.8302	30.7692	30.8513	31.2574	30.7935	31.5329	31.5044	31.5322	31.1983	31.3733	30.9591	Pyrimidine metabolism	biosynthetic process;cellular aromatic compound metabolic process;cellular biosynthetic process;cellular metabolic process;cellular nitrogen compound biosynthetic process;cellular nitrogen compound metabolic process;cellular process;'de novo' pyrimidine base biosynthetic process;'de novo' UMP biosynthetic process;heterocycle biosynthetic process;heterocycle metabolic process;metabolic process;nit…	carbon-carbon lyase activity;carboxy-lyase activity;catalytic activity;lyase activity;orotidine-5'-phosphate decarboxylase activity		Completeproteome;Decarboxylase;Lyase;Pyrimidinebiosynthesis	+	+			WT_DrpE;WT_DrpiA				14	14	14	323.31	73544000000	1234	1.98013	0.0286635	0.516071	2.41628	1.46061	0.0264924	0.460201	1.86883	2.73932	0.434722	-0.095555	-0.845646	0.975907	0.126295	0.250725	1.13766
25.9142	26.5052	25.7148	23.4269	25.5244	23.8141	22.4925	23.4753	24.3433	24.7683	22.0223	25.7876	21.6492	23.1773	23.676		biosynthetic process;cellular biosynthetic process;cellular macromolecule biosynthetic process;cellular macromolecule metabolic process;cellular metabolic process;cellular process;cellular protein metabolic process;lipoprotein biosynthetic process;lipoprotein metabolic process;macromolecule biosynthetic process;macromolecule metabolic process;macromolecule modification;metabolic process;primary m…	catalytic activity;phosphatidylglycerol-prolipoprotein diacylglyceryl transferase activity;transferase activity;transferase activity, transferring glycosyl groups	cell part;integral to membrane;intrinsic to membrane;membrane;membrane part;plasma membrane	Cellinnermembrane;Cellmembrane;Completeproteome;Membrane;Transferase;Transmembrane;Transmembranehelix	+	+		+	WT_DrpE;WT_DrpiA;WT_Dtkt	1	1	DOWN	3	3	3	14.322	987000000	21	1.22429	0.0288702	1.7896	2.27483	1.9517	0.00162092	2.6077	3.80725	0.739108	0.146087	1.852	1.48257	2.0967	0.00271795	3.21054	4.25641
26.1733	26.3417	26.4812	25.9009	26.1833	25.9586	25.1925	25.1713	25.2494	26.1149	25.9482	26.4217	25.0806	24.9968	25.4649					Completeproteome		+		+	WT_DrpiA;WT_Dtkt	1			5	5	5	23.578	1998200000	73	1.20592	0.13573	0.3178	1.4197	3.59449	0	1.12769	5.87339	0.444519	0.566482	0.170471	0.643829	2.61147	0.00276522	1.15132	4.27409
27.607	28.6915	27.4184	25.3892	26.8129	25.6161	24.7737	24.8968	26.346	26.6729	24.9718	26.8653	25.3519	25.0883	24.5545	Oxidative phosphorylation;Photosynthesis	ATP biosynthetic process;ATP hydrolysis coupled proton transport;ATP metabolic process;ATP synthesis coupled proton transport;biosynthetic process;cation transport;cellular biosynthetic process;cellular metabolic process;cellular nitrogen compound biosynthetic process;cellular nitrogen compound metabolic process;cellular process;energy coupled proton transport, against electrochemical gradient;en…	cation transmembrane transporter activity;hydrogen ion transmembrane transporter activity;inorganic cation transmembrane transporter activity;ion transmembrane transporter activity;monovalent inorganic cation transmembrane transporter activity;substrate-specific transmembrane transporter activity;substrate-specific transporter activity;transmembrane transporter activity;transporter activity	cell part;integral to membrane;intracellular part;intrinsic to membrane;macromolecular complex;membrane;membrane part;plasma membrane;protein complex;proton-transporting ATP synthase complex, coupling factor F(o);proton-transporting two-sector ATPase complex, proton-transporting domain	Cellmembrane;Completeproteome;Hydrogeniontransport;Iontransport;Membrane;Transmembrane;Transport	+	+		+	WT_DrpE;WT_DrpiA;WT_Dtkt	1	1	DOWN	2	2	2	9.8248	3877000000	41	1.52878	0.0134138	1.96623	2.83464	1.79158	0.00539713	2.56678	3.45907	1.13261	0.05603	1.73563	2.11488	2.49102	0.0016063	2.90737	5.18374
26.5843	27.9317	25.9568	23.5746	25.5268	24.2348	23.4892	23.3701	23.7504	24.8221	23.5524	25.3621	23.5627	23.4258	21.6666					Completeproteome	+	+	+	+	WT_DrpE;WT_DrpiA;WT_Dtal;WT_Dtkt				3	3	3	52.182	1612700000	23	1.35994	0.0217	2.37889	2.5932	2.28514	0	3.28768	4.742	1.32714	0.0382793	2.24542	2.51757	2.02081	0.00259592	3.93925	4.17349
29.3055	29.5133	29.0858	26.2378	28.4562	27.1025	25.4105	23.0468	27.3075	27.7232	26.5064	28.2897	25.5321	22.7494	23.4585					Completeproteome	+	+	+	+	WT_DrpE;WT_DrpiA;WT_Dtal;WT_Dtkt				37	37	37	323.31	9313800000	443	1.44009	0.0192806	2.036	2.68868	1.51043	0.00777104	4.0466	3.02305	1.53274	0.0357217	1.79509	2.80317	2.51027	0	5.38817	5.70822
26.276	26.3266	26.1559	25.0147	25.7462	25.2886	22.4659	24.5024	24.8019	25.1922	24.2931	26.1169	24.0315	23.2376	22.0192		cation transport;establishment of localization;ion transport;metal ion transport;transport	active transmembrane transporter activity;adenyl nucleotide binding;adenyl ribonucleotide binding;ATP binding;ATPase activity;ATPase activity, coupled;ATPase activity, coupled to movement of substances;ATPase activity, coupled to transmembrane movement of ions;ATPase activity, coupled to transmembrane movement of substances;binding;catalytic activity;cation binding;cation transmembrane transporte…	cell part;integral to membrane;intrinsic to membrane;membrane part	ATP-binding;Completeproteome;Hydrolase;Membrane;Nucleotide-binding;Transmembrane	+	+		+	WT_DrpE;WT_DrpiA;WT_Dtkt	1	1	DOWN	12	12	12	40.006	1324300000	70	1.83438	0.0132991	0.902956	2.82793	1.46896	0.00771264	2.32941	2.7877	0.929725	0.10308	1.05209	1.67287	2.23727	0.00104615	3.15674	4.59243
29.5881	29.5207	29.6691	29.4363	29.2969	29.6792	29.2197	29.3142	29.1664	29.5538	29.5017	29.6586	28.6999	29.1095	28.8978					Completeproteome		+		+	WT_DrpiA;WT_Dtkt	1			17	17	17	185.54	21437000000	621	0.436258	0.522171	0.121829	0.554603	2.38349	0.0123681	0.359189	2.2323	0.123257	0.916319	0.0212428	0.130327	2.26957	0.0077587	0.690236	3.05676
31.0109	31.0646	31.2432	30.9922	30.7188	31.0671	30.7906	30.8608	30.8415	31.1264	31.1653	31.0172	30.3077	30.6133	30.2246					Completeproteome		+		+	WT_DrpiA;WT_Dtkt	1			28	28	28	323.31	59624000000	1402	0.640104	0.363006	0.18018	0.793673	1.70239	0.0495094	0.275263	1.58849	0.012961	0.986416	0.00325712	0.0177931	2.20634	0.00774074	0.724344	3.05007
32.8629	33.1134	33.2173	33.4111	33.2014	33.4205	33.2243	33.5157	32.9887	33.1573	33.1047	33.1807	32.9692	33.3459	33.123					Completeproteome									16	16	16	323.31	269180000000	1947	1.03294	0.190173	-0.279778	-1.23144	0.408824	0.483249	-0.178333	-0.625307	0.315658	0.743693	-0.0829849	-0.399815	0.207689	0.769328	-0.0814412	-0.323537
25.1917	25.4155	25.0071	23.1935	24.6494	23.4002	22.6	22.3728	23.754	23.5617	22.7866	24.8537	22.5695	21.9008	24.8757			active transmembrane transporter activity;amine transmembrane transporter activity;amino acid transmembrane transporter activity;carboxylic acid transmembrane transporter activity;organic acid transmembrane transporter activity;substrate-specific transmembrane transporter activity;substrate-specific transporter activity;transmembrane transporter activity;transporter activity	cell part;integral to membrane;intrinsic to membrane;membrane part	Completeproteome;Membrane;Transmembrane	+	+		+	WT_DrpE;WT_DrpiA;WT_Dtkt	1	1	DOWN	6	6	6	47.231	588640000	40	1.44151	0.0226127	1.45708	2.55693	2.17868	0	2.29585	4.22339	1.12581	0.0631159	1.47076	2.05881	1.08079	0.0182789	2.08944	2.07116
29.4799	28.635	29.4817	28.6756	28.5255	28.6485	28.5786	28.4686	28.7456	28.7744	29.2452	28.504	27.9484	27.921	28.8501					Completeproteome				+	WT_Dtkt				38	38	38	323.31	14727000000	757	0.953993	0.114919	0.582298	1.50973	0.960041	0.0594727	0.601212	1.52897	0.430257	0.476381	0.357655	0.785179	1.08499	0.0244219	0.958962	1.86018
30.0058	29.2285	29.9952	29.1087	29.0341	29.1173	29.4359	29.0249	29.5293	29.2733	29.6379	28.9662	28.368	28.5785	29.3368					Completeproteome				+	WT_Dtkt				49	49	49	323.31	21814000000	875	1.19268	0.0591683	0.656456	1.82995	0.617895	0.216874	0.413148	1.0318	0.629601	0.309797	0.450712	1.06707	1.18127	0.0193801	0.98209	2.00071
27.3247	27.1686	27.3185	27.1411	27.1669	27.0667	27.4466	27.2645	27.456	27.3213	27.4236	27.2957	27.3758	27.0837	27.1852					Completeproteome									12	12	12	107.16	4891800000	267	1.15723	0.30437	0.145672	0.915053	0.666653	0.459739	-0.118416	-0.655888	0.521698	0.701091	-0.0762781	-0.464408	0.217427	0.810247	0.0556971	0.278927
27.0245	26.5559	27.0334	26.8881	26.6836	26.7348	27.1703	26.9374	27.0929	26.7279	26.9394	26.7754	26.5342	26.359	27.2449					Completeproteome									12	12	12	61.05	3030900000	217	0.238305	0.673075	0.102431	0.380437	0.49643	0.404759	-0.195567	-0.719195	0.122332	0.872232	0.0570107	0.210976	0.194157	0.714289	0.158582	0.383571
23.3056	24.5063	23.2211	22.7611	22.2223	21.9545	23.3819	24.8325	21.9202	24.6001	22.1959	23.5538	22.6623	23.6911	23.3368					Completeproteome	+				WT_DrpE				2	2	2	10.951	144470000	3	1.33597	0.0297937	1.36507	2.36157	0.116112	0.793712	0.299477	0.288628	0.100936	0.848999	0.227737	0.250168	0.364239	0.367205	0.447608	0.730033
26.7218	26.1382	26.4591	25.9565	25.9822	25.9897	26.1217	25.7228	26.5225	26.365	26.4006	26.3634	25.413	24.8585	25.9585					Completeproteome				+	WT_Dtkt				13	13	13	23.76	2307800000	91	1.2857	0.0708908	0.463594	1.72296	0.482397	0.336131	0.317347	0.822248	0.138494	0.856299	0.0633888	0.235467	1.33938	0.0150656	1.0297	2.24037
27.5658	27.5793	27.8309	27.942	27.8585	27.9406	27.9655	27.754	27.6788	27.6854	27.4959	27.8207	27.8155	28.4065	28.5318					Completeproteome				+	WT_Dtkt				4	4	4	15.673	5889400000	82	1.31906	0.160628	-0.254997	-1.33846	0.506375	0.473336	-0.140768	-0.635078	0.0226249	0.973718	-0.00865173	-0.0379953	1.17514	0.0301242	-0.592574	-1.75791
20.7507	23.0178	22.8411	22.0789	21.6364	22.2172	23.7644	22.218	23.6595	22.2227	22.1774	23.143	21.7596	22.1038	21.8774					Completeproteome									2	2	2	7.0543	183570000	5	0.108966	0.77549	0.225723	0.265929	0.500329	0.218358	-1.01072	-1.02865	0.145795	0.775283	-0.311139	-0.348386	0.146522	0.749153	0.289638	0.346872
26.4093	26.2191	26.537	26.0853	26.2474	26.0272	25.7564	26.5789	26.0436	26.5044	26.2051	26.358	25.7934	26.4338	26.964	Novobiocin biosynthesis;Phenylalanine, tyrosine and tryptophan biosynthesis	amine biosynthetic process;amine metabolic process;aromatic amino acid family biosynthetic process;aromatic amino acid family biosynthetic process, prephenate pathway;aromatic amino acid family metabolic process;aromatic compound biosynthetic process;biosynthetic process;carboxylic acid biosynthetic process;carboxylic acid metabolic process;cellular amine metabolic process;cellular amino acid bio…	catalytic activity;oxidoreductase activity;oxidoreductase activity, acting on the CH-CH group of donors;oxidoreductase activity, acting on the CH-CH group of donors, NAD or NADP as acceptor;prephenate dehydrogenase (NADP+) activity;prephenate dehydrogenase activity		Completeproteome									9	9	9	52.375	2409600000	129	1.11279	0.180972	0.268505	1.25782	0.43512	0.397635	0.262163	0.732112	0.0920379	0.90686	0.0326538	0.144174	0.00804574	0.990742	-0.00858688	-0.0190475
27.407	27.3324	27.4878	27.5	27.5218	27.3131	27.1984	27.3255	27.085	27.3102	27.1715	27.7051	27.0174	27.5844	27.6883		amine catabolic process;amine metabolic process;carboxylic acid catabolic process;carboxylic acid metabolic process;catabolic process;cellular amine metabolic process;cellular amino acid catabolic process;cellular amino acid metabolic process;cellular catabolic process;cellular ketone metabolic process;cellular metabolic process;cellular nitrogen compound metabolic process;cellular process;D-amin…	catalytic activity;hydrolase activity;hydrolase activity, acting on ester bonds	cell part;cytoplasm;intracellular part	Completeproteome;Cytoplasm;Hydrolase									10	10	10	105.03	5170700000	257	0.169521	0.826273	-0.0358938	-0.199431	1.17178	0.174589	0.206087	1.12804	0.0272353	0.965068	0.0134741	0.0506505	0.0332438	0.96291	-0.0209948	-0.0670227
27.2845	27.3971	27.4182	27.883	27.5263	27.5841	27.9658	28.0197	27.7049	27.5037	27.2252	27.4477	27.8625	28.1315	27.9113	Galactose metabolism;Starch and sucrose metabolism	carbohydrate metabolic process;metabolic process;primary metabolic process	catalytic activity;hydrolase activity;hydrolase activity, acting on glycosyl bonds;hydrolase activity, hydrolyzing O-glycosyl compounds		Completeproteome;Glycosidase;Hydrolase		+		+	WT_DrpiA;WT_Dtkt	1			13	13	13	130.77	5230900000	208	1.18593	0.151603	-0.297832	-1.36581	2.13068	0.00788	-0.530198	-2.57775	0.0968586	0.916224	-0.0256081	-0.131568	2.53977	0.00681905	-0.601829	-3.12557
29.4483	28.7863	29.4531	29.3666	29.2161	29.1015	29.5283	29.4037	29.5251	29.2389	29.4668	29.2125	29.0903	29.2503	29.4787	Valine, leucine and isoleucine biosynthesis	amine biosynthetic process;amine metabolic process;biosynthetic process;branched chain family amino acid biosynthetic process;branched chain family amino acid metabolic process;carboxylic acid biosynthetic process;carboxylic acid metabolic process;cellular amine metabolic process;cellular amino acid biosynthetic process;cellular amino acid metabolic process;cellular biosynthetic process;cellular …	3-isopropylmalate dehydrogenase activity;binding;catalytic activity;cation binding;coenzyme binding;cofactor binding;ion binding;magnesium ion binding;metal ion binding;NAD binding;nucleotide binding;oxidoreductase activity;oxidoreductase activity, acting on CH-OH group of donors;oxidoreductase activity, acting on the CH-OH group of donors, NAD or NADP as acceptor	cell part;cytoplasm;intracellular part	Amino-acidbiosynthesis;Branched-chainaminoacidbiosynthesis;Completeproteome;Cytoplasm;Leucinebiosynthesis;Magnesium;Manganese;Metal-binding;NAD;Oxidoreductase									18	18	18	323.31	18071000000	645	0.00161817	0.997291	0.00116221	0.00347576	0.497126	0.355782	-0.256491	-0.788688	0.118772	0.860319	-0.0768547	-0.228933	0.0612847	0.929495	-0.0438843	-0.125934
28.8061	28.8695	28.9664	28.6526	28.5964	28.5574	28.6117	28.3299	28.9402	29.1283	29.1707	29.1315	28.1375	28.0138	28.0113	C5-Branched dibasic acid metabolism;Valine, leucine and isoleucine biosynthesis	amine biosynthetic process;amine metabolic process;biosynthetic process;branched chain family amino acid biosynthetic process;branched chain family amino acid metabolic process;carboxylic acid biosynthetic process;carboxylic acid metabolic process;cellular amine metabolic process;cellular amino acid biosynthetic process;cellular amino acid metabolic process;cellular biosynthetic process;cellular …	3-isopropylmalate dehydratase activity;carbon-oxygen lyase activity;catalytic activity;hydro-lyase activity;lyase activity	3-isopropylmalate dehydratase complex;cell part;cytoplasmic part;cytosolic part;intracellular part;macromolecular complex;protein complex	Amino-acidbiosynthesis;Branched-chainaminoacidbiosynthesis;Completeproteome;Leucinebiosynthesis;Lyase				+	WT_Dtkt				8	8	8	183.39	14891000000	427	2.16749	0.0621154	0.27855	1.80628	0.62496	0.290758	0.253396	0.897206	2.24763	0.0927926	-0.262826	-1.76891	3.72287	0.00154545	0.82648	5.08515
30.5143	30.2048	30.4932	30.6537	30.5544	30.3774	30.7173	30.577	30.7253	30.6096	30.7266	30.5472	30.2643	30.4634	30.2892	C5-Branched dibasic acid metabolism;Valine, leucine and isoleucine biosynthesis	amine biosynthetic process;amine metabolic process;biosynthetic process;branched chain family amino acid biosynthetic process;branched chain family amino acid metabolic process;carboxylic acid biosynthetic process;carboxylic acid metabolic process;cellular amine metabolic process;cellular amino acid biosynthetic process;cellular amino acid metabolic process;cellular biosynthetic process;cellular …	3-isopropylmalate dehydratase activity;4 iron, 4 sulfur cluster binding;binding;carbon-oxygen lyase activity;catalytic activity;cation binding;hydro-lyase activity;ion binding;iron-sulfur cluster binding;isomerase activity;lyase activity;metal cluster binding;metal ion binding		4Fe-4S;Amino-acidbiosynthesis;Branched-chainaminoacidbiosynthesis;Completeproteome;Iron;Iron-sulfur;Isomerase;Leucinebiosynthesis;Lyase;Metal-binding									25	25	25	323.31	46080000000	1130	0.411544	0.529161	-0.124387	-0.544506	1.14176	0.125945	-0.269091	-1.2763	0.926431	0.319594	-0.223699	-1.05104	0.214629	0.792374	0.0651162	0.298879
31.2902	31.1871	31.3379	31.8007	31.6459	31.2856	31.7131	31.7978	31.5998	31.5421	31.4636	31.6247	31.6492	31.8076	31.6592	Pyruvate metabolism;Valine, leucine and isoleucine biosynthesis	amine biosynthetic process;amine metabolic process;biosynthetic process;branched chain family amino acid biosynthetic process;branched chain family amino acid metabolic process;carboxylic acid biosynthetic process;carboxylic acid metabolic process;cellular amine metabolic process;cellular amino acid biosynthetic process;cellular amino acid metabolic process;cellular biosynthetic process;cellular …	2-isopropylmalate synthase activity;catalytic activity;transferase activity;transferase activity, transferring acyl groups;transferase activity, transferring acyl groups, acyl groups converted into alkyl on transfer		Amino-acidbiosynthesis;Branched-chainaminoacidbiosynthesis;Completeproteome;Transferase		+		+	WT_DrpiA;WT_Dtkt	1			42	42	42	323.31	85321000000	2031	0.896725	0.209358	-0.305665	-1.18036	2.39716	0.00837915	-0.431842	-2.50202	1.87065	0.106616	-0.271713	-1.653	2.51139	0.011122	-0.433565	-2.58288
29.8886	29.9063	29.8394	30.3858	30.0364	30.3689	30.1442	30.3262	30.1202	30.1803	30.4525	30.299	30.3323	30.7869	30.1285	Pantothenate and CoA biosynthesis;Valine, leucine and isoleucine biosynthesis;Valine, leucine and isoleucine degradation	amine metabolic process;branched chain family amino acid metabolic process;carboxylic acid metabolic process;cellular amine metabolic process;cellular amino acid metabolic process;cellular ketone metabolic process;cellular metabolic process;cellular nitrogen compound metabolic process;cellular process;metabolic process;nitrogen compound metabolic process;organic acid metabolic process;oxoacid met…	branched-chain-amino-acid transaminase activity;catalytic activity;transaminase activity;transferase activity;transferase activity, transferring nitrogenous groups		Aminotransferase;Completeproteome;Pyridoxalphosphate;Transferase		+	+	+	WT_DrpiA;WT_Dtal;WT_Dtkt				20	20	20	323.31	32233000000	781	1.53962	0.0643279	-0.385599	-1.78943	2.02558	0.024677	-0.318763	-1.8966	2.22174	0.0428037	-0.432497	-2.38578	1.28896	0.0264657	-0.537828	-1.81932
30.5263	29.7309	30.3697	30.0512	29.8079	29.8139	31.9575	30.5204	32.1231	30.0128	30.279	29.5504	29.8032	30.1739	30.5278	Carbon fixation in photosynthetic organisms;Pyruvate metabolism	carboxylic acid metabolic process;cellular ketone metabolic process;cellular metabolic process;cellular process;metabolic process;monocarboxylic acid metabolic process;organic acid metabolic process;oxoacid metabolic process;pyruvate metabolic process;small molecule metabolic process	adenyl nucleotide binding;adenyl ribonucleotide binding;ATP binding;binding;catalytic activity;kinase activity;nucleotide binding;phosphotransferase activity, paired acceptors;purine nucleotide binding;purine ribonucleoside triphosphate binding;purine ribonucleotide binding;pyruvate, phosphate dikinase activity;ribonucleotide binding;transferase activity;transferase activity, transferring phospho…		Completeproteome;Kinase;Pyruvate;Transferase		+			WT_DrpiA				45	45	45	323.31	46336000000	1084	0.549416	0.315802	0.317979	0.892934	1.10436	0.0202166	-1.32468	-1.99488	0.333737	0.583365	0.261595	0.618089	0.0432461	0.9453	0.0406793	0.0966661
25.3051	25.5462	25.3203	25.3069	24.8858	25.7184	26.2157	26.0691	26.4797	26.1989	25.7306	26.2011	25.1319	25.3283	25.6408					Completeproteome		+	+		WT_DrpiA;WT_Dtal				4	4	4	150.7	1755200000	36	0.125866	0.791401	0.0868416	0.246226	2.42014	0.00539785	-0.864306	-3.55366	1.69455	0.0435741	-0.653002	-2.37609	0.0482358	0.949562	0.023564	0.0881129
30.1471	30.4228	29.9615	28.065	29.8627	28.7414	27.458	26.0825	28.9145	28.6413	27.8045	29.4154	27.7705	26.7738	26.5828			binding;cation transmembrane transporter activity;divalent inorganic cation transmembrane transporter activity;ferrous iron transmembrane transporter activity;GTP binding;guanyl nucleotide binding;guanyl ribonucleotide binding;inorganic cation transmembrane transporter activity;ion transmembrane transporter activity;iron ion transmembrane transporter activity;metal ion transmembrane transporter a…	cell part;integral to membrane;intrinsic to membrane;membrane part	Completeproteome	+	+	+	+	WT_DrpE;WT_DrpiA;WT_Dtal;WT_Dtkt				22	22	22	323.31	19925000000	638	1.11894	0.0430548	1.28745	2.00822	1.50308	0.00785276	2.69215	2.89929	1.48938	0.0359456	1.55675	2.66533	2.8782	0	3.13482	6.37367
23.3983	23.6399	23.1347	21.8861	23.2424	22.4835	21.5344	23.9336	22.2127	21.551	22.5131	22.842	22.2115	23.3575	22.9586					Completeproteome									3	3	3	13.36	180720000	18	0.954327	0.0864615	0.853628	1.64576	0.497639	0.230004	0.830755	1.00236	1.23561	0.0562406	1.08892	2.11898	0.68073	0.112732	0.548414	1.17639
27.1876	27.5449	27.5702	27.2578	26.9555	27.0388	27.3138	27.4661	27.4796	27.5698	27.3887	27.399	26.9285	27.0049	26.7152	Ribosome biogenesis in eukaryotes	cellular metabolic process;cellular nitrogen compound metabolic process;cellular process;metabolic process;nitrogen compound metabolic process;nucleic acid metabolic process;nucleic acid phosphodiester bond hydrolysis;nucleobase-containing compound metabolic process;primary metabolic process	binding;catalytic activity;exonuclease activity;exonuclease activity, active with either ribo- or deoxyribonucleic acids and producing 5'-phosphomonoesters;exoribonuclease activity;exoribonuclease activity, producing 5'-phosphomonoesters;hydrolase activity;hydrolase activity, acting on ester bonds;nuclease activity;nucleic acid binding;ribonuclease activity	cell part;cytoplasm;intracellular part	Completeproteome;Cytoplasm;Exonuclease;Hydrolase;Nuclease				+	WT_Dtkt				7	7	7	92.303	4835900000	264	1.07647	0.146884	0.350197	1.3846	0.0363106	0.956247	0.0144157	0.0614811	0.0456305	0.951994	-0.0182552	-0.0771017	1.66361	0.0160441	0.551401	2.19763
31.0695	31.0586	31.2201	31.2071	31.2223	31.4997	31.2189	31.4303	31.1452	31.2084	31.0051	31.2711	31.1684	31.4777	31.1601		biosynthetic process;cellular biosynthetic process;cellular metabolic process;cellular process;metabolic process;peptide biosynthetic process;peptide metabolic process	binding;nucleic acid binding;RNA binding;translation elongation factor activity;translation factor activity, nucleic acid binding	cell part;cytoplasm;intracellular part	Completeproteome;Cytoplasm;Elongationfactor;Hydroxylation;Proteinbiosynthesis									10	10	10	148.46	65113000000	711	0.827459	0.297962	-0.193614	-0.928806	0.674613	0.390165	-0.148717	-0.743224	0.180635	0.858269	-0.04544	-0.232175	0.582909	0.390693	-0.152662	-0.704162
27.7081	27.8694	27.4674	26.3954	27.4806	26.5881	25.729	26.0023	26.3605	26.4693	25.8532	26.83	26.3123	24.6395	25.4778	Lipopolysaccharide biosynthesis	biosynthetic process;carbohydrate biosynthetic process;carbohydrate metabolic process;lipopolysaccharide core region biosynthetic process;lipopolysaccharide core region metabolic process;metabolic process;oligosaccharide biosynthetic process;oligosaccharide metabolic process;primary metabolic process	catalytic activity;transferase activity;transferase activity, transferring acyl groups	cell part;integral to membrane;intrinsic to membrane;membrane part	Acyltransferase;Completeproteome;Transferase		+	+	+	WT_DrpiA;WT_Dtal;WT_Dtkt				10	10	10	76.641	3981400000	115	1.14251	0.0530548	0.860266	1.89443	2.79574	0	1.65105	5.20893	1.86703	0.0261429	1.29747	3.17882	1.94511	0.00458204	2.20509	3.69479
25.1213	25.5054	24.7823	23.4237	24.6765	23.5122	22.7042	22.4711	24.3874	23.9882	21.5985	24.8152	23.1357	22.2719	23.6994					Completeproteome	+	+		+	WT_DrpE;WT_DrpiA;WT_Dtkt	1	1	DOWN	2	2	2	12.076	596920000	18	1.30453	0.0294319	1.26551	2.2822	1.42018	0.00752577	1.94877	2.63776	0.779829	0.13323	1.66902	1.53575	1.97247	0.0046395	2.10065	3.71997
30.2598	30.686	30.1977	27.7727	29.5492	28.7187	27.0957	25.6108	28.6726	28.5643	27.6601	29.3038	27.4542	26.3721	26.4718	Bacterial secretion system;Protein export	cellular localization;cellular macromolecule localization;cellular process;cellular protein localization;establishment of localization;establishment of protein localization;localization;localization within membrane;macromolecule localization;protein insertion into membrane;protein localization;protein transport;transport		cell part;integral to membrane;intrinsic to membrane;membrane;membrane part;plasma membrane	Cellinnermembrane;Cellmembrane;Chaperone;Completeproteome;Membrane;Proteintransport;Transmembrane;Transmembranehelix;Transport	+	+	+	+	WT_DrpE;WT_DrpiA;WT_Dtal;WT_Dtkt				19	19	19	229.79	20129000000	403	1.47261	0.0191448	1.70097	2.67591	1.65352	0.00582278	3.25481	3.26386	1.69917	0.024875	1.87175	3.12235	3.17599	0	3.61514	7.56521
24.0189	24.1542	23.9852	23.8308	24.368	22.8591	22.9054	22.9069	22.5348	23.9123	24.1766	23.9621	24.4991	22.8489	23.5891				cell part;membrane;plasma membrane	Cellinnermembrane;Cellmembrane;Completeproteome;Membrane		+			WT_DrpiA				3	3	3	6.759	337230000	8	0.341315	0.437942	0.366793	0.673541	3.15934	0	1.27043	5.42654	0.13751	0.884423	0.0357838	0.182447	0.352496	0.392386	0.40709	0.701914
24.4316	23.8568	24.7408	24.7568	23.8911	24.4242	24.8792	24.4321	24.376	25.1214	24.8228	24.7279	24.8438	24.5459	24.4134		cellular macromolecule metabolic process;cellular metabolic process;cellular nitrogen compound metabolic process;cellular process;macromolecule metabolic process;metabolic process;ncRNA metabolic process;ncRNA processing;nitrogen compound metabolic process;nucleic acid metabolic process;nucleic acid phosphodiester bond hydrolysis;nucleobase-containing compound metabolic process;primary metabolic …	binding;catalytic activity;endonuclease activity;endonuclease activity, active with either ribo- or deoxyribonucleic acids and producing 5'-phosphomonoesters;endoribonuclease activity;endoribonuclease activity, producing 5'-phosphomonoesters;hydrolase activity;hydrolase activity, acting on ester bonds;nuclease activity;nucleic acid binding;ribonuclease activity;ribonuclease P activity;RNA binding…		Completeproteome;Endonuclease;Hydrolase;Nuclease;RNA-binding;tRNAprocessing									3	3	3	10.276	849790000	29	0.0130777	0.976379	-0.0143013	-0.0309909	0.292013	0.560368	-0.219362	-0.542961	0.896585	0.161378	-0.547647	-1.42304	0.37478	0.429131	-0.257949	-0.663835
30.6722	30.8821	30.6152	30.1515	31.0378	31.1152	29.7356	30.102	29.7938	30.8194	30.4745	30.5968	30.3555	29.9012	30.0547	Ribosome	biosynthetic process;cellular biosynthetic process;cellular macromolecule biosynthetic process;cellular macromolecule metabolic process;cellular metabolic process;cellular process;cellular protein metabolic process;macromolecule biosynthetic process;macromolecule metabolic process;metabolic process;primary metabolic process;protein metabolic process;translation	structural constituent of ribosome;structural molecule activity	cell part;cytoplasmic part;intracellular non-membrane-bounded organelle;intracellular organelle;intracellular part;macromolecular complex;non-membrane-bounded organelle;organelle;ribonucleoprotein complex;ribosome	Completeproteome;Ribonucleoprotein;Ribosomalprotein		+		+	WT_DrpiA;WT_Dtkt	1			3	3	3	8.0231	39858000000	241	0.0482436	0.913133	-0.0449918	-0.107217	2.42586	0.00520207	0.846043	3.52977	0.290043	0.739751	0.0929254	0.404838	1.78	0.0127805	0.619357	2.41775
28.1613	28.6887	27.7881	28.3439	27.8498	28.8888	28.7859	28.868	29.0671	27.4655	28.1964	28.4396	28.1274	28.5939	29.533					Completeproteome		+			WT_DrpiA				9	9	9	165.79	10033000000	350	0.137588	0.747489	-0.148162	-0.297615	1.19009	0.0271692	-0.694306	-1.85518	0.172542	0.765396	0.178849	0.363273	0.478362	0.229021	-0.538749	-0.914737
29.0938	28.9319	29.2433	29.6651	29.47	28.9143	30.0588	30.228	29.8498	29.1608	29.048	29.1634	30.0279	30.2686	30.4814	Phenylalanine, tyrosine and tryptophan biosynthesis	amine biosynthetic process;amine metabolic process;aromatic amino acid family biosynthetic process;aromatic amino acid family metabolic process;aromatic compound biosynthetic process;biosynthetic process;carboxylic acid biosynthetic process;carboxylic acid metabolic process;cellular amine metabolic process;cellular amino acid biosynthetic process;cellular amino acid metabolic process;cellular aro…	binding;catalytic activity;coenzyme binding;cofactor binding;NADP binding;nucleotide binding;oxidoreductase activity;oxidoreductase activity, acting on CH-OH group of donors;oxidoreductase activity, acting on the CH-OH group of donors, NAD or NADP as acceptor;shikimate 3-dehydrogenase (NADP+) activity		Amino-acidbiosynthesis;Aromaticaminoacidbiosynthesis;Completeproteome;NADP;Oxidoreductase		+		+	WT_DrpiA;WT_Dtkt	1			14	14	14	255.97	19542000000	613	0.464333	0.382995	-0.260135	-0.760158	2.6003	0.00189313	-0.955875	-3.95657	0.129383	0.891501	-0.0343978	-0.174054	2.7414	0.000995122	-1.16962	-4.51805
27.1119	26.84	27.1646	27.6099	27.1549	27.2714	27.715	27.8707	27.7639	27.0664	27.4871	27.2107	27.5512	27.509	27.6796	D-Glutamine and D-glutamate metabolism;Peptidoglycan biosynthesis	amine metabolic process;aminoglycan biosynthetic process;aminoglycan metabolic process;biological regulation;biosynthetic process;carbohydrate biosynthetic process;carbohydrate metabolic process;cell cycle;cell division;cell wall macromolecule biosynthetic process;cell wall macromolecule metabolic process;cell wall organization or biogenesis;cellular biosynthetic process;cellular cell wall macrom…	acid-amino acid ligase activity;adenyl nucleotide binding;adenyl ribonucleotide binding;ATP binding;binding;catalytic activity;ligase activity;ligase activity, forming carbon-nitrogen bonds;nucleotide binding;purine nucleotide binding;purine ribonucleoside triphosphate binding;purine ribonucleotide binding;ribonucleotide binding;UDP-N-acetylmuramate-L-alanine ligase activity	cell part;cytoplasm;intracellular part	ATP-binding;Cellcycle;Celldivision;Cellshape;Cellwallbiogenesis/degradation;Completeproteome;Cytoplasm;Ligase;Nucleotide-binding;Peptidoglycansynthesis		+		+	WT_DrpiA;WT_Dtkt	1			10	10	10	212.78	4604900000	383	0.839262	0.221368	-0.306552	-1.13748	2.59561	0.00528421	-0.744339	-3.53475	0.608014	0.443823	-0.215881	-0.832861	2.06079	0.012052	-0.541105	-2.54159
26.7266	26.8579	26.7412	27.1803	26.81	27.0435	27.0146	27.2879	27.2885	26.7539	26.672	26.9085	26.7052	26.7803	27.1509		cellular macromolecule metabolic process;cellular metabolic process;cellular nitrogen compound metabolic process;cellular process;macromolecule metabolic process;metabolic process;ncRNA metabolic process;ncRNA processing;nitrogen compound metabolic process;nucleic acid metabolic process;nucleobase-containing compound metabolic process;primary metabolic process;RNA metabolic process;RNA processing…	catalytic activity;methyltransferase activity;transferase activity;transferase activity, transferring one-carbon groups	cell part;cytoplasm;intracellular part	Completeproteome;Cytoplasm;Methyltransferase;rRNAprocessing;S-adenosyl-L-methionine;Transferase		+			WT_DrpiA				7	7	7	124.38	3406600000	341	0.954005	0.233559	-0.236046	-1.09376	1.86612	0.0140677	-0.421721	-2.10624	0.0116749	0.986913	-0.00285975	-0.0158136	0.29104	0.6742	-0.10354	-0.424504
27.2681	27.7275	27.3519	27.2574	27.6165	27.2136	27.7375	27.5238	27.5666	27.2994	27.3258	27.4722	27.5841	27.55	27.6952					Completeproteome									7	7	7	14.105	5646400000	130	0.172328	0.747365	0.0866884	0.298544	0.441704	0.482838	-0.160125	-0.626414	0.214311	0.784718	0.0833931	0.332048	0.470203	0.443164	-0.160578	-0.647727
28.0992	27.8697	28.2166	27.4207	27.2763	26.9636	27.5042	27.9197	27.3003	28.0729	27.1185	27.7129	27.3225	25.8511	24.2212			catalytic activity;hydrolase activity		Completeproteome;Hydrolase	+			+	WT_DrpE;WT_Dtkt	1			5	5	5	9.8811	6772900000	131	2.119	0.0110588	0.841671	3.12833	1.09708	0.0506378	0.487108	1.57758	0.65182	0.307231	0.427093	1.07765	1.18057	0.0145916	2.26358	2.26032
26.6588	27.1203	26.8832	26.5018	26.7114	26.5171	26.5362	26.1438	26.5787	26.3439	26.2468	27.0841	26.3288	26.324	26.5884					Completeproteome		+		+	WT_DrpiA;WT_Dtkt	1			11	11	11	106.07	3349200000	132	0.974847	0.185536	0.310706	1.2461	1.14507	0.0475191	0.467852	1.60144	0.483455	0.443824	0.329205	0.831163	1.38725	0.0262024	0.473712	1.82685
26.0718	25.3886	26.1034	25.5932	25.4221	25.3827	25.9133	25.6797	25.9907	25.7453	25.8668	25.4432	25.8865	25.6293	26.0725			adenyl nucleotide binding;adenyl ribonucleotide binding;ATP binding;binding;catalytic activity;DNA binding;helicase activity;hydrolase activity;hydrolase activity, acting on acid anhydrides;hydrolase activity, acting on acid anhydrides, in phosphorus-containing anhydrides;nucleic acid binding;nucleoside-triphosphatase activity;nucleotide binding;purine nucleotide binding;purine ribonucleoside tri…		ATP-binding;Completeproteome;Helicase;Hydrolase;Nucleotide-binding									12	12	12	35.698	1624600000	86	0.736308	0.220973	0.388587	1.13641	0.00867089	0.983744	-0.00662168	-0.0188546	0.253926	0.700484	0.169465	0.464297	0.0100989	0.989721	-0.00816027	-0.0222828
32.8067	32.2321	32.6757	32.4612	32.0247	31.8379	32.8612	32.5436	33.405	32.3236	32.8337	32.1546	31.8013	32.1037	32.5502		response to stimulus;response to stress			Completeproteome									18	18	18	323.31	194800000000	1863	0.848864	0.169498	0.463552	1.3108	0.525194	0.29037	-0.365105	-0.899818	0.191768	0.766637	0.134192	0.364518	0.685815	0.137562	0.419793	1.10922
25.4708	25.3236	25.4409	25.7204	25.5126	25.5743	25.8757	25.6657	25.7266	25.874	25.5314	25.7445	25.9453	25.9778	25.9872			catalytic activity;hydrolase activity		Completeproteome;Hydrolase		+		+	WT_DrpiA;WT_Dtkt	1			7	7	7	52.46	1454600000	87	1.17602	0.236684	-0.190682	-1.08198	1.95854	0.0218516	-0.344227	-1.94632	1.30428	0.151771	-0.304858	-1.45508	3.55342	0.00480519	-0.558366	-3.80701
30.0129	30.0869	30.0797	30.5779	30.2158	30.3265	30.1353	30.5279	30.1619	30.4488	30.3379	30.4996	30.57	30.8109	30.4517		carbohydrate metabolic process;metabolic process;primary metabolic process	catalytic activity		Completeproteome			+	+	WT_Dtal;WT_Dtkt				16	16	16	323.31	37616000000	732	1.33728	0.11716	-0.313582	-1.49539	0.769175	0.265112	-0.215234	-0.940518	2.64264	0.0423107	-0.368956	-2.40762	2.15262	0.0104247	-0.55105	-2.64565
27.379	27.2637	27.3843	27.6924	27.5455	27.4251	27.6641	27.8421	27.5003	27.4818	27.3755	27.6693	27.7941	27.8803	28.1783			catalytic activity;hydrolase activity		Completeproteome;Hydrolase				+	WT_Dtkt				11	11	11	77.502	5066000000	295	1.14968	0.221052	-0.211993	-1.13539	1.42974	0.0503931	-0.32649	-1.58308	0.816201	0.429671	-0.166541	-0.856403	2.11121	0.00962424	-0.608548	-2.73078
26.4415	27.2941	26.0588	24.9156	25.9809	25.3668	24.812	23.8481	25.6658	24.8754	23.565	25.8963	25.0709	24.172	23.3316					Completeproteome	+	+		+	WT_DrpE;WT_DrpiA;WT_Dtkt	1	1	DOWN	6	6	6	73.086	1714700000	111	1.15765	0.0399763	1.17706	2.03596	1.33367	0.00901382	1.82283	2.46491	1.11514	0.0570037	1.81921	2.09786	1.74716	0.00555208	2.40666	3.33848
30.8538	30.3004	30.7135	30.4064	30.2208	30.1707	30.707	30.4322	30.9122	30.3732	30.7727	30.1223	30.0709	30.0308	30.2235					Completeproteome				+	WT_Dtkt				12	12	12	323.31	43541000000	993	0.920831	0.178543	0.356608	1.2695	0.10161	0.866898	-0.0612494	-0.193452	0.326126	0.625013	0.199868	0.567973	1.36347	0.0242853	0.514164	1.86178
26.3817	26.5366	26.5094	24.5174	25.9639	24.7778	23.9665	24.7871	25.2358	25.6289	24.5789	25.9278	24.877	25.5382	22.9856	Lipopolysaccharide biosynthesis	biosynthetic process;carbohydrate biosynthetic process;carbohydrate metabolic process;lipopolysaccharide core region biosynthetic process;lipopolysaccharide core region metabolic process;metabolic process;oligosaccharide biosynthetic process;oligosaccharide metabolic process;primary metabolic process	catalytic activity;transferase activity;transferase activity, transferring acyl groups	cell part;integral to membrane;intrinsic to membrane;membrane part	Acyltransferase;Completeproteome;Transferase	+	+		+	WT_DrpE;WT_DrpiA;WT_Dtkt	1	1	DOWN	8	8	8	16.031	1839600000	58	1.44259	0.0229834	1.38958	2.53704	2.07516	0.00165333	1.8128	3.81897	1.25093	0.0556434	1.09738	2.14408	1.23132	0.0138553	2.00902	2.31893
27.7657	27.5573	27.9271	28.2975	28.0227	28.2348	28.6626	28.4841	28.4715	27.6392	27.65	27.9397	28.4071	28.5458	28.2223					Completeproteome		+		+	WT_DrpiA;WT_Dtkt	1			15	15	15	98.95	7341400000	251	1.48684	0.0574987	-0.434994	-1.84694	2.51143	0.00525654	-0.789406	-3.53118	0.0161117	0.980209	0.00706355	0.0287846	1.96921	0.0104449	-0.641706	-2.64879
27.3024	27.6588	27.078	26.1929	26.4968	26.4684	25.4264	25.3606	26.0224	26.8523	26.9496	27.527	25.5118	25.3658	25.4203					Completeproteome	+	+		+	WT_DrpE;WT_DrpiA;WT_Dtkt	1	1	DOWN	4	4	4	164.29	3698600000	120	2.10299	0.00747368	0.960351	3.25643	2.52825	0	1.74325	4.71143	0.366353	0.565616	0.236748	0.63975	3.40689	0	1.91375	6.97437
28.3977	28.4363	28.3881	28.456	28.513	28.3082	28.4821	28.529	28.2812	28.4417	28.2605	28.648	28.6735	28.9141	28.9154		cellular macromolecule metabolic process;cellular metabolic process;cellular nitrogen compound metabolic process;cellular process;macromolecule metabolic process;macromolecule methylation;macromolecule modification;metabolic process;methylation;ncRNA metabolic process;ncRNA processing;nitrogen compound metabolic process;nucleic acid metabolic process;nucleobase-containing compound metabolic proce…	catalytic activity;methyltransferase activity;N-methyltransferase activity;RNA methyltransferase activity;rRNA (guanine) methyltransferase activity;rRNA (guanine-N7-)-methyltransferase activity;rRNA methyltransferase activity;S-adenosylmethionine-dependent methyltransferase activity;transferase activity;transferase activity, transferring one-carbon groups	cell part;cytoplasm;intracellular part	Completeproteome;Cytoplasm;Methyltransferase;rRNAprocessing;S-adenosyl-L-methionine;Transferase				+	WT_Dtkt				9	9	9	142.33	9626700000	306	0.105502	0.905886	-0.0183779	-0.112891	0.109324	0.913874	-0.0234089	-0.131938	0.13984	0.880247	-0.0426668	-0.200403	2.19297	0.0138218	-0.426997	-2.3494
27.9154	28.439	27.7296	26.7353	27.5388	27.1912	26.0989	25.7522	27.1775	26.7456	26.2843	27.5386	26.04	27.4048	26.0289					Completeproteome	+	+		+	WT_DrpE;WT_DrpiA;WT_Dtkt	1	1	DOWN	5	5	5	103.34	4065000000	47	1.29857	0.0369367	0.872864	2.10324	1.61142	0.0079257	1.68512	2.91125	1.29711	0.0510894	1.17183	2.23885	1.42017	0.0118734	1.53677	2.54536
24.6579	24.3494	24.5497	24.4932	24.7257	23.9334	24.1008	24.1205	23.745	24.1957	24.3621	24.3669	24.5065	23.9871	24.768		biosynthetic process;cellular biosynthetic process;cellular macromolecule biosynthetic process;cellular macromolecule metabolic process;cellular metabolic process;cellular nitrogen compound metabolic process;cellular process;macromolecule biosynthetic process;macromolecule metabolic process;metabolic process;nitrogen compound metabolic process;nucleic acid metabolic process;nucleobase-containing …	binding;DNA binding;nucleic acid binding;nucleic acid binding transcription factor activity;sequence-specific DNA binding transcription factor activity		Completeproteome;DNA-binding;Transcription;Transcriptionregulation		+			WT_DrpiA				4	4	4	13.102	602780000	34	0.207099	0.671226	0.134887	0.383292	1.60069	0.0140413	0.530223	2.10537	0.924962	0.333795	0.210747	1.02076	0.148584	0.806209	0.098416	0.283915
29.804	30.1216	30.0388	29.8512	30.2389	30.0005	30.1605	29.7631	30.2693	29.913	29.7137	30.1422	30.1791	30.0017	30.1994					Completeproteome									30	30	30	323.31	23727000000	670	0.102486	0.850237	-0.0420748	-0.169908	0.157859	0.80774	-0.0761871	-0.271247	0.156178	0.847072	0.0651429	0.254325	0.536334	0.443557	-0.138621	-0.64776
35.3178	35.7523	35.1654	34.0669	34.8785	34.2482	33.7199	33.4288	34.1002	34.5877	34.186	34.9628	33.903	33.4302	33.2321					Completeproteome	+	+		+	WT_DrpE;WT_DrpiA;WT_Dtkt	1	1	DOWN	94	94	36	323.31	845070000000	6724	1.54564	0.0245189	1.01398	2.52022	2.49944	0	1.66222	4.59038	1.3654	0.0547031	0.833026	2.16379	2.68611	0.0015814	1.89008	5.17012
23.1078	23.2873	22.4176	22.4605	21.7833	20.8949	22.0953	23.099	21.4939	25.4818	23.1228	21.4354	22.8228	24.782	23.0209				cell part;membrane;outer membrane	Completeproteome;Lipoprotein	+				WT_DrpE				2	2	2	6.5514	100210000	19	1.09655	0.0487151	1.22469	1.95906	0.587651	0.182653	0.708192	1.10999	0.124403	0.794137	-0.409078	-0.313952	0.374322	0.325836	-0.604303	-0.777983
31.1734	31.4351	30.8086	28.9134	30.9271	31.3362	30.0301	30.0142	30.4413	31.2205	30.88	30.3534	30.4368	30.5237	30.0333	Ribosome	biosynthetic process;cellular biosynthetic process;cellular macromolecule biosynthetic process;cellular macromolecule metabolic process;cellular metabolic process;cellular process;cellular protein metabolic process;macromolecule biosynthetic process;macromolecule metabolic process;metabolic process;primary metabolic process;protein metabolic process;translation	binding;nucleic acid binding;RNA binding;rRNA binding;structural constituent of ribosome;structural molecule activity	cell part;cytoplasmic part;intracellular non-membrane-bounded organelle;intracellular organelle;intracellular part;macromolecular complex;non-membrane-bounded organelle;organelle;ribonucleoprotein complex;ribosome	Completeproteome;Ribonucleoprotein;Ribosomalprotein;RNA-binding;rRNA-binding		+		+	WT_DrpiA;WT_Dtkt	1			7	7	7	234.81	49982000000	592	0.411942	0.333625	0.746815	0.857903	1.88519	0.00754248	0.97714	2.96793	0.443707	0.477722	0.321073	0.781513	1.57172	0.0128566	0.807808	2.40218
30.9816	30.2134	30.9051	30.3168	30.1732	30.0803	30.3471	29.9933	30.547	30.5971	30.8955	30.1538	30.1741	29.8723	30.7091		biological regulation;biosynthetic process;catabolic process;cellular biosynthetic process;cellular catabolic process;cellular macromolecule biosynthetic process;cellular macromolecule metabolic process;cellular metabolic process;cellular nitrogen compound catabolic process;cellular nitrogen compound metabolic process;cellular process;GTP catabolic process;GTP metabolic process;heterocycle catabo…	binding;catalytic activity;GTP binding;GTPase activity;guanyl nucleotide binding;guanyl ribonucleotide binding;hydrolase activity;hydrolase activity, acting on acid anhydrides;hydrolase activity, acting on acid anhydrides, in phosphorus-containing anhydrides;nucleic acid binding;nucleoside-triphosphatase activity;nucleotide binding;purine nucleotide binding;purine ribonucleoside triphosphate bind…	cell part;membrane;plasma membrane	Cellinnermembrane;Cellmembrane;Completeproteome;GTP-binding;Hydrolase;Membrane;Nucleotide-binding;Proteinbiosynthesis									28	28	28	323.31	44759000000	1045	0.939588	0.130621	0.509927	1.44122	0.6199	0.218222	0.4042	1.0283	0.176106	0.769602	0.151224	0.355174	0.577366	0.183793	0.448178	1.00543
28.7083	28.7181	28.8847	28.9318	28.7903	28.6926	28.7913	29.1077	28.7133	28.7992	28.9143	28.9267	28.8246	29.0707	29.2013	Sulfur relay system	cellular macromolecule metabolic process;cellular metabolic process;cellular nitrogen compound metabolic process;cellular process;macromolecule metabolic process;macromolecule modification;metabolic process;ncRNA metabolic process;ncRNA processing;nitrogen compound metabolic process;nucleic acid metabolic process;nucleobase-containing compound metabolic process;primary metabolic process;RNA metab…	adenyl nucleotide binding;adenyl ribonucleotide binding;ATP binding;binding;catalytic activity;nucleic acid binding;nucleotide binding;purine nucleotide binding;purine ribonucleoside triphosphate binding;purine ribonucleotide binding;ribonucleotide binding;RNA binding;sulfurtransferase activity;transferase activity;transferase activity, transferring sulfur-containing groups;tRNA binding	cell part;cytoplasm;intracellular part	ATP-binding;Completeproteome;Cytoplasm;Disulfidebond;Nucleotide-binding;RNA-binding;Transferase;tRNA-binding;tRNAprocessing									15	15	15	168.02	12833000000	484	0.142246	0.838397	-0.0345287	-0.181749	0.306372	0.664496	-0.100389	-0.429936	0.714605	0.566509	-0.109706	-0.644731	0.986773	0.11646	-0.261829	-1.16682
29.8178	30.238	29.5786	28.642	29.4926	28.8372	28.3294	27.8476	28.9672	28.5811	27.9406	29.0524	28.4018	27.9451	27.7862					Completeproteome	+	+	+	+	WT_DrpE;WT_DrpiA;WT_Dtal;WT_Dtkt				19	19	19	317.25	17678000000	508	1.29421	0.0363556	0.887533	2.10595	1.78078	0.00700763	1.49672	3.13649	1.64473	0.0348846	1.35342	2.84663	2.62929	0.00145714	1.83372	4.99906
29.3209	29.2164	29.2752	29.4125	29.2572	29.2863	29.2797	29.5453	29.1472	29.195	29.1462	29.4626	29.6818	29.8695	29.9609		biosynthetic process;cellular biosynthetic process;cellular macromolecule biosynthetic process;cellular macromolecule metabolic process;cellular metabolic process;cellular process;cellular protein metabolic process;macromolecule biosynthetic process;macromolecule metabolic process;metabolic process;primary metabolic process;protein metabolic process;translation	binding;catalytic activity;cation binding;hydrolase activity;hydrolase activity, acting on carbon-nitrogen (but not peptide) bonds;hydrolase activity, acting on carbon-nitrogen (but not peptide) bonds, in linear amides;ion binding;iron ion binding;metal ion binding;peptide deformylase activity;transition metal ion binding		Completeproteome;Hydrolase;Iron;Metal-binding;Proteinbiosynthesis				+	WT_Dtkt				9	9	9	239.9	19398000000	409	0.351989	0.741627	-0.0478325	-0.305706	0.165873	0.829102	-0.0532099	-0.240901	0.00926259	0.988128	0.00289536	0.0142707	2.53213	0.00786333	-0.566537	-3.02093
28.1471	28.0597	28.0246	28.7021	28.3287	28.3721	28.1399	28.5081	28.1201	28.1237	28.2893	28.4281	28.7103	28.8409	28.8174	Riboflavin metabolism	biosynthetic process;cellular biosynthetic process;cellular metabolic process;cellular nitrogen compound biosynthetic process;cellular nitrogen compound metabolic process;cellular process;flavin-containing compound biosynthetic process;flavin-containing compound metabolic process;heterocycle biosynthetic process;heterocycle metabolic process;metabolic process;nitrogen compound metabolic process;r…	6,7-dimethyl-8-ribityllumazine synthase activity;catalytic activity;intramolecular transferase activity;intramolecular transferase activity, transferring acyl groups;isomerase activity;transferase activity	cell part;macromolecular complex;protein complex;riboflavin synthase complex	Completeproteome;Riboflavinbiosynthesis;Transferase				+	WT_Dtkt				10	10	10	201.59	8582000000	314	1.46834	0.0689708	-0.390514	-1.74822	0.611284	0.366716	-0.178884	-0.773375	1.00113	0.324296	-0.203263	-1.04108	3.71247	0.0010625	-0.712407	-4.61919
27.9006	27.6543	26.9663	25.3644	26.1012	26.5989	26.0165	25.3516	26.4179	27.0237	26.515	26.2916	26.2886	25.4544	26.9334					Completeproteome	+	+		+	WT_DrpE;WT_DrpiA;WT_Dtkt	1	1	DOWN	5	5	5	5.5287	3830000000	6	1.51042	0.0192778	1.48559	2.67814	1.70942	0.00768056	1.57842	3.04623	1.19219	0.0678231	0.897	1.97717	1.17847	0.018	1.2816	2.0965
28.3668	27.5402	28.179	27.1053	28.4308	28.3953	27.8371	28.0305	27.9113	28.1596	27.4394	28.4485	28.7544	28.9967	28.6861	Riboflavin metabolism	biosynthetic process;cellular biosynthetic process;cellular metabolic process;cellular nitrogen compound biosynthetic process;cellular nitrogen compound metabolic process;cellular process;flavin-containing compound biosynthetic process;flavin-containing compound metabolic process;heterocycle biosynthetic process;heterocycle metabolic process;metabolic process;nitrogen compound metabolic process;r…	5-amino-6-(5-phosphoribosylamino)uracil reductase activity;binding;catalytic activity;cation binding;deaminase activity;diaminohydroxyphosphoribosylaminopyrimidine deaminase activity;hydrolase activity;hydrolase activity, acting on carbon-nitrogen (but not peptide) bonds;hydrolase activity, acting on carbon-nitrogen (but not peptide) bonds, in cyclic amidines;ion binding;metal ion binding;oxidore…		Completeproteome;Hydrolase;Metal-binding;NADP;Oxidoreductase;Riboflavinbiosynthesis;Zinc				+	WT_Dtkt				6	6	6	4.6942	4082700000	36	0.0346717	0.926594	0.0515436	0.0855199	0.148567	0.794606	0.102322	0.287055	0.0108199	0.981672	0.0128193	0.0261271	1.36907	0.0171306	-0.783756	-2.13351
31.1781	30.9339	31.1122	31.5371	31.2871	31.209	32.1382	31.6797	32.0924	31.1131	31.0744	31.251	31.7838	32.093	32.0751	Tryptophan metabolism	metabolic process	binding;catalytic activity;cation binding;coenzyme binding;cofactor binding;ion binding;magnesium ion binding;metal ion binding;thiamine pyrophosphate binding;vitamin binding		Completeproteome;Pyruvate		+		+	WT_DrpiA;WT_Dtkt	1			25	25	25	323.31	77084000000	1811	1.03022	0.197732	-0.269707	-1.20982	2.27119	0.00574312	-0.8954	-3.40414	0.324218	0.760086	-0.0714544	-0.375069	2.73555	0.00376923	-0.909221	-4.05997
29.4012	29.4382	29.2955	29.7012	29.4803	29.2954	29.8643	29.6045	29.8595	29.0594	29.4491	29.6763	29.0427	29.522	29.3268					Completeproteome		+			WT_DrpiA				7	7	7	136.15	19018000000	410	0.384121	0.5589	-0.113969	-0.506889	1.84548	0.016726	-0.397775	-2.03076	0.0301728	0.961649	-0.0165939	-0.0581999	0.216781	0.765352	0.0811272	0.330356
23.5229	23.6431	24.17	22.819	22.6712	23.0712	21.9859	22.1771	22.689	23.4747	22.7898	23.4143	22.1307	22.7715	22.6642		cellular macromolecule metabolic process;cellular metabolic process;cellular nitrogen compound metabolic process;cellular process;DNA metabolic process;DNA recombination;macromolecule metabolic process;metabolic process;nitrogen compound metabolic process;nucleic acid metabolic process;nucleobase-containing compound metabolic process;primary metabolic process;transposition;transposition, DNA-medi…	binding;catalytic activity;DNA binding;nucleic acid binding;transposase activity		Completeproteome	+	+		+	WT_DrpE;WT_DrpiA;WT_Dtkt	1	1	DOWN	3	3	3	5.4317	262670000	8	1.79697	0.0150894	0.924871	2.79856	2.17733	0.00171034	1.49461	3.84178	0.86934	0.171905	0.552385	1.39609	1.9581	0.00602051	1.25649	3.30102
31.2541	31.0837	29.9956	30.3466	29.0514	29.824	31.6947	30.1967	31.0737	29.1851	30.1341	30.6542	29.7326	31.014	30.4971					Completeproteome									16	16	16	323.31	52372000000	1307	0.887	0.0923262	1.03717	1.60831	0.132031	0.780872	-0.210522	-0.306584	0.604174	0.273763	0.78671	1.15119	0.267992	0.526977	0.363266	0.565706
29.53	29.5328	29.2444	27.1147	28.9237	28.1138	26.5653	24.5609	28.1418	27.709	26.8689	28.4411	27.0492	25.3726	25.6235	Cysteine and methionine metabolism;Sulfur relay system		catalytic activity;transferase activity		Completeproteome;Transferase	+	+	+	+	WT_DrpE;WT_DrpiA;WT_Dtal;WT_Dtkt				8	8	8	162.28	10634000000	207	1.22343	0.0329362	1.38502	2.19205	1.35345	0.00754522	3.01306	2.6417	1.71792	0.0252698	1.7627	3.12434	2.52528	0	3.42065	5.42282
29.815	29.8329	29.955	29.5771	29.7325	29.9577	29.9394	29.7475	29.7633	30.3086	29.816	30.0434	29.9904	29.9977	29.6815	Bacterial secretion system;Protein export	cellular component assembly;cellular component organization;cellular component organization or biogenesis;cellular macromolecule metabolic process;cellular metabolic process;cellular process;cellular protein metabolic process;establishment of localization;establishment of protein localization;macromolecular complex assembly;macromolecular complex subunit organization;macromolecule metabolic proce…		cell part;cytoplasm;intracellular part	Chaperone;Completeproteome;Cytoplasm;Proteintransport;Translocation;Transport									9	9	9	300.82	32387000000	777	0.397892	0.55757	0.11188	0.511074	0.269446	0.793062	0.0509167	0.289901	0.560882	0.493252	-0.188315	-0.756344	0.0685645	0.943684	-0.022199	-0.104174
31.1866	30.5715	31.1223	30.9898	30.7621	30.8107	31.2427	31.1312	31.3721	30.8189	31.2671	30.495	30.78	30.7865	31.286	Homologous recombination	cell communication;cellular macromolecule metabolic process;cellular metabolic process;cellular nitrogen compound metabolic process;cellular process;cellular response to external stimulus;cellular response to extracellular stimulus;cellular response to stimulus;cellular response to stress;DNA metabolic process;DNA recombination;DNA repair;macromolecule metabolic process;metabolic process;nitrogen…	adenyl nucleotide binding;adenyl ribonucleotide binding;ATP binding;ATPase activity;ATPase activity, coupled;binding;catalytic activity;damaged DNA binding;DNA binding;DNA-dependent ATPase activity;hydrolase activity;hydrolase activity, acting on acid anhydrides;hydrolase activity, acting on acid anhydrides, in phosphorus-containing anhydrides;nucleic acid binding;nucleoside-triphosphatase activi…	cell part;cytoplasm;intracellular part	ATP-binding;Completeproteome;Cytoplasm;DNA-binding;DNAdamage;DNArecombination;DNArepair;Nucleotide-binding;SOSresponse									20	20	20	323.31	60986000000	1476	0.196613	0.707791	0.105951	0.344995	0.6266	0.265668	-0.288513	-0.939069	0.122856	0.849302	0.0998561	0.251527	0.0119216	0.988257	0.0092907	0.0260047
26.4332	26.445	26.1642	26.5889	25.9985	26.1504	26.4533	26.2128	26.5132	26.5905	26.5163	26.5226	25.7641	26.0286	25.5292		biological regulation;regulation of biological process;regulation of cellular metabolic process;regulation of cellular process;regulation of cellular response to stress;regulation of DNA metabolic process;regulation of DNA repair;regulation of macromolecule metabolic process;regulation of metabolic process;regulation of nitrogen compound metabolic process;regulation of nucleobase-containing compo…		cell part;cytoplasm;intracellular part	Completeproteome;Cytoplasm				+	WT_Dtkt				3	3	3	82.82	2545700000	149	0.195596	0.71274	0.101521	0.339131	0.129193	0.86465	-0.0456562	-0.198719	0.967525	0.340075	-0.195674	-1.00485	1.54611	0.0172214	0.573474	2.11666
28.8031	29.0776	29.309	29.658	29.1739	29.4281	29.9805	29.5323	29.716	29.5456	29.4263	29.3694	30.043	31.164	29.577	DNA replication;Homologous recombination;Mismatch repair	biosynthetic process;cellular biosynthetic process;cellular macromolecule biosynthetic process;cellular macromolecule metabolic process;cellular metabolic process;cellular nitrogen compound metabolic process;cellular process;DNA metabolic process;DNA replication;macromolecule biosynthetic process;macromolecule metabolic process;metabolic process;nitrogen compound metabolic process;nucleic acid me…	binding;DNA binding;nucleic acid binding;single-stranded DNA binding;structure-specific DNA binding		Completeproteome;DNA-binding;DNAreplication		+		+	WT_DrpiA;WT_Dtkt	1			5	5	5	82.598	21841000000	348	0.816494	0.209236	-0.356761	-1.18017	1.59345	0.0108596	-0.679707	-2.2988	1.16343	0.142559	-0.383858	-1.50446	1.14258	0.0188807	-1.19809	-2.01995
29.579	29.8144	29.7097	29.8162	29.7056	29.5486	29.7088	29.8678	29.5494	29.5615	29.5266	29.8644	29.7415	30.1239	29.7998	Carbon fixation pathways in prokaryotes;Methane metabolism;Propanoate metabolism;Pyruvate metabolism;Taurine and hypotaurine metabolism	acetyl-CoA biosynthetic process;acetyl-CoA metabolic process;biosynthetic process;cellular biosynthetic process;cellular metabolic process;cellular process;coenzyme biosynthetic process;coenzyme metabolic process;cofactor biosynthetic process;cofactor metabolic process;metabolic process;organic acid metabolic process;small molecule metabolic process	acetate kinase activity;adenyl nucleotide binding;adenyl ribonucleotide binding;ATP binding;binding;catalytic activity;cation binding;ion binding;kinase activity;magnesium ion binding;metal ion binding;nucleotide binding;phosphotransferase activity, carboxyl group as acceptor;purine nucleotide binding;purine ribonucleoside triphosphate binding;purine ribonucleotide binding;ribonucleotide binding;…	cell part;cytoplasm;intracellular part	ATP-binding;Completeproteome;Cytoplasm;Kinase;Magnesium;Metal-binding;Nucleotide-binding;Transferase									14	14	14	323.31	25158000000	742	0.0357332	0.957455	0.0109005	0.0536267	0.0222086	0.972546	-0.00761032	-0.0354977	0.146975	0.865246	0.0502033	0.221115	0.613611	0.316388	-0.18734	-0.790286
30.0422	30.1524	30.125	29.9321	30.0439	29.8799	30.0428	29.8658	30.0177	30.1982	30.0271	30.3512	30.0728	30.047	29.8661	Carbon fixation pathways in prokaryotes;Methane metabolism;Propanoate metabolism;Pyruvate metabolism;Taurine and hypotaurine metabolism	acetyl-CoA biosynthetic process;acetyl-CoA metabolic process;biosynthetic process;cellular biosynthetic process;cellular metabolic process;cellular process;coenzyme biosynthetic process;coenzyme metabolic process;cofactor biosynthetic process;cofactor metabolic process;metabolic process	acetyltransferase activity;catalytic activity;phosphate acetyltransferase activity;transferase activity;transferase activity, transferring acyl groups;transferase activity, transferring acyl groups other than amino-acyl groups	cell part;cytoplasm;intracellular part	Acyltransferase;Completeproteome;Cytoplasm;Transferase									34	34	34	323.31	32414000000	1077	1.238	0.283656	0.15457	0.974384	0.951537	0.351773	0.13109	0.797022	0.359487	0.724189	-0.0856546	-0.429768	0.694315	0.446958	0.111238	0.643053
29.6409	29.8151	29.6761	30.0291	29.9365	29.9392	30.0133	30.1241	29.8222	29.9185	29.8629	30.0513	30.2961	30.4896	30.3618	Alanine, aspartate and glutamate metabolism;Butanoate metabolism;Tyrosine metabolism		catalytic activity;oxidoreductase activity;oxidoreductase activity, acting on the aldehyde or oxo group of donors;oxidoreductase activity, acting on the aldehyde or oxo group of donors, NAD or NADP as acceptor		Completeproteome;Oxidoreductase				+	WT_Dtkt				22	22	22	323.31	28411000000	1104	1.86491	0.0951214	-0.25752	-1.59701	1.25746	0.103107	-0.275831	-1.35908	1.41057	0.207615	-0.233534	-1.31849	3.00482	0.00474359	-0.671799	-3.77847
23.4927	23.5879	23.452	20.3797	22.1312	21.5795	22.7836	22.5653	22.4836	21.2706	20.5855	22.7054	20.7735	22.4944	25.2367		cellular process;establishment of localization;transmembrane transport;transport		cell part;integral to membrane;intrinsic to membrane;membrane part	Completeproteome	+	+	+		WT_DrpE;WT_DrpiA;WT_Dtal				2	2	2	2.0787	165390000	13	1.84267	0.00822222	2.1474	3.4715	3.10402	0	0.900037	4.54088	1.47455	0.0380317	1.99038	2.74202	0.200267	0.613088	0.676018	0.482785
33.0504	33.2263	33.1999	33.2818	33.2203	33.3548	32.8305	33.2403	32.5682	33.3514	33.1996	33.3948	33.3945	33.6585	33.5268	Aminoacyl-tRNA biosynthesis	amine metabolic process;amino acid activation;aspartyl-tRNA aminoacylation;carboxylic acid metabolic process;cellular amine metabolic process;cellular amino acid metabolic process;cellular ketone metabolic process;cellular macromolecule metabolic process;cellular metabolic process;cellular nitrogen compound metabolic process;cellular process;macromolecule metabolic process;metabolic process;ncRNA…	adenyl nucleotide binding;adenyl ribonucleotide binding;aminoacyl-tRNA ligase activity;aspartate-tRNA ligase activity;ATP binding;binding;catalytic activity;ligase activity;ligase activity, forming aminoacyl-tRNA and related compounds;ligase activity, forming carbon-oxygen bonds;nucleic acid binding;nucleotide binding;purine nucleotide binding;purine ribonucleoside triphosphate binding;purine rib…	cell part;cytoplasm;intracellular part	Aminoacyl-tRNAsynthetase;ATP-binding;Completeproteome;Cytoplasm;Ligase;Nucleotide-binding;Proteinbiosynthesis				+	WT_Dtkt				42	42	42	323.31	280150000000	3426	0.878721	0.384419	-0.126769	-0.75827	0.617557	0.276464	0.279188	0.921092	0.904928	0.423745	-0.156405	-0.865797	1.76222	0.0229805	-0.36773	-1.89672
27.3774	27.516	27.4984	26.9203	27.4088	27.1084	26.7391	26.4408	26.9178	27.0646	26.9648	27.6336	26.9666	26.6728	27.0979		biosynthetic process;metabolic process	catalytic activity;transferase activity		Completeproteome;Transferase		+		+	WT_DrpiA;WT_Dtkt	1			13	13	13	68.038	4579400000	141	1.00317	0.177914	0.318132	1.2788	2.19968	0.00779104	0.764725	3.11152	0.498507	0.480727	0.242957	0.776668	1.84454	0.0137327	0.551503	2.36683
30.8061	31.0381	30.943	30.9537	31.1622	31.0688	31.736	30.9255	31.7012	30.767	30.6146	31.005	31.5332	31.088	31.2646					Completeproteome									24	24	24	323.31	64131000000	1322	0.664347	0.421161	-0.1325	-0.695908	0.897165	0.0874293	-0.525187	-1.40802	0.432729	0.617219	0.133523	0.575354	1.18019	0.0524308	-0.366243	-1.4894
29.0668	29.0724	29.1527	28.7002	28.9515	28.575	28.4735	28.085	28.483	28.8866	28.7534	29.0847	28.6374	28.2896	28.5607					Completeproteome		+		+	WT_DrpiA;WT_Dtkt	1			21	21	21	182.45	13053000000	519	1.44572	0.084345	0.355054	1.65817	2.30097	0.00600797	0.750138	3.20549	0.878939	0.374571	0.189067	0.944513	2.27702	0.00826383	0.601439	2.87629
28.7261	28.7815	28.8751	29.105	28.9316	29.0185	28.9284	29.1795	28.6782	29.003	28.8453	29.0426	29.114	29.3601	29.2627			binding;catalytic activity;hydrolase activity;hydrolase activity, acting on ester bonds;nuclease activity;nucleic acid binding;ribonuclease activity;RNA binding		Completeproteome				+	WT_Dtkt				22	22	22	189	13590000000	621	1.55617	0.156818	-0.224124	-1.34763	0.372786	0.566165	-0.134455	-0.53545	1.07171	0.358162	-0.16942	-0.971977	2.2422	0.0122328	-0.451413	-2.45694
29.5098	29.2812	29.61	29.5767	29.3502	29.4444	29.3691	29.7702	29.3791	29.4024	29.3682	29.5257	29.3177	29.8228	29.9157			catalytic activity;hydrolase activity		Completeproteome									11	11	11	120.45	20383000000	478	0.0284189	0.964151	0.00993029	0.0456765	0.084442	0.89982	-0.0391026	-0.148097	0.11719	0.892593	0.0349223	0.16756	0.447909	0.389846	-0.218384	-0.705104
27.4201	26.9817	27.6242	27.0343	26.9218	26.8934	26.8833	27.3665	27.0706	27.2539	27.3224	27.0627	26.6994	26.9291	27.0016	Porphyrin and chlorophyll metabolism	biosynthetic process;cellular aromatic compound metabolic process;cellular biosynthetic process;cellular macromolecule metabolic process;cellular metabolic process;cellular nitrogen compound biosynthetic process;cellular nitrogen compound metabolic process;cellular process;cellular protein metabolic process;chlorophyll biosynthetic process;chlorophyll metabolic process;cofactor biosynthetic proce…	catalytic activity;hydroxymethylbilane synthase activity;transferase activity;transferase activity, transferring alkyl or aryl (other than methyl) groups		Completeproteome;Porphyrinbiosynthesis;Transferase									10	10	10	105.11	4361200000	209	0.943874	0.16423	0.392138	1.33222	0.425476	0.422653	0.235185	0.699911	0.249412	0.730816	0.128977	0.423095	1.0393	0.0516468	0.465311	1.49961
24.8734	25.1773	24.7903	24.6969	24.5121	23.9263	24.6828	25.2142	24.8049	25.0984	24.7729	25.0054	24.6208	25.2084	25.7365				cell part;integral to membrane;intrinsic to membrane;membrane;membrane part;plasma membrane	Cellinnermembrane;Cellmembrane;Completeproteome;Membrane;Transmembrane;Transmembranehelix									3	3	3	4.6517	1009100000	22	1.02536	0.0984075	0.568586	1.57788	0.0823316	0.8949	0.0463683	0.155007	0.026169	0.967922	-0.0118917	-0.0471285	0.283826	0.547737	-0.241525	-0.545167
28.0105	28.1707	27.5142	25.9339	27.5716	26.5752	26.2208	25.5712	27.4625	26.6946	25.3003	27.2067	26.2427	25.4958	24.541		macromolecule metabolic process;metabolic process;primary metabolic process;protein metabolic process;proteolysis	catalytic activity;hydrolase activity;peptidase activity		Completeproteome	+	+		+	WT_DrpE;WT_DrpiA;WT_Dtkt	1	1	DOWN	8	8	8	163.04	4398700000	169	1.09836	0.0487889	1.2049	1.95659	1.18168	0.0138641	1.4803	2.14863	1.16821	0.0554943	1.49795	2.131	2.01775	0.00412721	2.472	3.91989
26.7827	27.4311	26.8704	26.8199	26.9524	26.3596	27.7685	27.2628	27.2939	25.923	26.0282	26.4871	26.5684	26.5204	26.6102					Completeproteome			+		WT_Dtal				4	4	4	32.67	3414000000	117	0.513302	0.334607	0.317437	0.8553	0.725958	0.168601	-0.41363	-1.14636	1.52567	0.0421627	0.881989	2.40386	1.05978	0.0500695	0.461742	1.51518
26.2404	26.5522	26.3485	23.9008	26.2132	25.6186	25.6733	25.6076	25.568	25.6472	24.966	25.8926	25.3494	23.6674	22.2418	ABC transporters		transporter activity	cell part;integral to membrane;intrinsic to membrane;membrane;membrane part;plasma membrane	Cellmembrane;Completeproteome;Membrane;Transmembrane;Transmembranehelix;Transport		+		+	WT_DrpiA;WT_Dtkt	1			4	4	4	26.251	2302100000	70	0.745871	0.135425	1.13621	1.42153	2.86263	0.00177143	0.764098	3.89024	1.40287	0.0511934	0.878441	2.24185	1.35997	0.0110857	2.62751	2.62029
29.5292	29.6225	29.5422	28.0544	28.8347	28.4883	27.5459	27.7907	28.2834	28.6825	28.4168	28.7582	28.0295	27.9234	28.2783	ABC transporters	ATP catabolic process;ATP metabolic process;catabolic process;cellular catabolic process;cellular metabolic process;cellular nitrogen compound catabolic process;cellular nitrogen compound metabolic process;cellular process;heterocycle catabolic process;heterocycle metabolic process;metabolic process;nitrogen compound metabolic process;nucleobase-containing compound catabolic process;nucleobase-co…	adenyl nucleotide binding;adenyl ribonucleotide binding;ATP binding;ATPase activity;binding;catalytic activity;hydrolase activity;hydrolase activity, acting on acid anhydrides;hydrolase activity, acting on acid anhydrides, in phosphorus-containing anhydrides;nucleoside-triphosphatase activity;nucleotide binding;purine nucleotide binding;purine ribonucleoside triphosphate binding;purine ribonucleo…		ATP-binding;Completeproteome;Nucleotide-binding	+	+	+	+	WT_DrpE;WT_DrpiA;WT_Dtal;WT_Dtkt				16	16	16	221.3	14546000000	491	2.08108	0.0074	1.10548	3.37445	2.82125	0	1.69127	5.30461	3.03459	0.0103333	0.945428	4.55533	3.77482	0	1.48755	7.11183
26.1617	26.1286	26.7833	26.619	26.6331	26.7381	26.4068	26.6101	26.308	26.6218	26.1344	26.7535	26.8798	27.1062	27.1232			catalytic activity;transferase activity		Completeproteome;Transferase				+	WT_Dtkt				3	3	3	37.479	2546400000	95	0.637366	0.284689	-0.305571	-0.966297	0.133664	0.825308	-0.0837307	-0.253145	0.196584	0.759463	-0.145398	-0.378389	1.39431	0.0183614	-0.678528	-2.07547
21.6662	22.1528	21.9	22.5532	22.488	22.1896	22.123	21.9684	21.869	22.787	23.176	21.6903	22.073	22.2628	22.3707			protein transporter activity;substrate-specific transporter activity;transporter activity	cell outer membrane;cell part;external encapsulating structure part;membrane;outer membrane;plasma membrane	Cellmembrane;Celloutermembrane;Chaperone;Completeproteome;Lipoprotein;Membrane;Palmitate;Proteintransport;Signal;Transport									3	3	3	6.4195	131930000	5	1.31395	0.0622762	-0.50396	-1.80226	0.194575	0.777383	-0.0804666	-0.310993	0.621447	0.277728	-0.644747	-1.13818	0.930999	0.0959526	-0.329135	-1.24084
26.323	26.0787	26.2256	26.2179	25.9382	25.9269	25.8361	26.3015	25.5688	26.3079	25.9585	26.3674	25.8591	26.1803	26.3203	Terpenoid backbone biosynthesis	alcohol metabolic process;biosynthetic process;carbohydrate metabolic process;carboxylic acid metabolic process;cellular aldehyde metabolic process;cellular biosynthetic process;cellular carbohydrate metabolic process;cellular ketone metabolic process;cellular lipid metabolic process;cellular metabolic process;cellular process;glyceraldehyde-3-phosphate metabolic process;isopentenyl diphosphate b…	4-(cytidine 5'-diphospho)-2-C-methyl-D-erythritol kinase activity;adenyl nucleotide binding;adenyl ribonucleotide binding;ATP binding;binding;catalytic activity;kinase activity;nucleotide binding;phosphotransferase activity, alcohol group as acceptor;purine nucleotide binding;purine ribonucleoside triphosphate binding;purine ribonucleotide binding;ribonucleotide binding;transferase activity;trans…		ATP-binding;Completeproteome;Isoprenebiosynthesis;Kinase;Nucleotide-binding;Transferase									7	7	7	14.924	1691900000	58	0.69643	0.348684	0.18145	0.82956	0.610581	0.263712	0.306938	0.942907	0.00491818	0.992932	-0.00219154	-0.00891023	0.226814	0.745601	0.089201	0.351371
27.2598	28.0503	27.2945	25.9042	25.741	26.2493	26.3522	25.5488	26.3659	26.9825	26.9371	27.8495	24.7928	25.5999	24.6726			4 iron, 4 sulfur cluster binding;binding;cation binding;electron carrier activity;ion binding;iron-sulfur cluster binding;metal cluster binding;metal ion binding		4Fe-4S;Completeproteome;Iron;Iron-sulfur;Metal-binding	+	+		+	WT_DrpE;WT_DrpiA;WT_Dtkt	1	1	DOWN	3	3	3	118.9	4131500000	128	2.20488	0.00647059	1.57004	3.94205	1.74545	0.00773427	1.44591	3.05383	0.28572	0.62548	0.278484	0.564578	2.52945	0.00156923	2.5131	5.13975
24.9012	25.3129	24.7541	23.2352	24.5652	24.1337	22.892	23.6925	24.2455	22.7519	22.5934	24.2218	22.4654	23.202	24.3671				cell part;membrane	Completeproteome	+	+	+	+	WT_DrpE;WT_DrpiA;WT_Dtal;WT_Dtkt				2	2	2	4.9345	532420000	21	1.11656	0.049914	1.01137	1.92289	1.49532	0.00743003	1.37937	2.61737	1.52598	0.0348136	1.80036	2.79256	1.33077	0.0126643	1.6446	2.42451
24.1323	23.8407	24.1387	24.9089	22.3587	25.9412	23.1632	23.2659	23.4197	24.0783	24.2671	24.086	24.7706	20.986	25.9674		ATP catabolic process;ATP metabolic process;catabolic process;cellular catabolic process;cellular metabolic process;cellular nitrogen compound catabolic process;cellular nitrogen compound metabolic process;cellular process;heterocycle catabolic process;heterocycle metabolic process;metabolic process;nitrogen compound metabolic process;nucleobase-containing compound catabolic process;nucleobase-co…	adenyl nucleotide binding;adenyl ribonucleotide binding;ATP binding;ATPase activity;binding;catalytic activity;hydrolase activity;hydrolase activity, acting on acid anhydrides;hydrolase activity, acting on acid anhydrides, in phosphorus-containing anhydrides;nucleoside-triphosphatase activity;nucleotide binding;purine nucleotide binding;purine ribonucleoside triphosphate binding;purine ribonucleo…		ATP-binding;Completeproteome;Nucleotide-binding		+			WT_DrpiA				3	3	3	4.3496	634400000	8	0.125217	0.736378	-0.365735	-0.312808	2.44109	0.00558929	0.754279	3.37706	0.386938	0.677332	-0.106593	-0.493413	0.0288689	0.95317	0.129207	0.0805283
24.8061	24.9747	24.9878	22.7088	24.6183	23.407	23.8445	22.8665	23.8764	24.0284	24.6315	24.2405	22.3849	21.8951	23.9175	ABC transporters			cell part;integral to membrane;intrinsic to membrane;membrane part	Completeproteome	+	+		+	WT_DrpE;WT_DrpiA;WT_Dtkt	1	1	DOWN	4	4	4	7.632	605110000	11	1.12761	0.0402242	1.34481	2.03491	1.84271	0.00598413	1.3937	3.19246	1.54284	0.0547087	0.622712	2.17687	1.63487	0.00783138	2.19039	3.0766
28.5116	28.6653	28.5346	28.5964	28.5882	28.5126	28.5119	28.21	28.4596	28.5175	28.6777	28.7539	28.7296	28.7576	28.2161		metabolic process	adenyl nucleotide binding;adenyl ribonucleotide binding;ATP binding;binding;catalytic activity;cation binding;ion binding;metal ion binding;nucleotide binding;purine nucleotide binding;purine ribonucleoside triphosphate binding;purine ribonucleotide binding;ribonucleotide binding		ATP-binding;Completeproteome;Nucleotide-binding									15	15	15	250.73	10855000000	448	0.0291224	0.97512	0.00474421	0.0306523	0.777522	0.312481	0.176666	0.862915	0.396147	0.724502	-0.0792224	-0.429346	0.00491728	0.99618	0.00273832	0.00969636
24.9552	24.9413	24.6993	23.4775	24.3961	23.7203	22.9526	23.3727	24.1865	23.4939	24.6246	24.4778	22.5194	23.2255	24.3493			catalytic activity;transferase activity;transferase activity, transferring acyl groups		Acyltransferase;Completeproteome;Transferase	+	+		+	WT_DrpE;WT_DrpiA;WT_Dtkt	1	1	DOWN	5	5	5	25.952	524920000	34	1.59811	0.0210424	1.00066	2.585	1.66733	0.00775758	1.3614	2.88677	0.849209	0.158533	0.666537	1.43473	1.3038	0.0137987	1.50057	2.34739
29.0688	29.5073	28.9467	27.3355	28.8042	28.0581	26.813	25.8454	28.0759	27.6934	26.9318	28.3921	27.2618	26.1536	26.2308					Completeproteome	+	+	+	+	WT_DrpE;WT_DrpiA;WT_Dtal;WT_Dtkt				4	4	4	54.214	10176000000	213	1.14082	0.0454731	1.10832	1.99021	1.55958	0.00780769	2.26283	2.94714	1.52496	0.0359124	1.50184	2.70736	2.57234	0.000915254	2.62554	5.29669
28.537	28.1631	28.4178	28.484	28.2	27.9502	28.5	28.7331	28.2825	28.2865	28.2456	28.2771	28.4736	29.214	29.0065			binding;double-stranded RNA binding;nucleic acid binding;RNA binding		Completeproteome				+	WT_Dtkt				10	10	10	135.41	10267000000	272	0.353578	0.5204	0.1612	0.556704	0.318464	0.610843	-0.132581	-0.490061	0.391265	0.68189	0.102896	0.487783	0.99961	0.0499808	-0.525407	-1.51611
31.0347	30.8256	31.1153	30.25	30.6317	30.5224	29.8852	29.2554	30.0431	30.5904	30.5147	30.7902	29.6971	29.2865	29.3775	RNA degradation		adenyl nucleotide binding;adenyl ribonucleotide binding;ATP binding;ATPase activity;ATPase activity, coupled;ATP-dependent helicase activity;binding;catalytic activity;helicase activity;hydrolase activity;hydrolase activity, acting on acid anhydrides;hydrolase activity, acting on acid anhydrides, in phosphorus-containing anhydrides;nucleic acid binding;nucleoside-triphosphatase activity;nucleotid…		ATP-binding;Completeproteome;Helicase;Hydrolase;Nucleotide-binding	+	+		+	WT_DrpE;WT_DrpiA;WT_Dtkt	1	1	DOWN	28	28	28	323.31	47433000000	1206	1.67104	0.0347347	0.523833	2.15921	2.10845	0.00542703	1.26397	3.5543	1.40792	0.108355	0.36012	1.6431	3.27584	0	1.53818	6.11609
24.7623	25.0014	24.9098	24.9054	24.1242	23.7605	24.941	25.0655	25.2062	25.0616	25.2052	24.5634	24.7992	25.0549	24.3433		metabolic process	binding;catalytic activity;cation binding;hydrolase activity;ion binding;metal ion binding;transition metal ion binding;zinc ion binding		Completeproteome									3	3	3	31.443	845400000	62	0.845268	0.138707	0.627806	1.41124	0.802373	0.300511	-0.179713	-0.882944	0.0900401	0.89429	-0.0522563	-0.170457	0.29276	0.598069	0.158695	0.496775
30.7951	30.929	30.894	31.2193	31.13	31.232	30.9137	31.2941	30.9111	30.9496	30.9117	31.1221	31.1356	31.4214	31.1981	D-Alanine metabolism;Peptidoglycan biosynthesis	amine metabolic process;aminoglycan biosynthetic process;aminoglycan metabolic process;biological regulation;biosynthetic process;carbohydrate biosynthetic process;carbohydrate metabolic process;cell wall macromolecule biosynthetic process;cell wall macromolecule metabolic process;cell wall organization or biogenesis;cellular biosynthetic process;cellular cell wall macromolecule metabolic process…	acid-amino acid ligase activity;adenyl nucleotide binding;adenyl ribonucleotide binding;ATP binding;binding;catalytic activity;cation binding;D-alanine-D-alanine ligase activity;ion binding;ligase activity;ligase activity, forming carbon-nitrogen bonds;magnesium ion binding;manganese ion binding;metal ion binding;nucleotide binding;purine nucleotide binding;purine ribonucleoside triphosphate bind…	cell part;cytoplasm;intracellular part	ATP-binding;Cellshape;Cellwallbiogenesis/degradation;Completeproteome;Cytoplasm;Ligase;Magnesium;Manganese;Metal-binding;Nucleotide-binding;Peptidoglycansynthesis	+			+	WT_DrpE;WT_Dtkt	1			21	21	21	323.31	59064000000	1320	2.47633	0.0360388	-0.321098	-2.12131	0.55451	0.409269	-0.166952	-0.71532	0.732825	0.535376	-0.121789	-0.691387	1.78013	0.0210987	-0.379014	-1.9381
22.3202	20.6768	23.7067	23.2347	22.3856	22.2192	23.2511	23.0192	23.2677	23.126	22.458	21.3885	22.7368	23.3867	23.3261	Cell cycle - Caulobacter	cell cycle;cell division;cellular process		cell part;integral to membrane;intrinsic to membrane;membrane;membrane part;plasma membrane	Cellcycle;Celldivision;Cellmembrane;Completeproteome;Membrane;Transmembrane;Transmembranehelix									3	3	3	4.5529	173300000	8	0.151858	0.683445	-0.378577	-0.367398	0.46454	0.251131	-0.944775	-0.964702	0.0298129	0.951242	-0.0896098	-0.0806303	0.435787	0.229027	-0.91527	-0.915387
31.4473	30.8866	31.4841	30.9246	30.7169	30.6394	30.8183	30.971	31.0475	31.016	31.3896	30.713	30.6109	30.7248	31.1862	Cell cycle - Caulobacter	biological regulation;cell cycle;cell division;cellular process;regulation of anatomical structure morphogenesis;regulation of biological process;regulation of biological quality;regulation of cell morphogenesis;regulation of cell shape;regulation of cellular component organization;regulation of cellular process;regulation of developmental process			Cellcycle;Celldivision;Cellshape;Completeproteome									23	23	23	323.31	65961000000	1383	1.14066	0.0861258	0.512383	1.64621	0.732026	0.1992	0.32709	1.07341	0.352264	0.580463	0.233159	0.621664	0.760297	0.108315	0.432072	1.19563
34.2855	33.9122	34.3147	33.8745	33.8182	33.7322	34.0066	34.0435	34.2853	34.1664	34.366	33.7619	33.8242	33.714	34.0194	Cell cycle - Caulobacter	asexual reproduction;barrier septum formation;cellular component assembly;cellular component assembly at cellular level;cellular component organization;cellular component organization at cellular level;cellular component organization or biogenesis;cellular component organization or biogenesis at cellular level;cellular macromolecular complex assembly;cellular macromolecular complex subunit organi…	binding;catalytic activity;GTP binding;GTPase activity;guanyl nucleotide binding;guanyl ribonucleotide binding;hydrolase activity;hydrolase activity, acting on acid anhydrides;hydrolase activity, acting on acid anhydrides, in phosphorus-containing anhydrides;nucleoside-triphosphatase activity;nucleotide binding;purine nucleotide binding;purine ribonucleoside triphosphate binding;purine ribonucleo…	cell division site;cell part;cytoplasm;intracellular part;macromolecular complex;protein complex	Cellcycle;Celldivision;Completeproteome;Cytoplasm;GTP-binding;Nucleotide-binding;Septation									31	31	31	323.31	516060000000	4690	1.25133	0.110967	0.362539	1.53614	0.139725	0.837779	0.0590121	0.23027	0.120633	0.861907	0.0727259	0.227325	0.946284	0.0972788	0.318282	1.23669
30.9424	30.7139	30.9573	31.1813	30.9892	31.2296	31.1428	31.3991	31.1012	31.111	31.1755	31.1422	31.1971	31.4547	31.4341	Lipopolysaccharide biosynthesis	biosynthetic process;cellular biosynthetic process;cellular lipid metabolic process;cellular metabolic process;cellular process;glycolipid biosynthetic process;glycolipid metabolic process;lipid A biosynthetic process;lipid A metabolic process;lipid biosynthetic process;lipid metabolic process;membrane lipid biosynthetic process;membrane lipid metabolic process;metabolic process;organophosphate m…	catalytic activity;deacetylase activity;hydrolase activity;hydrolase activity, acting on carbon-nitrogen (but not peptide) bonds;hydrolase activity, acting on carbon-nitrogen (but not peptide) bonds, in linear amides;UDP-3-O-[3-hydroxymyristoyl] N-acetylglucosamine deacetylase activity		Completeproteome;Hydrolase;LipidAbiosynthesis;Lipidbiosynthesis;Lipidmetabolism				+	WT_Dtkt				18	18	18	323.31	62512000000	913	1.14464	0.179777	-0.262144	-1.26211	1.31711	0.055983	-0.343118	-1.54567	1.5466	0.142629	-0.271683	-1.50143	1.89723	0.0141438	-0.49074	-2.29114
28.8765	28.1617	28.8419	28.3284	28.1394	28.239	28.753	28.4582	28.9092	28.3883	28.7087	28.1656	28.2574	28.3872	29.0934	DNA replication;Homologous recombination;Mismatch repair;Purine metabolism;Pyrimidine metabolism	biosynthetic process;cellular biosynthetic process;cellular macromolecule biosynthetic process;cellular macromolecule metabolic process;cellular metabolic process;cellular nitrogen compound metabolic process;cellular process;DNA metabolic process;DNA replication;macromolecule biosynthetic process;macromolecule metabolic process;metabolic process;nitrogen compound metabolic process;nucleic acid me…	adenyl nucleotide binding;adenyl ribonucleotide binding;ATP binding;binding;catalytic activity;DNA binding;DNA polymerase activity;DNA-directed DNA polymerase activity;hydrolase activity;hydrolase activity, acting on acid anhydrides;hydrolase activity, acting on acid anhydrides, in phosphorus-containing anhydrides;nucleic acid binding;nucleoside-triphosphatase activity;nucleotide binding;nucleoti…	cell part;DNA polymerase complex;DNA polymerase III complex;intracellular part;macromolecular complex;protein complex	Completeproteome									18	18	18	198.6	13167000000	386	0.751798	0.216342	0.391157	1.15374	0.108043	0.851546	-0.0800597	-0.217754	0.297118	0.643837	0.205861	0.540212	0.0465335	0.943916	0.0474294	0.105692
29.1721	29.007	29.1741	29.1912	29.1186	29.3185	28.8311	29.3693	28.838	29.2221	29.382	29.3004	29.1158	29.2235	29.7087			binding;nucleic acid binding;RNA binding;translation factor activity, nucleic acid binding;translation release factor activity;translation release factor activity, codon specific;translation termination factor activity	cell part;cytoplasm;intracellular part	Completeproteome;Cytoplasm;Proteinbiosynthesis									13	13	13	284.45	18371000000	344	0.497289	0.559174	-0.0917028	-0.508057	0.218919	0.726221	0.104919	0.366005	1.19829	0.31016	-0.183789	-1.06798	0.536026	0.31216	-0.23162	-0.797105
32.1486	32.2088	32.1743	32.2777	32.308	32.0203	31.9496	32.0431	31.8609	32.295	32.3069	32.4391	32.1086	32.2179	32.0228	Aminoacyl-tRNA biosynthesis	amine metabolic process;amino acid activation;carboxylic acid metabolic process;cellular amine metabolic process;cellular amino acid metabolic process;cellular ketone metabolic process;cellular macromolecule metabolic process;cellular metabolic process;cellular nitrogen compound metabolic process;cellular process;lysyl-tRNA aminoacylation;macromolecule metabolic process;metabolic process;ncRNA me…	adenyl nucleotide binding;adenyl ribonucleotide binding;aminoacyl-tRNA ligase activity;ATP binding;binding;catalytic activity;cation binding;ion binding;ligase activity;ligase activity, forming aminoacyl-tRNA and related compounds;ligase activity, forming carbon-oxygen bonds;lysine-tRNA ligase activity;magnesium ion binding;metal ion binding;nucleic acid binding;nucleotide binding;purine nucleoti…	cell part;cytoplasm;intracellular part	Aminoacyl-tRNAsynthetase;ATP-binding;Completeproteome;Cytoplasm;Ligase;Magnesium;Metal-binding;Nucleotide-binding;Proteinbiosynthesis									47	47	47	323.31	139170000000	2871	0.0953817	0.89248	-0.0247866	-0.12849	1.82059	0.0755556	0.226008	1.45425	1.58001	0.276907	-0.169771	-1.13668	0.4415	0.715886	0.0607681	0.381991
28.0309	28.5107	28.0465	27.0999	28.0694	27.2711	26.7651	26.1519	27.955	26.6224	26.433	27.3896	26.5275	25.5672	25.4405				cell part;integral to membrane;intrinsic to membrane;membrane;membrane part;plasma membrane	Cellmembrane;Completeproteome;Membrane;Transmembrane;Transmembranehelix		+	+	+	WT_DrpiA;WT_Dtal;WT_Dtkt				4	4	4	50.772	5616400000	86	0.994261	0.0878557	0.715912	1.63571	1.05391	0.0247197	1.23869	1.89913	1.84872	0.0281538	1.38103	3.19587	2.4701	0.00138776	2.35092	4.92284
28.854	28.6423	28.8985	29.2425	28.9336	28.8596	29.0708	29.1425	28.8574	28.9649	29.0756	29.045	29.3308	29.3601	29.1727	Alanine, aspartate and glutamate metabolism;Arginine and proline metabolism;D-Glutamine and D-glutamate metabolism;Nitrogen metabolism;Proximal tubule bicarbonate reclamation	amine metabolic process;carboxylic acid metabolic process;cellular amine metabolic process;cellular amino acid metabolic process;cellular ketone metabolic process;cellular metabolic process;cellular nitrogen compound metabolic process;cellular process;glutamine family amino acid metabolic process;glutamine metabolic process;metabolic process;nitrogen compound metabolic process;organic acid metabo…	catalytic activity;glutaminase activity;hydrolase activity;hydrolase activity, acting on carbon-nitrogen (but not peptide) bonds;hydrolase activity, acting on carbon-nitrogen (but not peptide) bonds, in linear amides		Completeproteome;Hydrolase				+	WT_Dtkt				20	20	20	217.65	15183000000	684	0.687312	0.320683	-0.213619	-0.884825	0.901955	0.214117	-0.22529	-1.04047	1.26138	0.233921	-0.230218	-1.24005	2.12188	0.0121929	-0.489614	-2.47089
33.6499	33.5794	33.5236	33.5031	33.3044	33.3755	34.0219	33.6436	34.085	33.7019	33.8116	33.6548	33.5898	33.6359	33.3051	Alanine, aspartate and glutamate metabolism;Arginine and proline metabolism;Nitrogen metabolism;Two-component system	amine biosynthetic process;amine metabolic process;biosynthetic process;carboxylic acid biosynthetic process;carboxylic acid metabolic process;cellular amine metabolic process;cellular amino acid biosynthetic process;cellular amino acid metabolic process;cellular biosynthetic process;cellular ketone metabolic process;cellular metabolic process;cellular nitrogen compound biosynthetic process;cellu…	acid-ammonia (or amide) ligase activity;ammonia ligase activity;catalytic activity;glutamate-ammonia ligase activity;ligase activity;ligase activity, forming carbon-nitrogen bonds		Completeproteome;Ligase									22	22	22	323.31	372230000000	2833	1.29655	0.224681	0.189915	1.12608	1.09648	0.0990518	-0.332573	-1.37079	1.10185	0.422983	-0.138515	-0.870552	0.270086	0.744523	0.0740039	0.352896
25.2112	25.1128	25.5955	24.7541	24.4997	24.3514	24.6281	24.3642	24.8692	25.5455	25.5316	24.6344	24.32	26.0476	25.2468	DNA replication;Homologous recombination;Mismatch repair;Purine metabolism;Pyrimidine metabolism	biosynthetic process;cellular biosynthetic process;cellular macromolecule biosynthetic process;cellular macromolecule metabolic process;cellular metabolic process;cellular nitrogen compound metabolic process;cellular process;DNA metabolic process;DNA replication;macromolecule biosynthetic process;macromolecule metabolic process;metabolic process;nitrogen compound metabolic process;nucleic acid me…	binding;catalytic activity;DNA binding;DNA polymerase activity;DNA-directed DNA polymerase activity;nucleic acid binding;nucleotidyltransferase activity;transferase activity;transferase activity, transferring phosphorus-containing groups	cell part;DNA polymerase complex;DNA polymerase III complex;intracellular part;macromolecular complex;protein complex	Completeproteome	+	+			WT_DrpE;WT_DrpiA				5	5	5	12.8	1071000000	22	1.82583	0.019863	0.7714	2.67429	1.52787	0.0123934	0.68598	2.23264	0.0724059	0.899622	0.0692965	0.159132	0.0682351	0.901285	0.101692	0.163906
25.4754	25.7497	24.6273	24.7155	25.3399	24.9015	24.2383	23.4243	23.7562	23.8873	23.1164	24.3504	24.3045	24.1523	23.5984		establishment of localization;transport	transporter activity		Completeproteome;Lipoprotein		+	+	+	WT_DrpiA;WT_Dtal;WT_Dtkt				5	5	5	6.4989	791200000	15	0.317291	0.475482	0.298512	0.61524	1.63693	0.00773414	1.47787	2.88491	1.41463	0.0387119	1.49945	2.52591	1.46738	0.0122144	1.26575	2.53055
27.7331	27.7812	27.9904	27.7575	27.5535	27.5611	28.3533	28.3425	28.0455	27.8874	27.8075	28.0355	27.7431	28.1789	28.0687					Completeproteome		+			WT_DrpiA				21	21	21	268.85	6821600000	409	0.953944	0.256133	0.210812	1.03625	1.49001	0.0296791	-0.412179	-1.80695	0.294642	0.761003	-0.0752265	-0.369747	0.457312	0.449479	-0.162007	-0.640774
22.9019	22.8671	22.385	21.3995	22.4452	21.9046	23.099	24.0915	21.6284	21.2104	23.2001	21.7625	21.1016	23.3938	23.9884					Completeproteome									2	2	2	4.1847	109480000	9	1.09265	0.0624228	0.801583	1.8016	0.109054	0.813402	-0.221625	-0.265524	0.463246	0.39277	0.660309	0.922153	0.0417937	0.941665	-0.109922	-0.110391
31.7074	31.8437	31.8819	32.1256	32.0052	31.9892	32.2168	32.2351	32.1817	31.9052	31.817	32.0233	32.0306	32.2972	32.0674	One carbon pool by folate;Purine metabolism	biosynthetic process;cellular biosynthetic process;cellular metabolic process;cellular nitrogen compound biosynthetic process;cellular nitrogen compound metabolic process;cellular process;'de novo' IMP biosynthetic process;heterocycle biosynthetic process;heterocycle metabolic process;IMP biosynthetic process;IMP metabolic process;metabolic process;nitrogen compound metabolic process;nucleobase-c…	catalytic activity;cyclohydrolase activity;hydrolase activity;hydrolase activity, acting on carbon-nitrogen (but not peptide) bonds;hydrolase activity, acting on carbon-nitrogen (but not peptide) bonds, in cyclic amidines;hydroxymethyl-, formyl- and related transferase activity;IMP cyclohydrolase activity;phosphoribosylaminoimidazolecarboxamide formyltransferase activity;transferase activity;tran…		Completeproteome;Hydrolase;Multifunctionalenzyme;Purinebiosynthesis;Transferase		+		+	WT_DrpiA;WT_Dtkt	1			34	34	34	323.31	118140000000	2282	1.54648	0.153084	-0.229003	-1.36117	2.71553	0.00789975	-0.400191	-2.5781	0.581742	0.615544	-0.104186	-0.579294	1.50181	0.0395975	-0.320731	-1.6133
32.014	32.1354	32.1316	32.376	32.1662	32.3155	32.353	32.5245	32.3165	32.3205	32.259	32.326	32.4664	32.6309	32.3246	Alanine, aspartate and glutamate metabolism;Purine metabolism	AMP biosynthetic process;AMP metabolic process;biosynthetic process;cellular biosynthetic process;cellular metabolic process;cellular nitrogen compound biosynthetic process;cellular nitrogen compound metabolic process;cellular process;'de novo' AMP biosynthetic process;heterocycle biosynthetic process;heterocycle metabolic process;metabolic process;nitrogen compound metabolic process;nucleobase-c…	adenylosuccinate synthase activity;binding;catalytic activity;cation binding;GTP binding;guanyl nucleotide binding;guanyl ribonucleotide binding;ion binding;ligase activity;ligase activity, forming carbon-nitrogen bonds;magnesium ion binding;metal ion binding;nucleotide binding;purine nucleotide binding;purine ribonucleoside triphosphate binding;purine ribonucleotide binding;ribonucleotide binding	cell part;cytoplasm;intracellular part	Completeproteome;Cytoplasm;GTP-binding;Ligase;Magnesium;Metal-binding;Nucleotide-binding;Purinebiosynthesis		+		+	WT_DrpiA;WT_Dtkt	1			31	31	31	323.31	142190000000	2082	1.22059	0.230199	-0.192256	-1.10491	1.80335	0.035472	-0.304303	-1.73392	1.9981	0.158644	-0.208145	-1.43286	1.76255	0.0213844	-0.380268	-1.92975
30.3199	30.1469	30.4374	30.6257	30.338	30.3746	30.6251	30.9139	30.3404	30.3488	30.2598	30.4359	30.6719	31.0059	30.7482	Drug metabolism - other enzymes;Purine metabolism	biosynthetic process;cellular biosynthetic process;cellular metabolic compound salvage;cellular metabolic process;cellular nitrogen compound biosynthetic process;cellular nitrogen compound metabolic process;cellular process;heterocycle biosynthetic process;heterocycle metabolic process;metabolic process;nitrogen compound metabolic process;nucleobase-containing compound biosynthetic process;nucleo…	catalytic activity;hypoxanthine phosphoribosyltransferase activity;transferase activity;transferase activity, transferring glycosyl groups;transferase activity, transferring pentosyl groups	cell part;cytoplasm;intracellular part	Completeproteome;Glycosyltransferase;Transferase				+	WT_Dtkt				15	15	15	323.31	38590000000	974	0.513001	0.45327	-0.144707	-0.646982	0.809373	0.171341	-0.325087	-1.1374	0.180677	0.856936	-0.0467752	-0.235635	1.73856	0.0160876	-0.507257	-2.1897
28.4321	28.7034	28.7095	28.4273	28.7647	28.5566	28.4597	28.0481	28.581	28.6353	28.3321	28.9302	28.5817	28.5766	28.28			catalytic activity;hydrolase activity		Completeproteome;Hydrolase									13	13	13	72.893	11618000000	241	0.084935	0.884655	0.032177	0.137359	0.609984	0.300583	0.252117	0.883376	0.0301124	0.964091	-0.0174821	-0.0591798	0.42827	0.516637	0.135604	0.576239
27.3604	27.5367	27.2975	25.7996	26.991	26.2522	25.504	25.4752	26.2816	26.4629	25.5389	26.8322	25.3748	25.4181	25.3866		ATP catabolic process;ATP metabolic process;catabolic process;cellular catabolic process;cellular metabolic process;cellular nitrogen compound catabolic process;cellular nitrogen compound metabolic process;cellular process;heterocycle catabolic process;heterocycle metabolic process;metabolic process;nitrogen compound metabolic process;nucleobase-containing compound catabolic process;nucleobase-co…	adenyl nucleotide binding;adenyl ribonucleotide binding;ATP binding;ATPase activity;binding;catalytic activity;hydrolase activity;hydrolase activity, acting on acid anhydrides;hydrolase activity, acting on acid anhydrides, in phosphorus-containing anhydrides;nucleoside-triphosphatase activity;nucleotide binding;purine nucleotide binding;purine ribonucleoside triphosphate binding;purine ribonucleo…		ATP-binding;Completeproteome;Nucleotide-binding	+	+	+	+	WT_DrpE;WT_DrpiA;WT_Dtal;WT_Dtkt				8	8	8	82.473	3223300000	126	1.38294	0.0299755	1.05061	2.31156	2.41354	0	1.6446	4.40153	1.33935	0.0481565	1.12021	2.2804	4.98729	0	2.00504	11.608
30.2307	30.5233	30.0364	28.2684	29.8809	28.9644	27.9125	26.7226	29.1415	28.7814	27.8731	29.5596	28.3957	27.096	27.1571		biological adhesion;cation transport;cell adhesion;cellular process;establishment of localization;ion transport;metal ion transport;transport	binding;cation binding;ion binding;metal ion binding		Completeproteome;Transport	+	+	+	+	WT_DrpE;WT_DrpiA;WT_Dtal;WT_Dtkt				9	9	9	281.02	21109000000	338	1.18093	0.037134	1.22553	2.08459	1.51621	0.00803593	2.33793	2.87742	1.40108	0.038453	1.52541	2.51106	2.4317	0.00143662	2.71386	4.96645
25.7301	26.5648	25.7471	24.9505	25.6775	25.0044	24.021	23.6441	25.0992	24.7554	24.1738	25.5326	24.3431	24.0127	24.0244					Completeproteome		+		+	WT_DrpiA;WT_Dtkt	1			4	4	4	20.669	1339700000	78	1.04419	0.0693363	0.803169	1.74101	1.56869	0.00796439	1.75926	2.85722	1.16812	0.0626619	1.19342	2.05622	2.50845	0.0012	1.8873	4.76666
28.2794	28.2847	28.5612	28.4415	28.3627	28.5936	28.2209	28.506	27.8854	28.4619	28.2961	28.665	28.4944	28.9107	28.6532		biological regulation;negative regulation of biological process;negative regulation of biosynthetic process;negative regulation of cellular biosynthetic process;negative regulation of cellular macromolecule biosynthetic process;negative regulation of cellular metabolic process;negative regulation of cellular process;negative regulation of gene expression;negative regulation of macromolecule biosy…	binding;catalytic activity;coenzyme binding;cofactor binding;electron carrier activity;FMN binding;nucleotide binding;oxidoreductase activity		Completeproteome;Flavoprotein;FMN;NAD;NADP;Nucleotide-binding;Oxidoreductase									5	5	5	148.4	10304000000	311	0.32411	0.632194	-0.0908546	-0.42235	0.351535	0.540554	0.170985	0.566047	0.282451	0.735556	-0.0992533	-0.410888	0.952201	0.0983716	-0.311008	-1.22994
24.7835	21.9642	25.6943	23.9406	19.3869	22.8167	20.6785	23.5684	19.1273	23.4172	21.9023	25.2976	19.4795	22.8703	23.3328				cell part;integral to membrane;intrinsic to membrane;membrane;membrane part;plasma membrane	Cellinnermembrane;Cellmembrane;Completeproteome;Membrane;Transmembrane;Transmembranehelix		+			WT_DrpiA				5	5	5	2.4584	363180000	6	0.520761	0.225984	2.09933	1.12205	0.814012	0.0417784	3.02265	1.66196	0.152243	0.757081	0.608305	0.382185	0.611165	0.0844435	2.25315	1.28449
25.6846	25.4731	25.6517	25.0127	25.021	24.964	25.2306	24.8961	25.4743	25.6603	25.6534	25.4815	25.3587	25.1022	25.1141	Homologous recombination	biosynthetic process;cellular biosynthetic process;cellular macromolecule biosynthetic process;cellular macromolecule metabolic process;cellular metabolic process;cellular nitrogen compound metabolic process;cellular process;DNA metabolic process;DNA replication;macromolecule biosynthetic process;macromolecule metabolic process;metabolic process;nitrogen compound metabolic process;nucleic acid me…	adenyl nucleotide binding;adenyl ribonucleotide binding;ATP binding;ATPase activity;ATPase activity, coupled;ATP-dependent helicase activity;binding;catalytic activity;DNA binding;helicase activity;hydrolase activity;hydrolase activity, acting on acid anhydrides;hydrolase activity, acting on acid anhydrides, in phosphorus-containing anhydrides;nucleic acid binding;nucleoside-triphosphatase activi…		ATP-binding;Completeproteome;Nucleotide-binding	+			+	WT_DrpE;WT_Dtkt	1			12	12	12	24.925	1345600000	83	3.04976	0.00718182	0.603885	3.59306	1.05117	0.0789394	0.402765	1.43834	0.0177553	0.982191	0.00470161	0.0250121	1.74467	0.0195044	0.411432	1.99406
30.7925	31.0804	30.9822	30.6537	30.9269	30.7592	30.782	30.4414	30.6725	30.7956	30.4095	30.998	30.6714	30.6378	30.6362			transporter activity	cell part;external encapsulating structure part;outer membrane-bounded periplasmic space;periplasmic space	Completeproteome				+	WT_Dtkt				17	17	17	323.31	53457000000	1052	0.671717	0.363562	0.171775	0.795044	1.14595	0.0951157	0.319733	1.38285	0.49308	0.50192	0.217346	0.743857	1.6257	0.0379072	0.303252	1.63669
29.7637	30.207	29.5106	27.8258	28.967	28.3476	27.1006	26.6037	28.4313	27.7844	26.8896	28.5102	26.9686	26.4959	25.5207	Oxidative phosphorylation			cell part;membrane	Completeproteome	+	+	+	+	WT_DrpE;WT_DrpiA;WT_Dtal;WT_Dtkt				17	17	17	231.41	13558000000	320	1.6938	0.0133725	1.44694	2.96759	1.86514	0.00373333	2.44855	3.58866	1.83101	0.0328649	2.099	3.43557	2.75131	0	3.49867	6.11249
24.1915	23.8543	23.6933	23.1471	23.3652	24.9395	22.6596	23.5444	22.4778	23.3631	22.9757	23.5106	22.9206	23.1066	23.7437		cellular process;establishment of localization;transmembrane transport;transport	transporter activity	cell part;integral to membrane;intrinsic to membrane;membrane part	Completeproteome		+		+	WT_DrpiA;WT_Dtkt	1			2	2	2	9.0267	219940000	6	0.0567142	0.882639	0.0957635	0.140126	1.32283	0.0128612	1.01912	2.21229	1.35796	0.0672628	0.62993	1.98857	1.06612	0.0340765	0.65609	1.68561
29.4323	29.7095	28.9829	27.7489	29.0343	28.0946	27.0362	25.558	28.4323	27.9568	27.55	28.6655	27.5834	26.6043	25.3197	Oxidative phosphorylation	cellular metabolic process;cellular process;electron transport chain;generation of precursor metabolites and energy;metabolic process;oxidation-reduction process	binding;catalytic activity;cation binding;cation transmembrane transporter activity;copper ion binding;cytochrome bo3 ubiquinol oxidase activity;cytochrome o ubiquinol oxidase activity;cytochrome-c oxidase activity;heme-copper terminal oxidase activity;hydrogen ion transmembrane transporter activity;inorganic cation transmembrane transporter activity;ion binding;ion transmembrane transporter acti…	cell part;integral to membrane;intrinsic to membrane;membrane part	Completeproteome	+	+	+	+	WT_DrpE;WT_DrpiA;WT_Dtal;WT_Dtkt				10	10	10	117.94	12395000000	238	1.16053	0.0431792	1.08231	2.00968	1.29489	0.00877958	2.36604	2.47379	1.56004	0.0358014	1.31746	2.69598	1.85298	0.0044713	2.87242	3.64152
29.6918	30.2589	29.7524	27.8701	29.5067	28.6339	27.3763	26.2045	28.7098	28.4338	27.4313	29.1069	27.7303	26.831	26.7895	Oxidative phosphorylation	aerobic respiration;cellular metabolic process;cellular process;cellular respiration;electron transport chain;energy derivation by oxidation of organic compounds;generation of precursor metabolites and energy;metabolic process;oxidation-reduction process	binding;catalytic activity;cation binding;cation transmembrane transporter activity;cytochrome-c oxidase activity;electron carrier activity;heme binding;heme-copper terminal oxidase activity;hydrogen ion transmembrane transporter activity;inorganic cation transmembrane transporter activity;ion binding;ion transmembrane transporter activity;iron ion binding;metal ion binding;monovalent inorganic c…	cell part;integral to membrane;intrinsic to membrane;membrane part;respiratory chain	Completeproteome;Electrontransport;Heme;Iron;Membrane;Metal-binding;Oxidoreductase;Respiratorychain;Transmembrane;Transport	+	+	+	+	WT_DrpE;WT_DrpiA;WT_Dtal;WT_Dtkt				9	9	9	116.35	16380000000	219	1.14425	0.0407529	1.23076	2.03151	1.52921	0.00797508	2.4708	2.92145	1.4152	0.0380351	1.57702	2.54797	2.84213	0	2.78407	6.1096
25.6632	23.56	25.1303	24.5238	24.5477	24.8363	24.5557	23.2703	25.6039	23.4136	23.4526	23.977	24.0939	22.5686	23.5167	Oxidative phosphorylation	cation transport;cellular process;electron transport coupled proton transport;energy coupled proton transport, against electrochemical gradient;establishment of localization;hydrogen transport;ion transmembrane transport;ion transport;monovalent inorganic cation transport;proton transport;transmembrane transport;transport	catalytic activity;cytochrome o ubiquinol oxidase activity;heme-copper terminal oxidase activity;oxidoreductase activity;oxidoreductase activity, acting on diphenols and related substances as donors;oxidoreductase activity, acting on diphenols and related substances as donors, oxygen as acceptor	cell part;integral to membrane;intrinsic to membrane;membrane part	Completeproteome				+	WT_Dtkt				2	2	2	30.86	719460000	81	0.0821694	0.825921	0.14857	0.200979	0.121623	0.784513	0.307862	0.300623	0.825436	0.13117	1.17009	1.54588	0.835954	0.0413597	1.39144	1.5954
23.0724	23.0051	22.7505	23.3578	21.4262	21.5427	24.6255	23.0126	21.2483	23.145	24.2548	21.8353	22.6045	22.7315	22.9312	Oxidative phosphorylation;Porphyrin and chlorophyll metabolism	biosynthetic process;cellular biosynthetic process;cellular metabolic process;cellular nitrogen compound biosynthetic process;cellular nitrogen compound metabolic process;cellular process;cofactor biosynthetic process;cofactor metabolic process;heme biosynthetic process;heme metabolic process;heme O biosynthetic process;heme o metabolic process;heterocycle biosynthetic process;heterocycle metabol…	catalytic activity;farnesyltranstransferase activity;prenyltransferase activity;protoheme IX farnesyltransferase activity;transferase activity;transferase activity, transferring alkyl or aryl (other than methyl) groups	cell part;integral to membrane;intrinsic to membrane;membrane;membrane part;plasma membrane	Cellinnermembrane;Cellmembrane;Completeproteome;Hemebiosynthesis;Membrane;Transferase;Transmembrane;Transmembranehelix									2	2	2	3.4486	123240000	8	0.588057	0.221063	0.833715	1.13741	0.00653291	0.983866	-0.0195134	-0.0180652	0.0670551	0.893383	-0.135731	-0.16838	0.614446	0.316484	0.186916	0.790072
27.7811	28.1067	27.6861	26.6061	27.5926	26.9651	26.2937	26.5779	26.9821	26.5948	25.4072	27.3521	26.7418	26.267	26.8347					Completeproteome	+	+		+	WT_DrpE;WT_DrpiA;WT_Dtkt	1	1	DOWN	10	10	10	323.31	4304200000	159	1.19816	0.0483261	0.803366	1.93511	2.19653	0.00213174	1.24011	3.68126	1.14024	0.0625309	1.40661	2.06809	2.33739	0.00414184	1.24348	3.92168
26.2627	25.6765	26.4881	26.718	26.116	26.2508	26.8648	26.9919	26.5969	26.3363	26.2181	26.0812	26.6934	26.6628	26.7898		metabolic process	binding;catalytic activity;iron-sulfur cluster binding;metal cluster binding		Completeproteome		+		+	WT_DrpiA;WT_Dtkt	1			8	8	8	49.152	2824400000	145	0.292884	0.529107	-0.219168	-0.543889	1.18287	0.027736	-0.675435	-1.83317	0.0983761	0.883184	-0.0694103	-0.1967	1.09991	0.0362586	-0.57287	-1.66096
28.2366	28.2537	28.4636	28.5363	28.1711	28.4629	28.3264	28.6415	28.1148	28.5085	28.4017	28.4292	28.5682	28.7997	28.6732	Vitamin B6 metabolism	biosynthetic process;cellular biosynthetic process;cellular metabolic compound salvage;cellular metabolic process;cellular process;coenzyme biosynthetic process;coenzyme metabolic process;cofactor biosynthetic process;cofactor metabolic process;heterocycle metabolic process;metabolic process;pyridoxal 5'-phosphate salvage;pyridoxal phosphate biosynthetic process;pyridoxal phosphate metabolic proc…	adenyl nucleotide binding;adenyl ribonucleotide binding;ATP binding;binding;catalytic activity;cation binding;ion binding;kinase activity;metal ion binding;nucleotide binding;phosphotransferase activity, alcohol group as acceptor;purine nucleotide binding;purine ribonucleoside triphosphate binding;purine ribonucleotide binding;pyridoxal kinase activity;ribonucleotide binding;transferase activity;…		ATP-binding;Completeproteome;Kinase;Metal-binding;Nucleotide-binding;Transferase				+	WT_Dtkt				10	10	10	146.56	9664100000	260	0.209577	0.73867	-0.0721219	-0.309138	0.0900463	0.892627	-0.0428944	-0.159135	0.739453	0.519439	-0.128488	-0.715036	1.66596	0.0265013	-0.362363	-1.82087
27.8385	28.3836	27.7537	26.6162	27.6373	27.0445	26.0425	25.5985	26.7691	26.606	25.9947	27.2449	26.6558	25.9151	25.7901					Completeproteome	+	+	+	+	WT_DrpE;WT_DrpiA;WT_Dtal;WT_Dtkt				4	4	4	37.911	4697600000	121	1.1795	0.0489248	0.89259	1.95833	2.03323	0.00223899	1.8552	3.75414	1.54275	0.0363099	1.37672	2.6922	2.29998	0.00186667	1.87158	4.30664
28.3235	27.8577	28.4307	28.257	27.983	28.1195	28.655	28.7706	28.6543	28.1497	28.5441	27.7143	28.213	28.0393	28.9317		ATP catabolic process;ATP metabolic process;catabolic process;cellular catabolic process;cellular metabolic process;cellular nitrogen compound catabolic process;cellular nitrogen compound metabolic process;cellular process;heterocycle catabolic process;heterocycle metabolic process;metabolic process;nitrogen compound metabolic process;nucleobase-containing compound catabolic process;nucleobase-co…	adenyl nucleotide binding;adenyl ribonucleotide binding;ATP binding;ATPase activity;binding;catalytic activity;hydrolase activity;hydrolase activity, acting on acid anhydrides;hydrolase activity, acting on acid anhydrides, in phosphorus-containing anhydrides;nucleoside-triphosphatase activity;nucleotide binding;purine nucleotide binding;purine ribonucleoside triphosphate binding;purine ribonucleo…		Completeproteome		+			WT_DrpiA				11	11	11	107.48	9421900000	271	0.16419	0.755983	0.084123	0.287261	1.27469	0.0344969	-0.489347	-1.7472	0.0806575	0.895023	0.0679073	0.170938	0.230088	0.649552	-0.190704	-0.448854
25.5095	26.4183	25.4595	25.2655	25.2205	25.2094	24.4112	24.8983	24.9212	25.218	24.911	25.1549	24.5308	24.807	25.1751					Completeproteome		+		+	WT_DrpiA;WT_Dtkt	1			6	6	6	31.234	1108900000	81	0.83858	0.150717	0.563964	1.36863	1.38956	0.0104344	1.0522	2.32168	1.01133	0.109017	0.701157	1.64842	1.23879	0.0185569	0.958138	2.06846
26.3882	25.025	25.2559	22.1303	24.8508	23.8986	21.7666	25.109	23.4904	22.7238	23.4514	23.9327	21.844	23.8851	25.4625					Completeproteome	+	+	+		WT_DrpE;WT_DrpiA;WT_Dtal				5	5	5	49.438	663580000	31	1.00433	0.0495892	1.92985	1.92697	0.932846	0.0284918	2.10104	1.82237	1.78773	0.0289524	2.18708	3.37238	0.742016	0.0526942	1.82583	1.48568
22.9044	24.1374	23.7402	24.4081	23.7293	23.8802	24.7006	23.0544	22.4009	23.6903	22.1417	22.2434	21.9322	23.3852	24.8795					Completeproteome									5	5	5	9.0527	205950000	9	0.420493	0.363605	-0.411918	-0.795859	0.0963682	0.830357	0.208646	0.238538	0.661102	0.230183	0.902185	1.2562	0.0739783	0.883588	0.194991	0.190201
32.5514	32.7353	32.9208	32.0914	32.1258	32.3868	31.5278	31.2644	31.7268	32.9825	32.8172	32.8436	31.4598	31.2319	31.0123	Ribosome	biosynthetic process;cellular biosynthetic process;cellular macromolecule biosynthetic process;cellular macromolecule metabolic process;cellular metabolic process;cellular process;cellular protein metabolic process;macromolecule biosynthetic process;macromolecule metabolic process;metabolic process;primary metabolic process;protein metabolic process;translation	binding;nucleic acid binding;RNA binding;rRNA binding;structural constituent of ribosome;structural molecule activity	cell part;cytoplasmic part;intracellular non-membrane-bounded organelle;intracellular organelle;intracellular part;macromolecular complex;non-membrane-bounded organelle;organelle;ribonucleoprotein complex;ribosome	Completeproteome;Ribonucleoprotein;Ribosomalprotein;RNA-binding;rRNA-binding	+	+		+	WT_DrpE;WT_DrpiA;WT_Dtkt	1	1	DOWN	9	9	9	323.31	197730000000	1739	1.70889	0.0320433	0.534514	2.21187	2.70099	0	1.22951	4.53373	0.542391	0.55198	-0.145265	-0.665408	3.06669	0	1.50117	5.61178
26.3216	26.9997	26.1071	23.8951	25.6278	24.3791	24.3934	24.8434	24.4759	22.5107	21.6629	24.8489	23.3123	25.4765	24.486					Completeproteome	+	+	+	+	WT_DrpE;WT_DrpiA;WT_Dtal;WT_Dtkt				9	9	9	47.583	1198900000	54	1.4682	0.0181606	1.84211	2.70083	2.48859	0	1.90526	4.7339	1.60542	0.0266182	3.46863	3.18247	1.40392	0.0107151	2.05119	2.62672
31.1894	31.3892	31.4118	31.4927	31.6918	31.6253	32.2186	31.8874	31.8011	31.6328	31.4227	31.7454	32.0258	31.9901	31.8247		macromolecule metabolic process;metabolic process;primary metabolic process;protein metabolic process;proteolysis	catalytic activity;cysteine-type peptidase activity;exopeptidase activity;hydrolase activity;omega peptidase activity;peptidase activity;peptidase activity, acting on L-amino acid peptides;pyroglutamyl-peptidase activity	cell part;cytoplasm;intracellular part	Completeproteome;Cytoplasm;Hydrolase;Protease;Thiolprotease		+		+	WT_DrpiA;WT_Dtkt	1			13	13	13	231.05	93341000000	1102	1.38872	0.134653	-0.273149	-1.42449	1.9286	0.00768687	-0.638936	-2.60196	1.07573	0.233834	-0.270173	-1.23899	2.55446	0.00623961	-0.616766	-3.17941
27.2449	26.5729	27.1893	26.7108	26.548	26.4561	26.8557	26.8983	26.964	26.8552	26.9641	26.6705	26.6558	26.4853	27.2674	DNA replication;Homologous recombination;Mismatch repair;Purine metabolism;Pyrimidine metabolism	biosynthetic process;cellular biosynthetic process;cellular macromolecule biosynthetic process;cellular macromolecule metabolic process;cellular metabolic process;cellular nitrogen compound metabolic process;cellular process;DNA metabolic process;DNA replication;macromolecule biosynthetic process;macromolecule metabolic process;metabolic process;nitrogen compound metabolic process;nucleic acid me…	binding;catalytic activity;DNA binding;DNA polymerase activity;DNA-directed DNA polymerase activity;nucleic acid binding;nucleotidyltransferase activity;transferase activity;transferase activity, transferring phosphorus-containing groups		Completeproteome									5	5	5	59.268	3457800000	139	0.880485	0.168346	0.43073	1.31383	0.167064	0.782291	0.0964069	0.303527	0.302665	0.659823	0.172464	0.519849	0.246167	0.622677	0.199541	0.474495
32.0144	32.1803	32.1705	32.1128	32.2021	32.174	31.831	31.9813	31.756	32.2887	32.1048	32.385	32.2088	32.4128	32.2987	Aminoacyl-tRNA biosynthesis;Valine, leucine and isoleucine biosynthesis	amine metabolic process;amino acid activation;biological regulation;carboxylic acid metabolic process;cellular amine metabolic process;cellular amino acid metabolic process;cellular ketone metabolic process;cellular macromolecule metabolic process;cellular metabolic process;cellular nitrogen compound metabolic process;cellular process;macromolecule metabolic process;metabolic process;ncRNA metabo…	adenyl nucleotide binding;adenyl ribonucleotide binding;aminoacyl-tRNA editing activity;aminoacyl-tRNA ligase activity;ATP binding;binding;carboxylic ester hydrolase activity;catalytic activity;hydrolase activity;hydrolase activity, acting on ester bonds;ligase activity;ligase activity, forming aminoacyl-tRNA and related compounds;ligase activity, forming carbon-oxygen bonds;nucleotide binding;pu…	cell part;cytoplasm;intracellular part	Aminoacyl-tRNAsynthetase;ATP-binding;Coiledcoil;Completeproteome;Cytoplasm;Ligase;Nucleotide-binding;Proteinbiosynthesis									55	55	55	323.31	136350000000	3193	0.276478	0.781944	-0.0412089	-0.25777	1.44711	0.0808805	0.265653	1.43366	0.631958	0.531786	-0.137753	-0.694987	1.08954	0.173386	-0.185014	-1.02879
28.2522	28.3501	28.3907	28.4775	28.3753	28.4711	28.4579	28.6501	28.379	28.5892	28.3611	28.5969	29.2621	29.2453	28.9214	Nitrotoluene degradation	metabolic process;oxidation-reduction process	catalytic activity;oxidoreductase activity		Completeproteome				+	WT_Dtkt				8	8	8	226.31	11287000000	420	0.980079	0.403382	-0.110292	-0.722082	0.845657	0.311837	-0.164627	-0.864668	0.988701	0.352348	-0.184724	-0.984675	2.62776	0.00465409	-0.811939	-3.72019
26.1265	26.0007	26.143	25.7745	25.6425	25.8229	25.0975	25.8337	24.8768	26.1557	25.99	26.3259	26.144	26.1053	26.0927			catalytic activity;hydrolase activity		Completeproteome;Hydrolase	+	+			WT_DrpE;WT_DrpiA				6	6	6	18.218	1672000000	87	2.09242	0.0420698	0.343445	2.01804	1.31307	0.0147212	0.820745	2.08976	0.248667	0.788794	-0.0671228	-0.32445	0.193298	0.901141	-0.023948	-0.16234
27.1666	27.3806	27.349	27.6467	27.5492	27.4712	27.6954	27.7627	27.5638	27.5866	27.3869	27.6745	28.0385	28.13	28.1362	Carbon fixation pathways in prokaryotes;Citrate cycle (TCA cycle);Pathways in cancer;Renal cell carcinoma	acetyl-CoA catabolic process;acetyl-CoA metabolic process;carboxylic acid metabolic process;catabolic process;cellular catabolic process;cellular ketone metabolic process;cellular metabolic process;cellular process;coenzyme catabolic process;coenzyme metabolic process;cofactor catabolic process;cofactor metabolic process;dicarboxylic acid metabolic process;fumarate metabolic process;metabolic pro…	carbon-oxygen lyase activity;catalytic activity;fumarate hydratase activity;hydro-lyase activity;lyase activity	cell part;cytoplasmic part;intracellular part;macromolecular complex;protein complex;tricarboxylic acid cycle enzyme complex	Completeproteome;Cytoplasm;Lyase;Tricarboxylicacidcycle		+		+	WT_DrpiA;WT_Dtkt	1			17	17	17	106.88	5454700000	392	1.42652	0.142671	-0.256954	-1.39787	1.87448	0.0203011	-0.375233	-1.98882	1.08969	0.247588	-0.250573	-1.20403	3.39216	0.00106806	-0.802821	-4.61921
31.9822	32.2192	32.1925	32.3923	32.2484	32.3355	31.9272	32.3934	31.7111	32.2713	32.2773	32.4119	32.3309	32.6558	32.3625	Aminoacyl-tRNA biosynthesis;Porphyrin and chlorophyll metabolism	amine metabolic process;amino acid activation;carboxylic acid metabolic process;cellular amine metabolic process;cellular amino acid metabolic process;cellular ketone metabolic process;cellular macromolecule metabolic process;cellular metabolic process;cellular nitrogen compound metabolic process;cellular process;glutamyl-tRNA aminoacylation;macromolecule metabolic process;metabolic process;ncRNA…	adenyl nucleotide binding;adenyl ribonucleotide binding;aminoacyl-tRNA ligase activity;ATP binding;binding;catalytic activity;cation binding;glutamate-tRNA ligase activity;ion binding;ligase activity;ligase activity, forming aminoacyl-tRNA and related compounds;ligase activity, forming carbon-oxygen bonds;metal ion binding;nucleic acid binding;nucleotide binding;purine nucleotide binding;purine r…	cell part;cytoplasm;intracellular part	Aminoacyl-tRNAsynthetase;ATP-binding;Completeproteome;Cytoplasm;Ligase;Metal-binding;Nucleotide-binding;Proteinbiosynthesis;Zinc									33	33	33	323.31	144940000000	2196	1.06301	0.252465	-0.194158	-1.04478	0.218846	0.708225	0.120708	0.383428	1.00839	0.341813	-0.188873	-1.00525	1.17232	0.0648368	-0.318453	-1.39841
28.7949	28.9042	28.9727	28.8614	28.7796	28.7399	29.0722	29.1302	28.6625	29.0317	28.8789	29.0722	28.8281	29.0536	28.7465					Completeproteome									13	13	13	282.29	13333000000	501	0.703342	0.49102	0.0970065	0.595423	0.154209	0.826387	-0.0643679	-0.251398	0.590573	0.614256	-0.103632	-0.580928	0.0472573	0.960719	0.0145499	0.0708291
29.0125	29.0569	29.103	29.4483	29.2405	29.1785	29.8652	29.8273	29.768	29.2141	29.14	29.4071	30.1114	30.1131	29.9768			catalytic activity;hydrolase activity;hydrolase activity, acting on carbon-nitrogen (but not peptide) bonds;hydrolase activity, acting on carbon-nitrogen (but not peptide) bonds, in linear amidines	cell part;cytoplasm;intracellular part	Completeproteome		+		+	WT_DrpiA;WT_Dtkt	1			18	18	18	323.31	18227000000	843	1.26864	0.185367	-0.231663	-1.24768	4.41644	0	-0.762742	-5.50679	1.10165	0.310725	-0.196314	-1.06813	4.37692	0	-1.00963	-6.63543
27.0429	26.7543	27.2409	26.8234	26.9238	26.5231	27.3603	27.4037	27.1325	27.2413	27.0685	27.0371	27.3807	27.7188	27.3784	Folate biosynthesis;One carbon pool by folate	amine biosynthetic process;amine metabolic process;aromatic compound biosynthetic process;biosynthetic process;carboxylic acid biosynthetic process;carboxylic acid metabolic process;cellular amine metabolic process;cellular amino acid biosynthetic process;cellular amino acid metabolic process;cellular aromatic compound metabolic process;cellular biosynthetic process;cellular ketone metabolic proc…	binding;catalytic activity;coenzyme binding;cofactor binding;dihydrofolate reductase activity;NADP binding;nucleotide binding;oxidoreductase activity;oxidoreductase activity, acting on the CH-NH group of donors;oxidoreductase activity, acting on the CH-NH group of donors, NAD or NADP as acceptor		Completeproteome;NADP;One-carbonmetabolism;Oxidoreductase				+	WT_Dtkt				9	9	9	44.709	4062800000	268	0.619882	0.31358	0.255981	0.896257	0.8047	0.195674	-0.286132	-1.08213	0.265316	0.741583	-0.102889	-0.403658	1.24524	0.032567	-0.479918	-1.70817
34.4806	34.6129	34.5101	34.2019	34.4567	34.5601	33.5816	33.6661	33.7162	34.6835	34.5077	34.7695	34.1381	34.2401	34.1967	Ribosome	biosynthetic process;cellular biosynthetic process;cellular macromolecule biosynthetic process;cellular macromolecule metabolic process;cellular metabolic process;cellular process;cellular protein metabolic process;macromolecule biosynthetic process;macromolecule metabolic process;metabolic process;primary metabolic process;protein metabolic process;translation	structural constituent of ribosome;structural molecule activity	cell part;intracellular organelle part;intracellular part;macromolecular complex;organelle part;ribonucleoprotein complex;small ribosomal subunit	Completeproteome;Ribonucleoprotein;Ribosomalprotein		+		+	WT_DrpiA;WT_Dtkt	1			30	30	30	323.31	698690000000	5470	0.491556	0.488447	0.128274	0.600173	4.01511	0	0.879911	5.63646	0.615568	0.567791	-0.119054	-0.637147	2.63269	0.0141207	0.342946	2.28943
34.7127	34.8204	34.7189	34.9176	34.5697	34.5735	34.4548	34.7289	34.3751	34.8363	34.8767	34.9448	34.7309	34.8724	34.7424			binding;nucleic acid binding;RNA binding;translation elongation factor activity;translation factor activity, nucleic acid binding	cell part;cytoplasm;intracellular part	Completeproteome;Cytoplasm;Elongationfactor;Proteinbiosynthesis									34	34	34	323.31	839660000000	6959	0.204188	0.754769	0.0637271	0.289007	0.95988	0.193324	0.231052	1.08627	1.34275	0.394083	-0.135314	-0.919687	0.211711	0.879688	-0.0312462	-0.198715
29.771	29.7971	29.8636	29.7574	29.5911	29.7869	29.4258	29.7217	29.2138	29.8133	29.8264	29.8679	29.4649	29.6683	29.6005	Pyrimidine metabolism	amine biosynthetic process;amine metabolic process;biosynthetic process;carboxylic acid biosynthetic process;carboxylic acid metabolic process;cellular amine metabolic process;cellular amino acid biosynthetic process;cellular amino acid metabolic process;cellular biosynthetic process;cellular ketone metabolic process;cellular metabolic process;cellular nitrogen compound biosynthetic process;cellu…	adenyl nucleotide binding;adenyl ribonucleotide binding;ATP binding;binding;catalytic activity;kinase activity;nucleobase-containing compound kinase activity;nucleotide binding;nucleotide kinase activity;phosphotransferase activity, phosphate group as acceptor;purine nucleotide binding;purine ribonucleoside triphosphate binding;purine ribonucleotide binding;ribonucleotide binding;transferase acti…	cell part;cytoplasm;intracellular part	ATP-binding;Completeproteome;Cytoplasm;Kinase;Nucleotide-binding;Pyrimidinebiosynthesis;Transferase									13	13	13	307.91	24289000000	501	0.669789	0.49412	0.0987517	0.591718	1.11981	0.0817326	0.356794	1.4281	0.323721	0.882951	-0.0253131	-0.191612	1.61702	0.0637832	0.232648	1.40285
32.0569	32.4591	32.0346	31.6609	31.9998	32.0905	31.5796	32.1541	31.7259	32.5774	32.3748	31.8552	31.8595	32.442	31.9965		cellular component disassembly;cellular component disassembly at cellular level;cellular component organization;cellular component organization at cellular level;cellular component organization or biogenesis;cellular component organization or biogenesis at cellular level;cellular macromolecular complex disassembly;cellular macromolecular complex subunit organization;cellular process;cellular prot…		cell part;cytoplasm;intracellular part	Completeproteome;Cytoplasm;Proteinbiosynthesis									19	19	19	323.31	131940000000	1604	0.631577	0.302743	0.266439	0.918582	0.757343	0.172319	0.363643	1.13371	0.122401	0.85371	-0.0856222	-0.240835	0.139338	0.826775	0.0841872	0.260241
28.0093	27.9191	27.9179	27.8979	27.9969	26.6225	27.6817	27.9259	27.8469	27.8272	27.5891	28.0654	27.8659	27.7867	27.8175	Terpenoid backbone biosynthesis	amine metabolic process;aminoglycan biosynthetic process;aminoglycan metabolic process;biological regulation;biosynthetic process;carbohydrate biosynthetic process;carbohydrate metabolic process;cell wall macromolecule biosynthetic process;cell wall macromolecule metabolic process;cell wall organization or biogenesis;cellular biosynthetic process;cellular cell wall macromolecule metabolic process…	binding;catalytic activity;cation binding;di-trans,poly-cis-decaprenylcistransferase activity;ion binding;magnesium ion binding;metal ion binding;prenyltransferase activity;transferase activity;transferase activity, transferring alkyl or aryl (other than methyl) groups		Cellshape;Cellwallbiogenesis/degradation;Completeproteome;Magnesium;Metal-binding;Peptidoglycansynthesis;Transferase									9	9	9	104.25	6717500000	150	0.426623	0.355903	0.44302	0.815016	0.770882	0.396884	0.130635	0.733714	0.359805	0.668574	0.121528	0.50471	1.52228	0.232273	0.125407	0.90844
28.3992	28.5584	28.4893	28.7658	28.6847	28.5842	29.117	29.2016	29.1399	28.5646	28.5315	28.5856	28.8522	29.1504	28.966	Pyrimidine metabolism	2'-deoxyribonucleotide biosynthetic process;2'-deoxyribonucleotide metabolic process;biosynthetic process;cellular biosynthetic process;cellular metabolic process;cellular nitrogen compound biosynthetic process;cellular nitrogen compound metabolic process;cellular process;deoxyribonucleoside monophosphate biosynthetic process;deoxyribonucleoside monophosphate metabolic process;deoxyribonucleoside…	binding;catalytic activity;cation binding;dUTP diphosphatase activity;hydrolase activity;hydrolase activity, acting on acid anhydrides;hydrolase activity, acting on acid anhydrides, in phosphorus-containing anhydrides;ion binding;magnesium ion binding;metal ion binding;nucleoside-triphosphate diphosphatase activity;pyrophosphatase activity		Completeproteome;Hydrolase;Magnesium;Metal-binding;Nucleotidemetabolism		+		+	WT_DrpiA;WT_Dtkt	1			7	7	7	98.173	12312000000	228	1.31281	0.215766	-0.19588	-1.15304	3.66225	0	-0.670497	-4.39484	0.736282	0.653654	-0.0782388	-0.5261	2.17324	0.0117378	-0.507196	-2.55713
32.3371	32.7878	32.5232	32.6785	32.7514	33.1113	32.2819	32.2114	32.1346	32.9388	32.6933	32.3506	32.9682	32.3682	32.5498	Ribosome	biosynthetic process;cellular biosynthetic process;cellular macromolecule biosynthetic process;cellular macromolecule metabolic process;cellular metabolic process;cellular process;cellular protein metabolic process;macromolecule biosynthetic process;macromolecule metabolic process;metabolic process;primary metabolic process;protein metabolic process;translation	binding;nucleic acid binding;RNA binding;rRNA binding;structural constituent of ribosome;structural molecule activity;tRNA binding	cell part;intracellular organelle part;intracellular part;macromolecular complex;organelle part;ribonucleoprotein complex;small ribosomal subunit	Completeproteome;Ribonucleoprotein;Ribosomalprotein;RNA-binding;rRNA-binding;tRNA-binding									5	5	5	267.38	183870000000	1110	0.728724	0.255897	-0.2977	-1.03699	1.16269	0.0815067	0.340034	1.43159	0.19985	0.769819	-0.111546	-0.354182	0.1324	0.838351	-0.0793622	-0.247539
34.3056	34.5542	34.3126	34.4374	34.5372	34.6719	33.672	33.7541	33.5656	34.5937	34.5083	34.6946	34.3214	34.2408	34.348	Ribosome	biosynthetic process;cellular biosynthetic process;cellular macromolecule biosynthetic process;cellular macromolecule metabolic process;cellular metabolic process;cellular process;cellular protein metabolic process;macromolecule biosynthetic process;macromolecule metabolic process;metabolic process;primary metabolic process;protein metabolic process;translation	binding;nucleic acid binding;RNA binding;rRNA binding;structural constituent of ribosome;structural molecule activity;tRNA binding	cell part;intracellular organelle part;intracellular part;macromolecular complex;organelle part;ribonucleoprotein complex;small ribosomal subunit	Completeproteome;Ribonucleoprotein;Ribosomalprotein;RNA-binding;rRNA-binding;tRNA-binding		+			WT_DrpiA				15	15	15	323.31	641950000000	2700	0.675418	0.380055	-0.158058	-0.766261	2.74923	0.00210651	0.726903	3.66624	0.997301	0.320164	-0.208079	-1.05165	0.424715	0.632877	0.0874062	0.465293
35.6252	35.5534	35.6698	35.5764	35.4694	35.5628	35.1539	35.45	35.2539	35.7145	35.783	35.717	35.0218	35.3176	35.2803		catabolic process;cellular catabolic process;cellular metabolic process;cellular nitrogen compound catabolic process;cellular nitrogen compound metabolic process;cellular process;GTP catabolic process;GTP metabolic process;heterocycle catabolic process;heterocycle metabolic process;metabolic process;nitrogen compound metabolic process;nucleobase-containing compound catabolic process;nucleobase-co…	binding;catalytic activity;GTP binding;GTPase activity;guanyl nucleotide binding;guanyl ribonucleotide binding;hydrolase activity;hydrolase activity, acting on acid anhydrides;hydrolase activity, acting on acid anhydrides, in phosphorus-containing anhydrides;nucleic acid binding;nucleoside-triphosphatase activity;nucleotide binding;purine nucleotide binding;purine ribonucleoside triphosphate bind…	cell part;cytoplasm;intracellular part	Completeproteome;Cytoplasm;Elongationfactor;GTP-binding;Nucleotide-binding;Proteinbiosynthesis		+		+	WT_DrpiA;WT_Dtkt	1			61	61	61	323.31	1485100000000	12743	0.770743	0.530383	0.0799408	0.540991	1.61855	0.0387975	0.330186	1.7078	1.39992	0.425002	-0.122044	-0.867782	1.84132	0.01875	0.409565	2.05814
33.6424	33.9997	33.7871	33.7726	33.8489	33.9541	33.1079	33.0212	33.0464	34.0802	34.1085	34.0904	33.715	33.6142	33.4995	Ribosome	biosynthetic process;cellular biosynthetic process;cellular macromolecule biosynthetic process;cellular macromolecule metabolic process;cellular metabolic process;cellular process;cellular protein metabolic process;macromolecule biosynthetic process;macromolecule metabolic process;metabolic process;primary metabolic process;protein metabolic process;translation	binding;nucleic acid binding;RNA binding;structural constituent of ribosome;structural molecule activity;tRNA binding	cell part;cytoplasmic part;intracellular non-membrane-bounded organelle;intracellular organelle;intracellular part;macromolecular complex;non-membrane-bounded organelle;organelle;ribonucleoprotein complex;ribosome	Completeproteome;Ribonucleoprotein;Ribosomalprotein		+			WT_DrpiA				12	12	12	212.62	420510000000	1324	0.157279	0.809352	-0.0488408	-0.225765	2.66527	0.00334884	0.751213	3.63059	1.27668	0.174156	-0.283324	-1.38822	0.760843	0.233489	0.200144	0.905645
34.4656	34.5473	34.3646	34.0973	34.2908	34.5124	33.4902	33.4024	33.7914	34.6182	34.6642	34.4284	34.1361	34.1054	33.825	Ribosome	biosynthetic process;cellular biosynthetic process;cellular macromolecule biosynthetic process;cellular macromolecule metabolic process;cellular metabolic process;cellular process;cellular protein metabolic process;macromolecule biosynthetic process;macromolecule metabolic process;metabolic process;primary metabolic process;protein metabolic process;translation	binding;nucleic acid binding;RNA binding;rRNA binding;structural constituent of ribosome;structural molecule activity	cell part;cytoplasmic part;intracellular non-membrane-bounded organelle;intracellular organelle;intracellular part;macromolecular complex;non-membrane-bounded organelle;organelle;ribonucleoprotein complex;ribosome	Completeproteome;Methylation;Ribonucleoprotein;Ribosomalprotein;RNA-binding;rRNA-binding		+		+	WT_DrpiA;WT_Dtkt	1			16	16	16	323.31	627990000000	2750	0.535118	0.427887	0.159022	0.688303	2.6486	0.0017971	0.897847	3.91907	0.549782	0.610504	-0.111081	-0.586444	1.75419	0.0187779	0.43703	2.05956
33.1944	33.5213	33.1453	33.2579	33.1772	33.3992	32.7482	32.4233	32.9095	33.4505	33.4426	33.0715	32.736	32.3459	32.1636	Ribosome	biosynthetic process;cellular biosynthetic process;cellular macromolecule biosynthetic process;cellular macromolecule metabolic process;cellular metabolic process;cellular process;cellular protein metabolic process;macromolecule biosynthetic process;macromolecule metabolic process;metabolic process;primary metabolic process;protein metabolic process;translation	binding;nucleic acid binding;RNA binding;rRNA binding;structural constituent of ribosome;structural molecule activity	cell part;cytoplasmic part;intracellular non-membrane-bounded organelle;intracellular organelle;intracellular part;macromolecular complex;non-membrane-bounded organelle;organelle;ribonucleoprotein complex;ribosome	Completeproteome;Ribonucleoprotein;Ribosomalprotein;RNA-binding;rRNA-binding		+		+	WT_DrpiA;WT_Dtkt	1			13	13	13	234.24	268710000000	1637	0.0222053	0.970395	0.00895818	0.0381739	1.48307	0.0146396	0.593342	2.07913	0.0702117	0.917906	-0.0345039	-0.126892	1.87476	0.00821142	0.871827	2.84929
33.1721	33.4692	33.1692	33.2731	33.2647	33.5907	32.7341	32.5771	32.538	33.4299	33.3032	33.4308	33.4097	33.1245	33.1002	Ribosome	biosynthetic process;cellular biosynthetic process;cellular macromolecule biosynthetic process;cellular macromolecule metabolic process;cellular metabolic process;cellular process;cellular protein metabolic process;macromolecule biosynthetic process;macromolecule metabolic process;metabolic process;primary metabolic process;protein metabolic process;translation	binding;nucleic acid binding;nucleotide binding;RNA binding;rRNA binding;structural constituent of ribosome;structural molecule activity	cell part;cytoplasmic part;intracellular non-membrane-bounded organelle;intracellular organelle;intracellular part;macromolecular complex;non-membrane-bounded organelle;organelle;ribonucleoprotein complex;ribosome	Completeproteome;Ribonucleoprotein;Ribosomalprotein;RNA-binding;rRNA-binding		+			WT_DrpiA				6	6	6	200.59	281200000000	639	0.293427	0.6281	-0.106024	-0.43042	2.30966	0.00785034	0.653751	3.02448	0.472123	0.625327	-0.117836	-0.566082	0.156207	0.839456	0.0586828	0.243869
34.3739	34.7251	34.4387	34.2536	34.5554	34.5284	33.5784	33.4027	33.6227	34.5126	34.2542	34.6157	33.9645	33.6926	33.7586	Ribosome	biosynthetic process;cellular biosynthetic process;cellular macromolecule biosynthetic process;cellular macromolecule metabolic process;cellular metabolic process;cellular process;cellular protein metabolic process;macromolecule biosynthetic process;macromolecule metabolic process;metabolic process;primary metabolic process;protein metabolic process;translation	binding;catalytic activity;nucleic acid binding;RNA binding;rRNA binding;structural constituent of ribosome;structural molecule activity;transferase activity	cell part;intracellular organelle part;intracellular part;large ribosomal subunit;macromolecular complex;organelle part;ribonucleoprotein complex	Completeproteome;Ribonucleoprotein;Ribosomalprotein;RNA-binding;rRNA-binding		+		+	WT_DrpiA;WT_Dtkt	1			22	22	22	323.31	660160000000	4863	0.174842	0.769539	0.0667445	0.272756	2.8139	0	0.977973	4.30627	0.124239	0.875898	0.0517375	0.20504	2.19247	0.00801802	0.707326	3.00404
32.1076	32.2262	31.768	32.3384	32.2355	32.8583	31.9169	31.7519	31.8588	32.2108	32.4414	31.9538	32.2963	31.8197	31.9795	Ribosome	biosynthetic process;cellular biosynthetic process;cellular macromolecule biosynthetic process;cellular macromolecule metabolic process;cellular metabolic process;cellular process;cellular protein metabolic process;macromolecule biosynthetic process;macromolecule metabolic process;metabolic process;primary metabolic process;protein metabolic process;translation	binding;nucleic acid binding;RNA binding;rRNA binding;structural constituent of ribosome;structural molecule activity	cell part;intracellular organelle part;intracellular part;macromolecular complex;organelle part;ribonucleoprotein complex;small ribosomal subunit	Completeproteome;Ribonucleoprotein;Ribosomalprotein;RNA-binding;rRNA-binding									9	9	9	145.26	128510000000	907	0.872055	0.16764	-0.443445	-1.31714	0.586891	0.363756	0.191413	0.779426	0.355599	0.626661	-0.168075	-0.566514	0.00347889	0.997461	0.00208664	0.00704598
32.3091	32.4916	32.2762	32.2556	31.978	32.0577	31.2262	31.1099	31.5587	32.7143	32.5831	32.2806	31.9233	31.7576	31.3855	Ribosome	biosynthetic process;cellular biosynthetic process;cellular macromolecule biosynthetic process;cellular macromolecule metabolic process;cellular metabolic process;cellular process;cellular protein metabolic process;macromolecule biosynthetic process;macromolecule metabolic process;metabolic process;primary metabolic process;protein metabolic process;translation	binding;nucleic acid binding;RNA binding;rRNA binding;structural constituent of ribosome;structural molecule activity	cell part;intracellular organelle part;intracellular part;large ribosomal subunit;macromolecular complex;organelle part;ribonucleoprotein complex	Completeproteome;Ribonucleoprotein;Ribosomalprotein;RNA-binding;rRNA-binding		+		+	WT_DrpiA;WT_Dtkt	1			4	4	4	259.53	156560000000	1733	1.15859	0.178273	0.261877	1.26946	2.67288	0	1.06066	4.23841	0.504463	0.540277	-0.167058	-0.682298	1.74989	0.0122761	0.670188	2.45878
34.1515	34.6209	34.1139	33.9934	34.334	34.6803	33.6479	33.4189	33.5996	34.8581	34.8615	33.9957	34.1364	34.0285	33.5977	Ribosome	biosynthetic process;cellular biosynthetic process;cellular macromolecule biosynthetic process;cellular macromolecule metabolic process;cellular metabolic process;cellular process;cellular protein metabolic process;macromolecule biosynthetic process;macromolecule metabolic process;metabolic process;primary metabolic process;protein metabolic process;translation	binding;mRNA binding;nucleic acid binding;RNA binding;rRNA binding;structural constituent of ribosome;structural molecule activity	cell part;intracellular organelle part;intracellular part;macromolecular complex;organelle part;ribonucleoprotein complex;small ribosomal subunit	Completeproteome;Ribonucleoprotein;Ribosomalprotein;RNA-binding;rRNA-binding		+			WT_DrpiA				18	18	18	323.31	596340000000	2846	0.054349	0.905545	-0.0404752	-0.113458	1.85367	0.00776596	0.739986	2.66795	0.346055	0.566007	-0.276335	-0.641154	0.741599	0.129393	0.374544	1.12914
33.9852	34.2206	34.0918	33.7692	34.0958	34.1485	33.1781	33.2088	33.1658	34.1524	34.071	34.2198	33.7116	33.6716	33.7454	Ribosome	biosynthetic process;cellular biosynthetic process;cellular macromolecule biosynthetic process;cellular macromolecule metabolic process;cellular metabolic process;cellular process;cellular protein metabolic process;macromolecule biosynthetic process;macromolecule metabolic process;metabolic process;primary metabolic process;protein metabolic process;translation	binding;nucleic acid binding;RNA binding;rRNA binding;structural constituent of ribosome;structural molecule activity;tRNA binding	cell part;cytoplasmic part;intracellular non-membrane-bounded organelle;intracellular organelle;intracellular part;macromolecular complex;non-membrane-bounded organelle;organelle;ribonucleoprotein complex;ribosome	Completeproteome;Ribonucleoprotein;Ribosomalprotein;RNA-binding;rRNA-binding;tRNA-binding		+		+	WT_DrpiA;WT_Dtkt	1			9	9	9	323.31	473620000000	1942	0.278273	0.655317	0.0946859	0.399871	3.72172	0	0.91495	5.40533	0.237147	0.83241	-0.0485293	-0.268824	2.26239	0.0145543	0.389679	2.27415
32.1304	32.6734	32.2348	32.3042	32.3757	32.8163	31.7045	31.7299	32.1252	33.1114	32.7652	32.3499	32.6457	32.1739	31.6374	Ribosome	biosynthetic process;cellular biosynthetic process;cellular macromolecule biosynthetic process;cellular macromolecule metabolic process;cellular metabolic process;cellular process;cellular protein metabolic process;macromolecule biosynthetic process;macromolecule metabolic process;metabolic process;primary metabolic process;protein metabolic process;translation	structural constituent of ribosome;structural molecule activity	cell part;cytoplasmic part;intracellular non-membrane-bounded organelle;intracellular organelle;intracellular part;macromolecular complex;non-membrane-bounded organelle;organelle;ribonucleoprotein complex;ribosome	Completeproteome;Ribonucleoprotein;Ribosomalprotein									8	8	8	134.08	158090000000	1209	0.26364	0.600664	-0.152547	-0.460993	1.07784	0.0529568	0.492985	1.565	0.648616	0.319885	-0.395982	-1.05335	0.225969	0.653351	0.193841	0.44515
32.4307	32.2197	32.1649	32.6282	32.2928	32.5452	32.1375	31.9664	32.0844	32.2504	32.4388	32.3365	31.9864	31.9438	31.9632	Ribosome	biosynthetic process;cellular biosynthetic process;cellular macromolecule biosynthetic process;cellular macromolecule metabolic process;cellular metabolic process;cellular process;cellular protein metabolic process;macromolecule biosynthetic process;macromolecule metabolic process;metabolic process;primary metabolic process;protein metabolic process;translation	binding;nucleic acid binding;RNA binding;rRNA binding;structural constituent of ribosome;structural molecule activity	cell part;cytoplasmic part;intracellular non-membrane-bounded organelle;intracellular organelle;intracellular part;macromolecular complex;non-membrane-bounded organelle;organelle;ribonucleoprotein complex;ribosome	Completeproteome;Ribonucleoprotein;Ribosomalprotein;RNA-binding;rRNA-binding				+	WT_Dtkt				9	9	9	200.47	146600000000	1174	0.772601	0.291914	-0.21698	-0.945978	1.02752	0.201476	0.209	1.06903	0.290602	0.769516	-0.0701548	-0.354975	1.69992	0.0338442	0.307277	1.68878
33.2425	33.5563	33.4408	33.1884	33.3998	33.4748	32.4672	32.4899	32.4391	33.4364	33.2022	33.5807	33.0621	33.0317	33.08	Ribosome	biosynthetic process;cellular biosynthetic process;cellular macromolecule biosynthetic process;cellular macromolecule metabolic process;cellular metabolic process;cellular process;cellular protein metabolic process;macromolecule biosynthetic process;macromolecule metabolic process;metabolic process;primary metabolic process;protein metabolic process;translation	binding;nucleic acid binding;RNA binding;rRNA binding;structural constituent of ribosome;structural molecule activity	cell part;intracellular organelle part;intracellular part;large ribosomal subunit;macromolecular complex;organelle part;ribonucleoprotein complex	Completeproteome;Ribonucleoprotein;Ribosomalprotein;RNA-binding;rRNA-binding		+		+	WT_DrpiA;WT_Dtkt	1			9	9	9	323.31	296190000000	2353	0.178129	0.780536	0.0588544	0.260982	3.28572	0	0.947791	4.91586	0.0156286	0.980657	0.00676092	0.0277781	1.73067	0.0248152	0.355237	1.84336
33.6383	33.8475	33.5386	33.1046	33.5544	33.9043	32.5849	32.6649	32.8299	33.8472	33.5777	33.1993	33.1758	33.2534	33.0854	Ribosome	biosynthetic process;cellular biosynthetic process;cellular macromolecule biosynthetic process;cellular macromolecule metabolic process;cellular metabolic process;cellular process;cellular protein metabolic process;macromolecule biosynthetic process;macromolecule metabolic process;metabolic process;primary metabolic process;protein metabolic process;translation	binding;nucleic acid binding;RNA binding;rRNA binding;structural constituent of ribosome;structural molecule activity	cell part;cytoplasmic part;intracellular non-membrane-bounded organelle;intracellular organelle;intracellular part;macromolecular complex;non-membrane-bounded organelle;organelle;ribonucleoprotein complex;ribosome	Completeproteome;Ribonucleoprotein;Ribosomalprotein;RNA-binding;rRNA-binding		+		+	WT_DrpiA;WT_Dtkt	1			13	13	13	323.31	309040000000	1431	0.244096	0.618168	0.153706	0.440766	2.96893	0	0.981537	4.54105	0.253647	0.72272	0.133392	0.431991	2.08757	0.0120934	0.503267	2.477
34.4764	35.0029	34.6586	34.1042	34.3999	34.3954	33.5848	33.2423	33.7944	34.8964	34.6821	34.758	34.0306	33.8698	33.3959	Ribosome	biosynthetic process;cellular biosynthetic process;cellular macromolecule biosynthetic process;cellular macromolecule metabolic process;cellular metabolic process;cellular process;cellular protein metabolic process;macromolecule biosynthetic process;macromolecule metabolic process;metabolic process;primary metabolic process;protein metabolic process;translation	binding;nucleic acid binding;RNA binding;rRNA binding;structural constituent of ribosome;structural molecule activity;tRNA binding	cell part;cytoplasmic part;intracellular non-membrane-bounded organelle;intracellular organelle;intracellular part;macromolecular complex;non-membrane-bounded organelle;organelle;ribonucleoprotein complex;ribosome	Completeproteome;Ribonucleoprotein;Ribosomalprotein;RNA-binding;rRNA-binding;tRNA-binding		+		+	WT_DrpiA;WT_Dtkt	1			21	21	21	323.31	705620000000	4596	1.0615	0.125695	0.412805	1.45994	2.20295	0.00332948	1.17215	3.62933	0.14785	0.849632	-0.0661914	-0.248263	1.74236	0.00946341	0.947234	2.74404
31.2527	31.7423	31.1396	30.3276	31.2478	31.4685	30.5038	30.0158	30.6205	31.6071	31.3198	30.7905	30.4096	30.6546	30.0738	Ribosome	biosynthetic process;cellular biosynthetic process;cellular macromolecule biosynthetic process;cellular macromolecule metabolic process;cellular metabolic process;cellular process;cellular protein metabolic process;macromolecule biosynthetic process;macromolecule metabolic process;metabolic process;primary metabolic process;protein metabolic process;translation	binding;nucleic acid binding;RNA binding;rRNA binding;structural constituent of ribosome;structural molecule activity	cell part;cytoplasmic part;intracellular non-membrane-bounded organelle;intracellular organelle;intracellular part;macromolecular complex;non-membrane-bounded organelle;organelle;ribonucleoprotein complex;ribosome	Completeproteome;Ribonucleoprotein;Ribosomalprotein;RNA-binding;rRNA-binding		+		+	WT_DrpiA;WT_Dtkt	1			8	8	8	249	75310000000	1793	0.387382	0.399242	0.363511	0.7339	1.72385	0.0076034	0.998117	2.75917	0.17424	0.77535	0.139033	0.345551	1.79	0.00822881	0.998815	2.85284
33.7013	34.0839	33.8759	33.3923	33.8025	33.7924	32.7149	32.5938	32.8982	34.1423	33.8484	34.0236	33.0209	33.0145	32.8052	Ribosome	biosynthetic process;cellular biosynthetic process;cellular macromolecule biosynthetic process;cellular macromolecule metabolic process;cellular metabolic process;cellular process;cellular protein metabolic process;macromolecule biosynthetic process;macromolecule metabolic process;metabolic process;primary metabolic process;protein metabolic process;translation	binding;nucleic acid binding;RNA binding;rRNA binding;structural constituent of ribosome;structural molecule activity	cell part;cytoplasmic part;intracellular non-membrane-bounded organelle;intracellular organelle;intracellular part;macromolecular complex;non-membrane-bounded organelle;organelle;ribonucleoprotein complex;ribosome	Completeproteome;Ribonucleoprotein;Ribosomalprotein;RNA-binding;rRNA-binding		+		+	WT_DrpiA;WT_Dtkt	1			12	12	12	323.31	468460000000	3778	0.572571	0.354192	0.224664	0.818202	2.90475	0	1.15145	4.76528	0.349761	0.67919	-0.11771	-0.491046	2.6955	0.00379845	0.940203	4.06397
34.1456	34.3997	34.2492	33.9743	34.1376	34.3051	33.3186	33.2923	33.3845	34.4841	34.2556	34.3344	33.9459	33.8282	33.7511	Ribosome	biosynthetic process;cellular biosynthetic process;cellular macromolecule biosynthetic process;cellular macromolecule metabolic process;cellular metabolic process;cellular process;cellular protein metabolic process;macromolecule biosynthetic process;macromolecule metabolic process;metabolic process;primary metabolic process;protein metabolic process;translation	binding;nucleic acid binding;RNA binding;rRNA binding;structural constituent of ribosome;structural molecule activity	cell part;cytoplasmic part;intracellular non-membrane-bounded organelle;intracellular organelle;intracellular part;macromolecular complex;non-membrane-bounded organelle;organelle;ribonucleoprotein complex;ribosome	Completeproteome;Ribonucleoprotein;Ribosomalprotein;RNA-binding;rRNA-binding		+		+	WT_DrpiA;WT_Dtkt	1			16	16	16	323.31	529790000000	2307	0.448552	0.510107	0.125805	0.570119	3.53796	0	0.933029	5.22135	0.39522	0.700136	-0.0932172	-0.466905	1.98187	0.0161381	0.423063	2.192
33.1359	33.259	33.0984	32.8771	33.1219	33.3814	32.374	32.4449	32.5536	33.4584	33.2562	33.0306	32.9606	32.8527	32.7013	Ribosome	biosynthetic process;cellular biosynthetic process;cellular macromolecule biosynthetic process;cellular macromolecule metabolic process;cellular metabolic process;cellular process;cellular protein metabolic process;macromolecule biosynthetic process;macromolecule metabolic process;metabolic process;primary metabolic process;protein metabolic process;translation	binding;nucleic acid binding;RNA binding;rRNA binding;structural constituent of ribosome;structural molecule activity	cell part;cytoplasmic part;intracellular non-membrane-bounded organelle;intracellular organelle;intracellular part;macromolecular complex;non-membrane-bounded organelle;organelle;ribonucleoprotein complex;ribosome	Completeproteome;Ribonucleoprotein;Ribosomalprotein;RNA-binding;rRNA-binding		+		+	WT_DrpiA;WT_Dtkt	1			7	7	7	323.31	241830000000	1153	0.0869956	0.873289	0.0376053	0.148369	3.23633	0.00223423	0.706912	4.12724	0.250799	0.766768	-0.083992	-0.360858	1.66031	0.0320724	0.326218	1.72156
33.8774	34.1355	33.8204	33.5245	33.945	34.095	32.9047	33.0325	33.0246	34.0995	33.9219	34.0746	33.5641	33.4722	33.6083	Ribosome	biosynthetic process;cellular biosynthetic process;cellular macromolecule biosynthetic process;cellular macromolecule metabolic process;cellular metabolic process;cellular process;cellular protein metabolic process;macromolecule biosynthetic process;macromolecule metabolic process;metabolic process;primary metabolic process;protein metabolic process;translation	binding;nucleic acid binding;RNA binding;rRNA binding;structural constituent of ribosome;structural molecule activity	cell part;intracellular organelle part;intracellular part;macromolecular complex;organelle part;ribonucleoprotein complex;small ribosomal subunit	Completeproteome;Ribonucleoprotein;Ribosomalprotein;RNA-binding;rRNA-binding		+		+	WT_DrpiA;WT_Dtkt	1			19	19	19	323.31	482550000000	3489	0.172783	0.745468	0.08962	0.302414	3.08878	0	0.957139	4.65998	0.321554	0.736032	-0.0875727	-0.413635	1.71023	0.0213295	0.396243	1.93372
32.0121	32.2389	32.2141	32.2976	32.358	32.4276	31.6269	31.6251	31.5575	32.2287	32.2969	32.47	32.1191	32.0799	32.0391	Ribosome	biosynthetic process;cellular biosynthetic process;cellular macromolecule biosynthetic process;cellular macromolecule metabolic process;cellular metabolic process;cellular process;cellular protein metabolic process;macromolecule biosynthetic process;macromolecule metabolic process;metabolic process;primary metabolic process;protein metabolic process;translation	structural constituent of ribosome;structural molecule activity	cell part;intracellular organelle part;intracellular part;large ribosomal subunit;macromolecular complex;organelle part;ribonucleoprotein complex	Completeproteome;Ribonucleoprotein;Ribosomalprotein		+			WT_DrpiA				2	2	2	253.74	137690000000	683	1.19525	0.221682	-0.206084	-1.1383	2.73242	0.00659459	0.551808	3.14657	0.805503	0.418037	-0.176907	-0.877684	0.428278	0.666619	0.0755959	0.430894
33.3046	33.3939	33.5164	33.2732	33.4501	33.6828	32.6296	32.6479	32.6748	33.6955	33.4421	33.4151	33.3561	33.1378	33.1909	Ribosome	biosynthetic process;cellular biosynthetic process;cellular macromolecule biosynthetic process;cellular macromolecule metabolic process;cellular metabolic process;cellular process;cellular protein metabolic process;macromolecule biosynthetic process;macromolecule metabolic process;metabolic process;primary metabolic process;protein metabolic process;translation	binding;nucleic acid binding;RNA binding;rRNA binding;structural constituent of ribosome;structural molecule activity	cell part;intracellular organelle part;intracellular part;large ribosomal subunit;macromolecular complex;organelle part;ribonucleoprotein complex	Completeproteome;Ribonucleoprotein;Ribosomalprotein;RNA-binding;rRNA-binding		+			WT_DrpiA				14	14	14	323.31	312250000000	2215	0.181702	0.769983	-0.0637334	-0.272888	3.56	0	0.754195	4.6329	0.446715	0.644456	-0.112598	-0.540356	0.91738	0.220035	0.176688	0.930188
28.7434	28.9138	28.5359	26.5518	28.2154	27.4029	25.6974	24.5315	27.1814	27.1149	26.5596	27.8552	26.1422	25.2864	25.0458	Bacterial secretion system;Protein export	cellular process;establishment of localization;establishment of localization in cell;establishment of protein localization;intracellular protein transmembrane transport;intracellular protein transport;intracellular transport;protein targeting;protein transmembrane transport;protein transport;protein transport by the Sec complex;transmembrane transport;transport		cell part;integral to membrane;intrinsic to membrane;membrane;membrane part;plasma membrane	Cellinnermembrane;Cellmembrane;Completeproteome;Membrane;Proteintransport;Translocation;Transmembrane;Transmembranehelix;Transport	+	+	+	+	WT_DrpE;WT_DrpiA;WT_Dtal;WT_Dtkt				8	8	8	61.517	7045700000	228	1.27693	0.0293736	1.34097	2.26302	1.71131	0.00553982	2.9276	3.34757	1.78404	0.0256842	1.5545	3.16681	3.11963	0	3.23957	7.19584
34.0329	34.2514	33.8984	33.7845	34.0489	34.1581	33.0968	33.1088	33.2305	34.0398	34.0522	34.1585	33.5691	33.5347	33.6879	Ribosome	biosynthetic process;cellular biosynthetic process;cellular macromolecule biosynthetic process;cellular macromolecule metabolic process;cellular metabolic process;cellular process;cellular protein metabolic process;macromolecule biosynthetic process;macromolecule metabolic process;metabolic process;primary metabolic process;protein metabolic process;translation	binding;nucleic acid binding;RNA binding;rRNA binding;structural constituent of ribosome;structural molecule activity;tRNA binding	cell part;cytoplasmic part;intracellular non-membrane-bounded organelle;intracellular organelle;intracellular part;macromolecular complex;non-membrane-bounded organelle;organelle;ribonucleoprotein complex;ribosome	Completeproteome;Ribonucleoprotein;Ribosomalprotein;RNA-binding;rRNA-binding;tRNA-binding		+		+	WT_DrpiA;WT_Dtkt	1			16	16	16	323.31	452820000000	2474	0.157913	0.783397	0.0637321	0.253649	2.92328	0	0.915565	4.33169	0.0723996	0.930989	-0.0226224	-0.10797	1.83148	0.0163812	0.463651	2.1785
32.8624	33.3284	32.9349	33.0631	32.6632	33.2026	32.1302	32.1435	32.2526	33.391	33.4355	32.9193	32.8948	32.7244	32.3889	Ribosome	biosynthetic process;cellular biosynthetic process;cellular macromolecule biosynthetic process;cellular macromolecule metabolic process;cellular metabolic process;cellular process;cellular protein metabolic process;macromolecule biosynthetic process;macromolecule metabolic process;metabolic process;primary metabolic process;protein metabolic process;translation	binding;nucleic acid binding;RNA binding;rRNA binding;structural constituent of ribosome;structural molecule activity	cell part;cytoplasmic part;intracellular non-membrane-bounded organelle;intracellular organelle;intracellular part;macromolecular complex;non-membrane-bounded organelle;organelle;ribonucleoprotein complex;ribosome	Completeproteome;Ribonucleoprotein;Ribosomalprotein;RNA-binding;rRNA-binding		+			WT_DrpiA				7	7	7	323.31	263730000000	1431	0.109354	0.823298	0.0656268	0.207022	2.35194	0.00550244	0.866505	3.46764	0.397997	0.565798	-0.206688	-0.64665	0.832772	0.10391	0.37255	1.21168
34.3791	34.8361	34.5479	34.5167	34.6494	34.7514	33.8473	33.936	33.7481	34.7863	34.6948	34.7511	34.4507	34.4094	34.3864	Ribosome	biosynthetic process;cellular biosynthetic process;cellular macromolecule biosynthetic process;cellular macromolecule metabolic process;cellular metabolic process;cellular process;cellular protein metabolic process;macromolecule biosynthetic process;macromolecule metabolic process;metabolic process;primary metabolic process;protein metabolic process;translation	binding;nucleic acid binding;RNA binding;rRNA binding;structural constituent of ribosome;structural molecule activity	cell part;intracellular organelle part;intracellular part;macromolecular complex;organelle part;ribonucleoprotein complex;small ribosomal subunit	Completeproteome;Ribonucleoprotein;Ribosomalprotein;RNA-binding;rRNA-binding		+			WT_DrpiA				21	21	21	323.31	757100000000	3498	0.12585	0.823898	-0.0514501	-0.206026	2.17561	0.00770732	0.743961	3.0486	0.502304	0.55308	-0.156336	-0.662297	0.56815	0.364757	0.172225	0.733692
32.9492	32.4583	33.0197	32.6388	32.478	32.649	32.5983	32.5281	32.5945	32.9766	33.1177	32.6862	32.4339	32.3298	32.5224	Purine metabolism;Pyrimidine metabolism;RNA polymerase	biosynthetic process;cellular biosynthetic process;cellular macromolecule biosynthetic process;cellular macromolecule metabolic process;cellular metabolic process;cellular nitrogen compound metabolic process;cellular process;macromolecule biosynthetic process;macromolecule metabolic process;metabolic process;nitrogen compound metabolic process;nucleic acid metabolic process;nucleobase-containing …	binding;catalytic activity;DNA binding;DNA-directed RNA polymerase activity;nucleic acid binding;nucleotidyltransferase activity;RNA polymerase activity;transferase activity;transferase activity, transferring phosphorus-containing groups		Completeproteome;DNA-directedRNApolymerase;Nucleotidyltransferase;Transcription;Transferase									26	26	26	323.31	206260000000	1928	0.523746	0.375328	0.220444	0.773353	0.590706	0.321531	0.235401	0.846676	0.209774	0.760043	-0.117778	-0.370948	0.962046	0.0756577	0.380349	1.33395
34.0197	34.2628	34.1328	33.8327	34.1188	34.2014	33.0835	32.7901	33.1877	34.2013	34.1753	34.313	33.6215	33.4141	33.3172	Ribosome	biosynthetic process;cellular biosynthetic process;cellular macromolecule biosynthetic process;cellular macromolecule metabolic process;cellular metabolic process;cellular process;cellular protein metabolic process;macromolecule biosynthetic process;macromolecule metabolic process;metabolic process;primary metabolic process;protein metabolic process;translation	structural constituent of ribosome;structural molecule activity	cell part;cytoplasmic part;intracellular non-membrane-bounded organelle;intracellular organelle;intracellular part;macromolecular complex;non-membrane-bounded organelle;organelle;ribonucleoprotein complex;ribosome	Completeproteome;Ribonucleoprotein;Ribosomalprotein		+		+	WT_DrpiA;WT_Dtkt	1			14	14	14	323.31	494020000000	2744	0.264654	0.676627	0.0874647	0.377074	2.89663	0	1.118	4.69363	0.485299	0.669243	-0.0914294	-0.502469	2.41948	0.00631683	0.687522	3.21317
28.5051	28.4776	28.6223	27.821	28.0311	27.74	27.3533	27.2339	27.3968	28.6563	28.4353	28.6069	27.8625	27.3125	27.6258	Lipopolysaccharide biosynthesis	biosynthetic process;cellular biosynthetic process;cellular lipid metabolic process;cellular metabolic process;cellular process;glycolipid biosynthetic process;glycolipid metabolic process;lipid A biosynthetic process;lipid A metabolic process;lipid biosynthetic process;lipid metabolic process;membrane lipid biosynthetic process;membrane lipid metabolic process;metabolic process;organophosphate m…	adenyl nucleotide binding;adenyl ribonucleotide binding;ATP binding;binding;catalytic activity;kinase activity;nucleotide binding;phosphotransferase activity, alcohol group as acceptor;purine nucleotide binding;purine ribonucleoside triphosphate binding;purine ribonucleotide binding;ribonucleotide binding;tetraacyldisaccharide 4'-kinase activity;transferase activity;transferase activity, transfer…		ATP-binding;Completeproteome;Kinase;LipidAbiosynthesis;Lipidbiosynthesis;Lipidmetabolism;Nucleotide-binding;Transferase	+	+		+	WT_DrpE;WT_DrpiA;WT_Dtkt	1	1	DOWN	11	11	11	82.307	8080000000	259	2.6327	0.00765517	0.670967	3.39861	4.28212	0	1.207	7.27612	0.144023	0.892271	-0.0311712	-0.172855	2.31642	0.00469806	0.934702	3.52241
25.7863	25.629	25.9982	25.3246	26.1759	25.8158	24.5665	25.7656	24.8518	25.3377	24.4435	25.3035	24.7257	25.1942	26.9102					Completeproteome									5	5	5	30.821	1281100000	49	0.0410627	0.924975	0.0324459	0.0879498	0.920497	0.0534857	0.743205	1.55759	1.17189	0.0770458	0.776313	1.88665	0.104124	0.835413	0.194485	0.251739
26.4436	26.641	26.1453	24.5046	26.1666	25.0483	24.6636	24.4469	25.7943	24.8191	24.0349	25.892	24.7726	23.6186	22.989				cell part;integral to membrane;intrinsic to membrane;membrane part	Completeproteome		+	+	+	WT_DrpiA;WT_Dtal;WT_Dtkt				5	5	5	43.916	1576900000	100	1.07849	0.0503102	1.17013	1.91816	1.50869	0.00768421	1.44172	2.66072	1.25895	0.0488889	1.49467	2.2743	2.07249	0.00381323	2.61656	4.07718
32.2047	32.3413	32.3511	32.1078	32.0867	31.8635	31.6234	31.9271	31.4425	32.4212	32.282	32.5085	32.1163	32.4114	32.1389	Pyrimidine metabolism	amine metabolic process;biosynthetic process;carboxylic acid metabolic process;cellular amine metabolic process;cellular amino acid metabolic process;cellular biosynthetic process;cellular ketone metabolic process;cellular metabolic process;cellular nitrogen compound biosynthetic process;cellular nitrogen compound metabolic process;cellular process;CTP biosynthetic process;CTP metabolic process;'…	adenyl nucleotide binding;adenyl ribonucleotide binding;ATP binding;binding;catalytic activity;CTP synthase activity;ligase activity;ligase activity, forming carbon-nitrogen bonds;nucleotide binding;purine nucleotide binding;purine ribonucleoside triphosphate binding;purine ribonucleotide binding;ribonucleotide binding		ATP-binding;Completeproteome;Glutamineamidotransferase;Ligase;Nucleotide-binding;Pyrimidinebiosynthesis		+			WT_DrpiA				34	34	34	323.31	140810000000	2315	1.42517	0.125172	0.279704	1.46187	1.88362	0.00776355	0.63471	2.54843	0.575508	0.615223	-0.104881	-0.579007	0.293728	0.724838	0.0768331	0.373073
33.1418	33.3902	33.3968	33.8259	33.6347	33.7992	33.4936	33.8231	33.2557	33.5044	33.4376	33.6545	34.1277	34.3677	34.2273	Purine metabolism;Pyrimidine metabolism	biosynthetic process;cellular biosynthetic process;cellular metabolic process;cellular nitrogen compound biosynthetic process;cellular nitrogen compound metabolic process;cellular process;CTP biosynthetic process;CTP metabolic process;GTP biosynthetic process;GTP metabolic process;heterocycle biosynthetic process;heterocycle metabolic process;metabolic process;nitrogen compound metabolic process;…	adenyl nucleotide binding;adenyl ribonucleotide binding;ATP binding;binding;catalytic activity;cation binding;ion binding;kinase activity;metal ion binding;nucleobase-containing compound kinase activity;nucleoside diphosphate kinase activity;nucleotide binding;phosphotransferase activity, phosphate group as acceptor;purine nucleotide binding;purine ribonucleoside triphosphate binding;purine ribon…	cell part;cytoplasm;intracellular part	ATP-binding;Completeproteome;Cytoplasm;Kinase;Magnesium;Metal-binding;Nucleotide-binding;Nucleotidemetabolism;Phosphoprotein;Transferase	+			+	WT_DrpE;WT_Dtkt	1			8	8	8	323.31	335680000000	1560	1.90023	0.0332448	-0.443687	-2.18531	0.508764	0.383441	-0.21453	-0.753661	0.988079	0.30484	-0.222567	-1.08248	2.98676	0.0014717	-0.931314	-4.45546
31.7735	31.6484	31.7014	31.2088	31.7281	31.3993	31.3231	30.9255	31.7317	31.6007	31.4855	31.6018	30.9731	30.5877	30.9497	Carbon fixation pathways in prokaryotes;Fatty acid biosynthesis;Propanoate metabolism;Pyruvate metabolism;Tetracycline biosynthesis	biosynthetic process;carboxylic acid biosynthetic process;carboxylic acid metabolic process;cellular biosynthetic process;cellular ketone metabolic process;cellular lipid metabolic process;cellular metabolic process;cellular process;fatty acid biosynthetic process;fatty acid metabolic process;lipid biosynthetic process;lipid metabolic process;metabolic process;monocarboxylic acid metabolic proces…	acetyl-CoA carboxylase activity;adenyl nucleotide binding;adenyl ribonucleotide binding;ATP binding;binding;catalytic activity;cation binding;CoA carboxylase activity;ion binding;ligase activity;ligase activity, forming carbon-carbon bonds;metal ion binding;nucleotide binding;purine nucleotide binding;purine ribonucleoside triphosphate binding;purine ribonucleotide binding;ribonucleotide binding;…	acetyl-CoA carboxylase complex;cell part;cytoplasmic part;intracellular part;macromolecular complex;protein complex	ATP-binding;Completeproteome;Cytoplasm;Fattyacidbiosynthesis;Fattyacidmetabolism;Ligase;Lipidbiosynthesis;Lipidmetabolism;Metal-binding;Nucleotide-binding;Transferase;Zinc;Zinc-finger				+	WT_Dtkt				23	23	23	323.31	100040000000	1561	0.775317	0.260471	0.262398	1.02517	0.742201	0.171803	0.381025	1.13554	1.28525	0.372535	0.145109	0.948797	2.58921	0.00475884	0.870963	3.78844
27.1847	26.4769	27.1156	27.2467	26.811	26.7696	27.3376	27.5527	27.3874	26.8723	27.2189	26.5336	26.8756	27.299	27.5655	Folate biosynthesis	amine biosynthetic process;amine metabolic process;aromatic compound biosynthetic process;biosynthetic process;carboxylic acid biosynthetic process;carboxylic acid metabolic process;cellular amine metabolic process;cellular amino acid biosynthetic process;cellular amino acid metabolic process;cellular aromatic compound metabolic process;cellular biosynthetic process;cellular ketone metabolic proc…	acid-amino acid ligase activity;adenyl nucleotide binding;adenyl ribonucleotide binding;ATP binding;binding;catalytic activity;ligase activity;ligase activity, forming carbon-nitrogen bonds;nucleotide binding;purine nucleotide binding;purine ribonucleoside triphosphate binding;purine ribonucleotide binding;ribonucleotide binding;tetrahydrofolylpolyglutamate synthase activity		Completeproteome									13	13	13	89.804	3730400000	237	0.0204875	0.963897	-0.0167306	-0.0449626	1.00057	0.0655956	-0.500141	-1.49529	0.0586239	0.918338	0.0507793	0.127006	0.459028	0.311266	-0.320983	-0.798803
27.3579	27.3438	27.7502	27.5042	27.2985	27.3485	27.9669	27.9041	27.9811	27.5833	27.6723	27.1317	27.8878	27.9736	27.8633		adenosine metabolic process;cellular macromolecule metabolic process;cellular metabolic process;cellular nitrogen compound metabolic process;cellular process;heterocycle metabolic process;macromolecule metabolic process;macromolecule modification;metabolic process;ncRNA metabolic process;ncRNA processing;nitrogen compound metabolic process;nucleic acid metabolic process;nucleobase-containing comp…			Completeproteome		+		+	WT_DrpiA;WT_Dtkt	1			6	6	6	52.998	5845400000	126	0.273755	0.650685	0.100228	0.406015	1.58466	0.02045	-0.466747	-1.98417	0.0340387	0.958413	0.0215397	0.0686312	1.43698	0.0277931	-0.424271	-1.788
30.4098	30.9341	30.5055	30.2355	30.6264	30.4397	30.0234	29.8599	30.0691	30.0569	29.6665	30.5111	30.0284	29.8442	30.3933					Completeproteome		+		+	WT_DrpiA;WT_Dtkt	1			19	19	19	323.31	38675000000	788	0.391615	0.475583	0.182649	0.615416	1.66208	0.0106552	0.632365	2.31419	0.855447	0.182037	0.538331	1.37166	1.08818	0.0402082	0.527849	1.60901
30.1687	30.269	30.3722	30.7412	30.4824	30.691	30.688	30.9898	30.4581	30.4479	30.3033	30.6249	30.9092	31.2475	31.1198	Glutathione metabolism	amine biosynthetic process;amine metabolic process;biosynthetic process;carboxylic acid biosynthetic process;carboxylic acid metabolic process;cellular amine metabolic process;cellular amino acid biosynthetic process;cellular amino acid metabolic process;cellular biosynthetic process;cellular ketone metabolic process;cellular metabolic process;cellular modified amino acid biosynthetic process;cel…	acid-amino acid ligase activity;adenyl nucleotide binding;adenyl ribonucleotide binding;ATP binding;binding;catalytic activity;glutamate-cysteine ligase activity;ligase activity;ligase activity, forming carbon-nitrogen bonds;nucleotide binding;purine nucleotide binding;purine ribonucleoside triphosphate binding;purine ribonucleotide binding;ribonucleotide binding		ATP-binding;Completeproteome;Glutathionebiosynthesis;Ligase;Nucleotide-binding		+		+	WT_DrpiA;WT_Dtkt	1			26	26	26	323.31	41638000000	1043	1.69373	0.0573265	-0.368258	-1.85382	1.25869	0.0414436	-0.441999	-1.66913	0.79233	0.405306	-0.188743	-0.898804	2.69629	0.00461953	-0.822236	-3.82765
32.1999	32.4249	32.1665	31.8126	32.0845	31.773	31.208	31.0642	31.4751	31.8037	31.94	32.4282	30.8775	31.1151	31.1526	Ribosome	biosynthetic process;cellular biosynthetic process;cellular macromolecule biosynthetic process;cellular macromolecule metabolic process;cellular metabolic process;cellular process;cellular protein metabolic process;macromolecule biosynthetic process;macromolecule metabolic process;metabolic process;primary metabolic process;protein metabolic process;translation	binding;cation binding;ion binding;metal ion binding;nucleic acid binding;RNA binding;rRNA binding;structural constituent of ribosome;structural molecule activity	cell part;cytoplasmic part;intracellular non-membrane-bounded organelle;intracellular organelle;intracellular part;macromolecular complex;non-membrane-bounded organelle;organelle;ribonucleoprotein complex;ribosome	Completeproteome;Metal-binding;Ribonucleoprotein;Ribosomalprotein;RNA-binding;rRNA-binding;Zinc		+		+	WT_DrpiA;WT_Dtkt	1			5	5	5	323.31	143840000000	841	1.37267	0.0865374	0.373746	1.6455	2.65662	0.00113761	1.01467	4.13851	0.427956	0.545225	0.206504	0.674388	3.29549	0	1.21536	5.56707
30.8157	31.0256	31.0779	31.3445	30.9511	31.3758	31.1442	31.567	30.9604	31.6426	31.2456	31.2044	31.842	32.2225	31.8149	Aminobenzoate degradation;Chlorocyclohexane and chlorobenzene degradation;Toluene degradation		binding;catalytic activity;cation binding;ion binding;metal ion binding;oxidoreductase activity		Completeproteome;Metal-binding;Oxidoreductase				+	WT_Dtkt				14	14	14	323.31	75077000000	1267	0.72446	0.28399	-0.25076	-0.970387	0.566701	0.32164	-0.250801	-0.845457	1.1422	0.142508	-0.391175	-1.49841	2.51538	0.00401375	-0.986756	-3.88391
24.8414	25.0485	24.6913	25.1139	24.9607	24.6475	25.6293	25.5015	25.5153	24.8549	24.7774	24.9739	25.0185	25.1206	24.7366					Completeproteome		+			WT_DrpiA				4	4	4	58.771	897570000	72	0.0979103	0.847316	-0.0469856	-0.172789	2.46094	0.00577406	-0.688309	-3.25941	0.0235175	0.974441	-0.00831985	-0.0381195	0.25184	0.712812	-0.0981712	-0.385572
27.1632	27.345	27.3659	27.6446	27.5769	27.4576	28.3743	28.2327	27.9559	27.6218	27.6589	27.6466	27.5662	27.55	27.9471					Completeproteome		+		+	WT_DrpiA;WT_Dtkt	1			9	9	9	136.09	5245500000	236	1.47358	0.12631	-0.268361	-1.45493	2.52955	0.00225316	-0.896243	-3.75463	2.23827	0.0559698	-0.351098	-2.12417	1.28353	0.0391731	-0.396431	-1.6192
28.8487	29.0983	28.8751	27.9819	28.9869	28.3113	27.5581	26.568	28.4239	27.4166	26.1773	28.33	27.6723	26.4248	26.6398				cell part;membrane	Completeproteome		+		+	WT_DrpiA;WT_Dtkt	1			11	11	11	92.484	7661200000	142	0.773318	0.178926	0.514028	1.26538	1.23405	0.0127465	1.42405	2.21822	1.21997	0.051298	1.63278	2.24035	2.17414	0.00388889	2.02843	4.11375
25.1899	25.0166	24.803	25.06	25.1684	25.069	25.126	24.9925	25.0041	24.9423	24.786	25.3162	25.1469	25.3313	25.2088					Completeproteome									4	4	4	8.5765	835620000	43	0.338468	0.617352	-0.0959822	-0.44196	0.114307	0.885088	-0.0377191	-0.171618	0.0202031	0.975258	-0.0117086	-0.0399547	0.843152	0.183733	-0.225816	-1.00662
23.0927	23.5097	23.0132	22.4468	23.2798	22.4352	22.6723	22.7822	23.3978	23.2926	23.5368	22.4261	24.1296	22.5706	23.1164		cellular macromolecule metabolic process;cellular metabolic process;cellular nitrogen compound metabolic process;cellular process;DNA metabolic process;DNA modification;macromolecule metabolic process;macromolecule modification;metabolic process;nitrogen compound metabolic process;nucleic acid metabolic process;nucleobase-containing compound metabolic process;primary metabolic process	binding;catalytic activity;DNA binding;endonuclease activity;hydrolase activity;hydrolase activity, acting on ester bonds;nuclease activity;nucleic acid binding		Completeproteome									5	5	5	2.8308	241770000	6	0.691214	0.216928	0.484561	1.15594	0.393034	0.441281	0.254409	0.681591	0.117914	0.847166	0.120008	0.25507	0.0476252	0.938616	-0.0670153	-0.115149
30.6376	30.899	30.7655	30.4195	30.5706	30.7197	30.0018	29.7538	30.1797	30.8502	30.5834	30.611	30.2209	29.6868	30.224					Completeproteome		+		+	WT_DrpiA;WT_Dtkt	1			12	12	12	252.78	41542000000	721	0.793395	0.303099	0.197422	0.918622	2.25931	0.0061551	0.788928	3.22353	0.308603	0.742744	0.0858447	0.402182	1.69342	0.0122979	0.72348	2.46211
26.707	27.317	26.325	25.1573	26.0895	25.4426	25.3751	24.6053	25.8902	25.3725	24.8423	26.056	25.4554	25.2927	24.8592					Completeproteome	+	+	+	+	WT_DrpE;WT_DrpiA;WT_Dtal;WT_Dtkt				4	4	4	41.594	2011300000	70	1.42184	0.0270148	1.21987	2.44289	1.46712	0.00772589	1.49278	2.60949	1.39378	0.0427789	1.35942	2.45014	2.01781	0.00435294	1.58056	3.5982
27.5478	28.1431	27.5157	26.2661	27.2644	27.1068	26.1401	25.1293	26.5742	27.0651	26.5701	27.6388	26.6171	25.4546	25.6057					Completeproteome		+		+	WT_DrpiA;WT_Dtkt	1			7	7	7	7.1462	3763100000	117	1.08538	0.0610025	0.856457	1.81848	1.70766	0.00784962	1.78765	3.11343	0.804935	0.182524	0.64422	1.37045	1.93502	0.00484571	1.84307	3.55757
29.1876	29.3252	29.378	29.1237	28.8737	28.8442	29.4121	29.5439	29.4056	29.5279	29.5091	29.4731	29.2259	29.3223	29.2916			lipoprotein transporter activity;protein transporter activity;substrate-specific transporter activity;transporter activity	cell part;periplasmic space	Chaperone;Completeproteome;Periplasm;Proteintransport;Signal;Transport									12	12	12	262.18	18568000000	679	1.53326	0.0730364	0.349745	1.70404	1.01674	0.28361	-0.156926	-0.910017	1.60397	0.213386	-0.206423	-1.29848	0.0959613	0.942974	0.0170244	0.104152
28.5659	28.8477	28.5042	26.3008	27.9287	27.2396	25.5875	25.8838	26.9465	27.1088	26.6037	27.9527	26.3007	22.7671	25.7962		cell cycle;cell division;cellular process;chromosome segregation	adenyl nucleotide binding;adenyl ribonucleotide binding;ATP binding;binding;DNA binding;nucleic acid binding;nucleotide binding;purine nucleotide binding;purine ribonucleoside triphosphate binding;purine ribonucleotide binding;ribonucleotide binding	cell part;integral to membrane;intrinsic to membrane;membrane part	ATP-binding;Cellcycle;Celldivision;Completeproteome;DNA-binding;Nucleotide-binding	+	+	+	+	WT_DrpE;WT_DrpiA;WT_Dtal;WT_Dtkt				23	23	23	96.454	6579700000	252	1.42713	0.0232402	1.4829	2.54142	2.37602	0	2.50006	4.75369	1.59568	0.0351111	1.41758	2.79358	1.5336	0.00772286	3.68464	3.04895
23.5223	24.413	23.3423	22.5912	23.4064	23.0738	23.1273	22.3352	23.1615	22.6821	22.7702	23.0732	20.9863	23.4591	23.9506			active transmembrane transporter activity;amine transmembrane transporter activity;amino acid transmembrane transporter activity;carboxylic acid transmembrane transporter activity;organic acid transmembrane transporter activity;substrate-specific transmembrane transporter activity;substrate-specific transporter activity;transmembrane transporter activity;transporter activity	cell part;integral to membrane;intrinsic to membrane;membrane part	Completeproteome;Membrane;Transmembrane		+			WT_DrpiA				2	2	2	3.0271	244110000	2	0.838636	0.127757	0.735394	1.45077	0.970188	0.0406335	0.884548	1.67812	1.22584	0.0638592	0.917372	2.03161	0.419794	0.242679	0.960533	0.893422
26.4112	25.7635	26.3835	25.758	25.8696	25.9429	25.5878	26.1412	25.7679	25.9461	26.3504	25.4805	25.4564	26.0078	25.9945					Completeproteome									4	4	4	57.981	1863700000	139	0.686604	0.256762	0.329227	1.03478	0.592143	0.251076	0.353729	0.963963	0.325828	0.591051	0.260391	0.607775	0.586905	0.200698	0.366501	0.967681
31.2858	31.1011	31.2592	31.2436	30.962	30.8009	31.6861	31.4831	31.72	31.0351	31.1252	31.1029	31.0085	31.2147	31.3558	Carbon fixation in photosynthetic organisms;Fructose and mannose metabolism;Glycolysis / Gluconeogenesis;Pentose phosphate pathway	alcohol biosynthetic process;alcohol metabolic process;alditol metabolic process;biosynthetic process;carbohydrate biosynthetic process;carbohydrate metabolic process;cellular biosynthetic process;cellular carbohydrate biosynthetic process;cellular carbohydrate metabolic process;cellular metabolic process;cellular process;gluconeogenesis;glucose metabolic process;glycerol metabolic process;hexose…	binding;carbohydrate phosphatase activity;catalytic activity;cation binding;fructose 1,6-bisphosphate 1-phosphatase activity;hydrolase activity;hydrolase activity, acting on ester bonds;ion binding;metal ion binding;phosphatase activity;phosphoric ester hydrolase activity;sugar-phosphatase activity		Carbohydratemetabolism;Completeproteome;Manganese;Metal-binding		+			WT_DrpiA				22	22	22	323.31	76209000000	1160	0.684628	0.321056	0.213186	0.882288	1.93854	0.0137572	-0.414389	-2.13851	0.936929	0.478936	0.127657	0.779769	0.0671623	0.942666	0.0223675	0.103464
25.1014	25.3476	25.1534	22.8053	24.6373	23.5295	23.7868	23.87	23.7204	23.4931	22.283	24.3191	23.6921	23.9074	23.8632			active transmembrane transporter activity;alkali metal ion binding;amine transmembrane transporter activity;amino acid transmembrane transporter activity;binding;carboxylic acid transmembrane transporter activity;cation binding;cation transmembrane transporter activity;cation:amino acid symporter activity;inorganic cation transmembrane transporter activity;ion binding;ion transmembrane transporte…	cell part;integral to membrane;intrinsic to membrane;membrane part	Completeproteome;Membrane;Transmembrane;Transport	+	+	+	+	WT_DrpE;WT_DrpiA;WT_Dtal;WT_Dtkt				4	4	4	6.8075	601340000	20	1.34188	0.0286154	1.54343	2.41933	4.07855	0	1.4084	7.54975	1.43268	0.0375467	1.83573	2.63762	3.80277	0	1.37991	6.91261
24.8489	25.8581	26.6278	28.2754	26.0201	27.0703	26.7004	28.2762	25.6352	23.2472	22.9825	26.3104	27.2108	25.3436	28.1784			catalytic activity;transferase activity		Completeproteome;Transferase									8	8	8	11.515	1902500000	20	0.742248	0.129886	-1.34367	-1.44389	0.519115	0.202453	-1.09234	-1.06673	0.603891	0.23536	1.59824	1.24312	0.506577	0.163319	-1.13264	-1.05019
24.8579	24.5435	24.0568	22.9	23.1901	22.1531	24.995	24.3253	23.9065	21.1932	22.8113	23.306	24.0935	23.2388	21.6774					Completeproteome;Methylation	+		+	+	WT_DrpE;WT_Dtal;WT_Dtkt				3	3	3	4.0703	273990000	4	1.96331	0.0067234	1.73834	3.57015	0.0684939	0.894785	0.0771497	0.156354	1.40587	0.0378684	2.04923	2.62988	0.930666	0.0302978	1.4828	1.75535
25.3905	25.8342	25.118	23.9491	24.1956	24.1151	24.6097	23.64	24.5003	24.974	24.9088	25.7591	24.0102	23.6308	23.5539					Completeproteome	+	+		+	WT_DrpE;WT_DrpiA;WT_Dtkt	1	1	DOWN	4	4	4	67.071	1001000000	46	2.45257	0	1.36097	4.24008	1.49454	0.0076691	1.19756	2.54291	0.272291	0.653688	0.233562	0.526263	2.61484	0.00132468	1.71593	4.87609
24.5951	25.2846	24.1684	24.2703	24.1929	24.447	24.1133	22.469	24.1584	24.0878	23.786	24.0799	24.3209	24.8562	24.6748					Completeproteome									5	5	5	29.546	600510000	19	0.495852	0.324277	0.379293	0.874401	0.790395	0.0693021	1.10247	1.48199	0.961466	0.121195	0.698167	1.58667	0.0629322	0.916966	0.0654062	0.141823
24.7969	25.5872	24.6533	21.8018	24.5949	23.8229	24.4771	23.6112	24.3744	24.1433	21.6314	24.3487	23.1522	25.0217	23.8498					Completeproteome		+			WT_DrpiA				5	5	5	32.232	545450000	25	0.845543	0.08768	1.60595	1.63555	1.01043	0.0368086	0.858259	1.72137	0.824554	0.115548	1.63801	1.6051	0.746416	0.0645201	1.00459	1.3994
23.2536	23.0661	23.1111	22.5849	22.8854	22.3699	22.2577	22.1488	22.3549	23.2179	23.0203	23.7895	23.0379	21.8917	24.4862					Completeproteome	+	+			WT_DrpE;WT_DrpiA				3	3	3	4.9937	232740000	4	1.53105	0.0402883	0.530244	2.04081	3.38589	0	0.889819	4.88637	0.347498	0.606977	-0.198963	-0.589569	0.00219087	0.997663	0.00505066	0.00592257
31.2667	31.3848	31.4262	31.638	31.5366	31.6761	31.3712	31.7	31.1358	31.539	31.4851	31.6175	31.6413	31.9745	31.6708	Aminoacyl-tRNA biosynthesis	amine metabolic process;amino acid activation;carboxylic acid metabolic process;cellular amine metabolic process;cellular amino acid metabolic process;cellular ketone metabolic process;cellular macromolecule metabolic process;cellular metabolic process;cellular nitrogen compound metabolic process;cellular process;cysteinyl-tRNA aminoacylation;macromolecule metabolic process;metabolic process;ncRN…	adenyl nucleotide binding;adenyl ribonucleotide binding;aminoacyl-tRNA ligase activity;ATP binding;binding;catalytic activity;cation binding;cysteine-tRNA ligase activity;ion binding;ligase activity;ligase activity, forming aminoacyl-tRNA and related compounds;ligase activity, forming carbon-oxygen bonds;metal ion binding;nucleotide binding;purine nucleotide binding;purine ribonucleoside triphosp…	cell part;cytoplasm;intracellular part	Aminoacyl-tRNAsynthetase;ATP-binding;Completeproteome;Cytoplasm;Ligase;Metal-binding;Nucleotide-binding;Proteinbiosynthesis;Zinc				+	WT_Dtkt				28	28	28	323.31	81829000000	1583	1.81612	0.0982222	-0.257689	-1.57729	0.0900103	0.893557	-0.043108	-0.15939	1.42623	0.267945	-0.187997	-1.16523	1.58513	0.0243885	-0.402955	-1.8594
29.4667	29.1295	29.4173	29.4643	29.3631	29.3216	29.071	29.2811	28.8419	29.1095	29.2422	29.2642	29.0808	29.422	29.6659			binding;catalytic activity;DNA-methyltransferase activity;methyltransferase activity;nucleic acid binding;protein methyltransferase activity;S-adenosylmethionine-dependent methyltransferase activity;site-specific DNA-methyltransferase (adenine-specific) activity;transferase activity;transferase activity, transferring one-carbon groups	cell part;intracellular	Completeproteome;Methyltransferase;S-adenosyl-L-methionine;Transferase									11	11	11	88.688	17086000000	296	0.14827	0.818965	-0.0451399	-0.211588	0.763015	0.217116	0.273169	1.03192	0.500557	0.585121	0.132543	0.6145	0.0923946	0.89551	-0.0517101	-0.172602
27.2578	26.7206	27.2992	26.9393	26.7929	26.4913	27.025	27.3738	27.0383	27.2679	27.1496	27.1931	27.3277	27.5148	27.5689	Aminobenzoate degradation;Benzoate degradation;Ethylbenzene degradation;Limonene and pinene degradation;Naphthalene degradation;Tyrosine metabolism		acetyltransferase activity;catalytic activity;N-acetyltransferase activity;N-acyltransferase activity;transferase activity;transferase activity, transferring acyl groups;transferase activity, transferring acyl groups other than amino-acyl groups		Completeproteome;Transferase									7	7	7	43.559	3999000000	187	0.702018	0.242411	0.351377	1.07032	0.0863013	0.888358	-0.0531521	-0.166875	0.229391	0.757484	-0.110954	-0.383244	0.879372	0.0901696	-0.377933	-1.25915
26.5812	26.6154	26.5809	26.8184	26.5619	26.4614	26.8459	26.6075	26.5072	26.5796	26.2919	26.6929	26.6296	27.0698	26.5783	D-Alanine metabolism	alanine metabolic process;amine metabolic process;carboxylic acid metabolic process;cellular amine metabolic process;cellular amino acid metabolic process;cellular ketone metabolic process;cellular metabolic process;cellular nitrogen compound metabolic process;cellular process;metabolic process;nitrogen compound metabolic process;organic acid metabolic process;oxoacid metabolic process;primary me…	alanine racemase activity;amino-acid racemase activity;catalytic activity;isomerase activity;racemase and epimerase activity;racemase and epimerase activity, acting on amino acids and derivatives		Completeproteome;Isomerase;Pyridoxalphosphate									7	7	7	26.701	2724400000	118	0.069953	0.914668	-0.0213795	-0.103336	0.237738	0.78285	-0.0610536	-0.303618	0.232579	0.790265	0.0710379	0.323069	0.460418	0.441343	-0.166753	-0.650372
24.1475	23.0782	23.9927	21.8603	23.2168	21.6012	24.1938	23.4697	23.3007	24.4701	24.4687	23.4715	22.8569	23.1824	22.8225					Completeproteome	+			+	WT_DrpE;WT_Dtkt	1			2	2	2	20.047	222190000	9	1.18211	0.0346169	1.51335	2.15615	0.0685518	0.892965	0.084713	0.159338	0.350147	0.531733	-0.397297	-0.69565	1.04601	0.0317184	0.785486	1.73485
27.5328	27.2936	27.5737	26.8891	27.3537	27.0363	26.7767	26.5896	26.9024	27.4795	27.3696	27.4056	26.7748	26.5505	27.3498					Completeproteome		+		+	WT_DrpiA;WT_Dtkt	1			11	11	11	134	4511000000	253	1.08061	0.135267	0.373645	1.42315	2.31193	0.00706154	0.710457	3.14297	0.200367	0.849057	0.048453	0.250853	1.06575	0.038389	0.574996	1.62628
28.4218	28.3426	28.4223	27.9361	28.2546	27.9412	28.0832	27.8051	28.1819	28.3246	28.0908	28.6273	28.1922	28.2284	28.1504	Ubiquinone and other terpenoid-quinone biosynthesis	biosynthetic process;cellular biosynthetic process;cellular ketone metabolic process;cellular metabolic process;cellular process;coenzyme biosynthetic process;coenzyme metabolic process;cofactor biosynthetic process;cofactor metabolic process;metabolic process;oxidoreduction coenzyme metabolic process;quinone cofactor biosynthetic process;quinone cofactor metabolic process;small molecule metaboli…	2-polyprenyl-6-methoxy-1,4-benzoquinone methyltransferase activity;catalytic activity;C-methyltransferase activity;methyltransferase activity;quinone cofactor methyltransferase activity;transferase activity;transferase activity, transferring one-carbon groups		Completeproteome;Methyltransferase;S-adenosyl-L-methionine;Transferase;Ubiquinone;Ubiquinonebiosynthesis		+		+	WT_DrpiA;WT_Dtkt	1			8	8	8	79.502	8805800000	294	1.49826	0.0772579	0.35159	1.68548	1.48764	0.0367172	0.372134	1.7239	0.110217	0.883231	0.0479876	0.186329	2.38438	0.0494279	0.205217	1.52263
28.2788	28.781	28.1053	26.5631	27.4436	26.6197	26.0371	25.7601	27.0096	26.934	26.2677	27.5333	26.18	25.8462	24.9894				cell part;membrane	Completeproteome;Lipoprotein	+	+	+	+	WT_DrpE;WT_DrpiA;WT_Dtal;WT_Dtkt				13	13	13	268.56	5741700000	276	1.9089	0.00716129	1.51289	3.36747	2.10489	0.00196825	2.11946	4.00182	1.61705	0.03628	1.47671	2.85132	2.57649	0.000947368	2.71652	5.34373
27.6816	28.1819	28.0499	27.0774	27.4226	27.6239	27.5766	27.4077	27.4268	28.6902	28.1221	28.3355	27.3219	26.5721	26.4214					Completeproteome		+		+	WT_DrpiA;WT_Dtkt	1			4	4	4	117.23	8354200000	218	1.27877	0.0562078	0.596484	1.87121	1.46251	0.0220842	0.500774	1.93412	0.856626	0.223203	-0.411495	-1.27289	1.71647	0.00808565	1.19933	2.88196
33.7707	33.93	33.8015	33.2252	33.3062	33.3478	32.6264	32.9619	32.5416	33.6669	33.5416	33.8156	33.1301	33.1879	33.0504	Drug metabolism - other enzymes;Purine metabolism	biosynthetic process;cellular biosynthetic process;cellular metabolic process;cellular nitrogen compound biosynthetic process;cellular nitrogen compound metabolic process;cellular process;GMP biosynthetic process;GMP metabolic process;heterocycle biosynthetic process;heterocycle metabolic process;metabolic process;nitrogen compound metabolic process;nucleobase-containing compound biosynthetic pro…	binding;catalytic activity;cation binding;IMP dehydrogenase activity;ion binding;metal ion binding;nucleotide binding;oxidoreductase activity;oxidoreductase activity, acting on CH-OH group of donors;oxidoreductase activity, acting on the CH-OH group of donors, NAD or NADP as acceptor		CBSdomain;Completeproteome;GMPbiosynthesis;Metal-binding;NAD;Oxidoreductase;Potassium;Purinebiosynthesis;Repeat	+	+		+	WT_DrpE;WT_DrpiA;WT_Dtkt	1	1	DOWN	38	38	38	323.31	344940000000	4417	3.05938	0.00727869	0.540993	3.36794	2.91652	0	1.12409	4.73724	0.790844	0.447067	0.159365	0.825592	3.45505	0.00190909	0.71124	4.36355
29.4914	29.8133	29.5847	29.2022	29.4563	29.4079	29.3976	29.166	29.2015	29.5724	29.5592	29.6353	29.0956	28.8788	28.8883					Completeproteome		+		+	WT_DrpiA;WT_Dtkt	1			11	11	11	298.87	20444000000	567	1.04482	0.190661	0.27434	1.22832	1.45403	0.0388685	0.374797	1.70589	0.155264	0.876167	0.0408649	0.205907	2.32399	0.00730516	0.675603	3.08567
25.8099	25.8734	25.5498	23.8152	25.0146	23.9305	23.6973	21.8803	24.9679	24.1377	23.6093	24.8532	23.8886	22.4345	23.3643					Completeproteome	+	+	+	+	WT_DrpE;WT_DrpiA;WT_Dtal;WT_Dtkt				3	3	3	85.729	924940000	73	1.71057	0.0130722	1.49096	3.01409	1.16293	0.0127984	2.22923	2.22614	1.83938	0.0325333	1.54431	3.25955	2.34665	0.00113966	2.5153	4.68799
24.6605	24.6025	24.9139	23.8496	23.1078	22.3311	23.8044	22.8026	24.2102	24.4671	23.9099	24.1856	22.9565	22.1793	23.5253					Completeproteome	+	+		+	WT_DrpE;WT_DrpiA;WT_Dtkt	1	1	DOWN	4	4	4	6.02	542510000	21	1.65504	0.01364	1.62943	2.96972	1.226	0.0139962	1.11985	2.11658	1.34484	0.0766472	0.538081	1.87417	1.99128	0.0045122	1.83857	3.665
28.9425	29.2511	28.9407	29.5153	29.2479	28.9823	29.2872	29.0277	29.3515	29.1475	29.5611	29.6604	29.4803	29.0413	28.484		biological regulation;cell cycle;cell division;cellular process;regulation of barrier septum formation;regulation of biological process;regulation of cell division;regulation of cellular component biogenesis;regulation of cellular component organization;regulation of cellular process;regulation of cytokinesis;regulation of cytokinetic process			Cellcycle;Celldivision;Completeproteome									11	11	11	223.76	16988000000	322	0.477299	0.408643	-0.203718	-0.71418	0.548974	0.398982	-0.177392	-0.730087	1.02852	0.159136	-0.41158	-1.42962	0.0479981	0.943205	0.0428905	0.105592
32.5132	32.4283	32.6198	32.5017	32.482	32.3596	32.4672	32.5278	32.6424	32.5817	32.7574	32.5142	32.4665	32.4889	32.6507		barrier septum site selection;cellular process;cytokinetic process	adenyl nucleotide binding;adenyl ribonucleotide binding;ATP binding;ATPase activity;binding;catalytic activity;hydrolase activity;hydrolase activity, acting on acid anhydrides;hydrolase activity, acting on acid anhydrides, in phosphorus-containing anhydrides;nucleoside-triphosphatase activity;nucleotide binding;purine nucleotide binding;purine ribonucleoside triphosphate binding;purine ribonucleo…		ATP-binding;Completeproteome;Nucleotide-binding									24	24	24	323.31	173820000000	1860	0.43857	0.632554	0.0726522	0.424764	0.122667	0.901527	-0.0253754	-0.144524	0.460734	0.668485	-0.0973345	-0.508977	0.0647847	0.951792	-0.0149307	-0.0828434
29.5829	29.9788	29.7023	29.7662	29.7321	29.8865	29.6191	29.5871	29.6857	30.0912	30.1648	29.9491	30.0305	30.0457	29.3611		anatomical structure morphogenesis;barrier septum formation;biological regulation;cell morphogenesis;cellular component assembly;cellular component assembly at cellular level;cellular component morphogenesis;cellular component organization;cellular component organization at cellular level;cellular component organization or biogenesis;cellular component organization or biogenesis at cellular level…			Cellcycle;Celldivision;Completeproteome;Septation									11	11	11	238.14	27111000000	582	0.115906	0.841904	-0.0402686	-0.177964	0.440641	0.542834	0.124048	0.56179	1.10689	0.193863	-0.313709	-1.34482	0.0801683	0.901576	-0.0577799	-0.163052
25.158	26.9779	24.9936	24.5362	26.0541	26.4312	25.6974	25.2033	25.4522	25.4232	24.86	23.9341	26.4261	25.2603	25.4747	Ribosome	biosynthetic process;cellular biosynthetic process;cellular macromolecule biosynthetic process;cellular macromolecule metabolic process;cellular metabolic process;cellular process;cellular protein metabolic process;macromolecule biosynthetic process;macromolecule metabolic process;metabolic process;primary metabolic process;protein metabolic process;translation	structural constituent of ribosome;structural molecule activity	cell part;cytoplasmic part;intracellular non-membrane-bounded organelle;intracellular organelle;intracellular part;macromolecular complex;non-membrane-bounded organelle;organelle;ribonucleoprotein complex;ribosome	Completeproteome;Ribonucleoprotein;Ribosomalprotein									4	4	4	11.972	1357000000	54	0.0138553	0.970522	0.0360196	0.0375188	0.147861	0.74604	0.258882	0.344432	0.559302	0.288792	0.970754	1.11598	0.00471791	0.994484	-0.0105139	-0.0126706
32.192	32.7246	32.4514	32.3875	32.6624	33.0622	32.3817	31.9988	32.2182	32.6558	32.6412	32.6199	33.1977	32.7075	32.5922	Ribosome	biosynthetic process;cellular biosynthetic process;cellular macromolecule biosynthetic process;cellular macromolecule metabolic process;cellular metabolic process;cellular process;cellular protein metabolic process;macromolecule biosynthetic process;macromolecule metabolic process;metabolic process;primary metabolic process;protein metabolic process;translation	structural constituent of ribosome;structural molecule activity	cell part;cytoplasmic part;intracellular non-membrane-bounded organelle;intracellular organelle;intracellular part;macromolecular complex;non-membrane-bounded organelle;organelle;ribonucleoprotein complex;ribosome	Completeproteome;Ribonucleoprotein;Ribosomalprotein									8	8	8	64.18	175520000000	708	0.42525	0.411297	-0.248052	-0.710653	0.606153	0.29919	0.256423	0.88541	0.521529	0.514756	-0.182944	-0.719873	0.713622	0.140143	-0.376475	-1.10386
23.5567	23.7382	22.8781	21.2351	23.3133	21.9562	21.4816	23.9006	21.556	23.0934	23.0477	21.7114	20.676	22.5173	23.3756					Completeproteome									2	2	2	31.688	164870000	20	0.857239	0.0933023	1.2228	1.60252	0.573859	0.166917	1.07825	1.15166	0.670599	0.233958	0.773531	1.24084	0.64764	0.0852881	1.20139	1.28044
27.1262	26.9854	27.2278	26.8039	26.9532	26.8874	26.8913	26.5268	26.8985	26.9595	26.886	27.0955	26.8862	26.944	27.0272	Homologous recombination		adenyl nucleotide binding;adenyl ribonucleotide binding;ATP binding;ATPase activity;ATPase activity, coupled;ATP-dependent helicase activity;binding;catalytic activity;helicase activity;hydrolase activity;hydrolase activity, acting on acid anhydrides;hydrolase activity, acting on acid anhydrides, in phosphorus-containing anhydrides;nucleic acid binding;nucleoside-triphosphatase activity;nucleotid…		ATP-binding;Completeproteome;Helicase;Hydrolase;Nucleotide-binding									17	17	17	40.289	3972400000	185	1.31547	0.178815	0.231653	1.26956	1.13378	0.0858008	0.340928	1.41221	0.642899	0.538316	0.132825	0.687219	0.923316	0.246422	0.160662	0.886184
31.1027	31.241	31.2935	31.7008	31.5708	31.685	31.5057	31.8476	31.2837	31.3861	31.2418	31.4208	31.5378	32.0192	32.0121	Carbon fixation pathways in prokaryotes;Citrate cycle (TCA cycle)	cellular metabolic process;cellular process;generation of precursor metabolites and energy;metabolic process	carbon-oxygen lyase activity;catalytic activity;fumarate hydratase activity;hydro-lyase activity;lyase activity		Completeproteome	+			+	WT_DrpE;WT_Dtkt	1			32	32	32	323.31	78891000000	1927	2.48203	0.0213006	-0.439779	-2.58536	0.894954	0.143415	-0.33323	-1.21788	0.802667	0.484943	-0.137159	-0.766273	1.72153	0.0129094	-0.643949	-2.39258
26.8109	26.5905	26.6287	26.8212	26.7114	26.7548	26.8236	27.0505	26.9254	26.6468	26.7934	26.6905	27.0049	27.2897	27.3412			catalytic activity;hydrolase activity		Completeproteome				+	WT_Dtkt				7	7	7	26.805	2972200000	128	0.498383	0.574282	-0.0857493	-0.489636	1.27303	0.112873	-0.256461	-1.31854	0.155381	0.883599	-0.0335191	-0.185486	1.89462	0.013585	-0.535242	-2.38134
27.4893	27.2695	27.5219	27.4356	27.4397	27.0679	27.4933	27.4734	27.526	27.4282	27.5634	27.6393	27.3841	27.5961	27.6366					Completeproteome									7	7	7	109.35	5455700000	327	0.313815	0.604079	0.112479	0.456264	0.36568	0.70033	-0.0706641	-0.390981	0.508977	0.611692	-0.11676	-0.582456	0.430147	0.561577	-0.112062	-0.53006
29.2263	30.1631	29.1145	28.7212	29.2922	28.6073	27.6109	27.4771	28.9484	26.4738	26.0368	28.5015	27.4622	27.6568	26.5929					Completeproteome		+	+	+	WT_DrpiA;WT_Dtal;WT_Dtkt				7	7	7	323.31	13345000000	265	0.729187	0.178941	0.627747	1.27006	1.21585	0.012784	1.48915	2.20457	1.40403	0.0360559	2.49727	2.68843	2.08022	0.004	2.264	3.99726
22.9548	23.439	22.5567	21.9128	22.52	22.4104	22.1487	23.7955	21.9748	23.1548	21.9215	22.2032	23.5654	24.0569	22.9951					Completeproteome									2	2	2	24.461	139510000	10	1.04359	0.0766303	0.702458	1.68781	0.210243	0.630023	0.343829	0.46861	0.544692	0.340267	0.557	1.00909	0.626813	0.134958	-0.55566	-1.11354
29.3122	29.3668	29.4826	28.6163	29.0555	28.9297	28.4051	27.8796	28.5391	29.0124	28.8426	29.2297	28.0567	27.619	28.1076		cellular macromolecule metabolic process;cellular metabolic process;cellular nitrogen compound metabolic process;cellular process;macromolecule metabolic process;macromolecule methylation;macromolecule modification;metabolic process;methylation;ncRNA metabolic process;ncRNA processing;nitrogen compound metabolic process;nucleic acid metabolic process;nucleobase-containing compound metabolic proce…	4 iron, 4 sulfur cluster binding;binding;catalytic activity;cation binding;C-methyltransferase activity;ion binding;iron-sulfur cluster binding;metal cluster binding;metal ion binding;methyltransferase activity;nucleic acid binding;RNA binding;RNA methyltransferase activity;rRNA (adenine) methyltransferase activity;rRNA (adenine-C2-)-methyltransferase activity;rRNA binding;rRNA methyltransferase …	cell part;cytoplasm;intracellular part	4Fe-4S;Completeproteome;Cytoplasm;Disulfidebond;Iron;Iron-sulfur;Metal-binding;Methyltransferase;rRNAprocessing;S-adenosyl-L-methionine;Transferase;tRNAprocessing	+	+		+	WT_DrpE;WT_DrpiA;WT_Dtkt	1	1	DOWN	10	10	10	87.883	15130000000	358	1.68754	0.0338007	0.520021	2.16753	2.23419	0.00381818	1.1126	3.61901	1.36546	0.115709	0.358954	1.61113	3.06515	0	1.45942	5.54922
25.0838	25.0162	25.0916	23.8636	24.2607	24.0056	23.5947	23.8598	24.4411	24.921	24.9402	24.8123	24.0885	24.1361	24.0288		cellular macromolecule metabolic process;cellular metabolic process;cellular nitrogen compound metabolic process;cellular process;cellular response to stimulus;cellular response to stress;DNA metabolic process;DNA recombination;DNA repair;macromolecule metabolic process;metabolic process;nitrogen compound metabolic process;nucleic acid metabolic process;nucleic acid phosphodiester bond hydrolysis…	binding;catalytic activity;hydrolase activity;hydrolase activity, acting on ester bonds;nuclease activity;nucleic acid binding	cell part;cytoplasm;intracellular part	Completeproteome;Cytoplasm;DNAdamage;DNArecombination;DNArepair;Hydrolase;Nuclease	+	+		+	WT_DrpE;WT_DrpiA;WT_Dtkt	1	1	DOWN	3	3	3	16.948	806150000	13	2.99898	0	1.02052	4.66853	1.92386	0.00746768	1.09865	3.12926	1.68706	0.260127	0.172672	1.17886	4.81731	0	0.979383	7.036
29.7901	30.1322	29.6519	28.7487	29.5095	28.9158	28.2846	28.2752	29.0631	28.6301	28.1588	29.1698	28.5271	28.2684	28.2681				cell outer membrane;cell part;external encapsulating structure part;membrane;outer membrane	Completeproteome	+	+	+	+	WT_DrpE;WT_DrpiA;WT_Dtal;WT_Dtkt				20	20	20	323.31	18429000000	561	1.37597	0.0345	0.800041	2.15393	1.94109	0.00539655	1.31709	3.31305	1.68397	0.035434	1.20519	2.83517	3.07619	0	1.50351	5.63508
30.1377	30.0092	30.08	29.9985	29.6333	30.0746	29.6847	30.1973	29.9577	30.0373	30.1074	30.2172	30.0441	30.3897	30.5255		cellular macromolecule metabolic process;cellular metabolic process;cellular process;cellular protein metabolic process;macromolecule metabolic process;macromolecule modification;metabolic process;peptidyl-amino acid modification;peptidyl-proline modification;primary metabolic process;protein folding;protein metabolic process;protein modification process;protein peptidyl-prolyl isomerization	catalytic activity;cis-trans isomerase activity;isomerase activity;peptidyl-prolyl cis-trans isomerase activity		Completeproteome;Isomerase;Rotamase									13	13	13	247.22	33973000000	688	0.543132	0.405451	0.17355	0.71959	0.351234	0.587624	0.129093	0.51091	0.282253	0.829457	-0.0449855	-0.27397	0.758278	0.192719	-0.244122	-0.984233
31.0161	31.1828	31.0751	31.2607	30.922	30.7288	31.164	31.2697	31.1154	30.9913	31.0388	31.2749	30.991	31.2242	31.025		alcohol biosynthetic process;alcohol metabolic process;biosynthetic process;carbohydrate metabolic process;carboxylic acid metabolic process;cellular aldehyde metabolic process;cellular biosynthetic process;cellular carbohydrate metabolic process;cellular ketone metabolic process;cellular lipid metabolic process;cellular metabolic process;cellular process;dimethylallyl diphosphate biosynthetic pr…	3 iron, 4 sulfur cluster binding;4-hydroxy-3-methylbut-2-en-1-yl diphosphate reductase activity;binding;catalytic activity;cation binding;ion binding;iron-sulfur cluster binding;metal cluster binding;metal ion binding;oxidoreductase activity;oxidoreductase activity, acting on CH or CH2 groups;oxidoreductase activity, acting on CH or CH2 groups, NAD or NADP as acceptor		3Fe-4S;Completeproteome;Iron;Iron-sulfur;Isoprenebiosynthesis;Metal-binding;NADP;Oxidoreductase									23	23	23	323.31	63079000000	1558	0.301486	0.601744	0.120846	0.459597	0.617026	0.553696	-0.0916875	-0.549845	0.0347118	0.96482	-0.0103003	-0.0514122	0.043983	0.96763	0.0112851	0.0601637
28.9165	29.2202	29.1333	29.1562	29.0033	28.9845	29.1783	29.4367	29.0168	29.1638	29.2023	29.3276	29.1451	29.5315	29.1135	Phenylalanine, tyrosine and tryptophan biosynthesis				Completeproteome									9	9	9	121.17	17176000000	551	0.14835	0.824596	0.0420036	0.204483	0.32599	0.622418	-0.120593	-0.478469	0.61587	0.532429	-0.141196	-0.695669	0.462783	0.430112	-0.173383	-0.662017
26.9617	27.6643	26.7739	25.2006	26.6964	26.4271	24.7269	23.8804	26.313	25.8349	24.7368	25.9377	25.1791	24.2921	24.1256	Glycerophospholipid metabolism;Glycine, serine and threonine metabolism	biosynthetic process;cellular biosynthetic process;cellular lipid metabolic process;cellular metabolic process;cellular process;lipid biosynthetic process;lipid metabolic process;metabolic process;organophosphate metabolic process;phospholipid biosynthetic process;phospholipid metabolic process;primary metabolic process	catalytic activity;phosphotransferase activity, for other substituted phosphate groups;transferase activity;transferase activity, transferring phosphorus-containing groups	cell part;membrane	Completeproteome;Transferase		+	+	+	WT_DrpiA;WT_Dtal;WT_Dtkt				6	6	6	155.86	3053100000	230	0.894959	0.0909333	1.02525	1.61672	1.3255	0.00839905	2.15984	2.50352	1.59065	0.0370204	1.63016	2.85861	2.44376	0.00141667	2.60106	4.95757
31.4881	30.8552	30.9763	28.7283	30.614	29.5233	28.5428	26.9382	30.0517	29.4655	29.0664	30.3956	28.3559	27.2104	26.9747			protein transporter activity;substrate-specific transporter activity;transporter activity	cell part;integral to membrane;intrinsic to membrane;membrane part	Completeproteome;Membrane;Proteintransport;Transmembrane;Transport	+	+	+	+	WT_DrpE;WT_DrpiA;WT_Dtal;WT_Dtkt				10	10	10	58.954	25663000000	153	1.20307	0.0330139	1.48468	2.18336	1.32144	0.00772549	2.59565	2.54573	1.53812	0.0369925	1.46406	2.71639	2.80812	0	3.59291	6.3188
27.145	27.6384	27.0235	25.3872	26.727	25.9621	24.6405	24.1349	25.9358	25.739	24.9372	26.519	25.2247	23.626	24.3082		establishment of localization;establishment of protein localization;protein transport;transport	transporter activity	cell part;integral to membrane;intrinsic to membrane;membrane part	Completeproteome;Membrane;Proteintransport;Transmembrane;Transport	+	+	+	+	WT_DrpE;WT_DrpiA;WT_Dtal;WT_Dtkt				7	7	7	106.41	2654000000	121	1.34829	0.0301538	1.24351	2.34087	1.85013	0.00531217	2.36522	3.53929	1.44646	0.0355394	1.53723	2.58869	2.34805	0.00122892	2.88266	4.8056
25.8565	26.7971	26.4856	25.8836	26.7482	25.8434	25.9956	25.8412	25.6234	25.2442	25.7261	25.94	25.1415	25.9299	24.2547			transporter activity	cell part;membrane	Completeproteome				+	WT_Dtkt				7	7	7	15.432	1970100000	67	0.212304	0.61928	0.22135	0.438744	0.877542	0.0866066	0.559669	1.40986	1.01125	0.103059	0.742961	1.67042	1.07186	0.0212991	1.27102	1.93349
30.1675	30.4996	30.0766	29.3055	29.8498	29.0839	29.4574	28.8595	29.8187	29.1831	28.8756	29.7661	29.0322	28.8214	29.1308		establishment of localization;establishment of protein localization;protein import;protein transport;transport		cell part;periplasmic space	Completeproteome;Periplasm;Proteintransport;Signal;Transport	+	+	+	+	WT_DrpE;WT_DrpiA;WT_Dtal;WT_Dtkt				22	22	22	323.31	25531000000	689	1.48038	0.0298537	0.834838	2.31025	1.32221	0.0136782	0.869354	2.13175	1.54125	0.0394811	0.972962	2.48807	2.86743	0.00129936	1.25312	4.86347
31.6822	32.2777	31.4197	30.6956	31.618	30.8035	30.3597	29.5264	31.2499	30.2212	29.4181	31.0771	30.0883	29.713	29.4204				cell outer membrane;cell part;external encapsulating structure part;integral to membrane;intrinsic to membrane;membrane;membrane part;outer membrane;plasma membrane	Cellmembrane;Completeproteome;Lipoprotein;Membrane		+	+	+	WT_DrpiA;WT_Dtal;WT_Dtkt				23	23	23	323.31	67168000000	972	0.911418	0.107514	0.754155	1.55086	1.19029	0.0138104	1.41449	2.14763	1.34111	0.04192	1.55437	2.42075	2.52252	0.00133333	2.05262	4.89819
30.3508	29.9771	30.3286	30.0917	29.8414	29.8367	29.8998	30.1456	29.9385	30.1328	30.3594	30.1184	29.6238	29.9783	30.0826		cellular macromolecule metabolic process;cellular metabolic process;cellular nitrogen compound metabolic process;cellular process;cellular protein metabolic process;macromolecule metabolic process;macromolecule modification;metabolic process;nitrogen compound metabolic process;nucleic acid metabolic process;nucleobase-containing compound metabolic process;peptidyl-amino acid modification;peptidyl…	4 iron, 4 sulfur cluster binding;binding;catalytic activity;cation binding;ion binding;iron ion binding;iron-sulfur cluster binding;metal cluster binding;metal ion binding;transferase activity;transition metal ion binding	cell part;cytoplasm;intracellular part	4Fe-4S;Completeproteome;Cytoplasm;Iron;Iron-sulfur;Metal-binding;S-adenosyl-L-methionine;Transferase									21	21	21	323.31	32887000000	729	0.937136	0.203249	0.295527	1.19423	0.716066	0.276235	0.224181	0.922163	0.0358745	0.964079	0.0152607	0.0625378	0.813928	0.125521	0.323933	1.13976
26.8123	26.5826	26.834	27.5519	27.4076	26.7656	28.2845	28.4471	28.0009	27.1185	27.039	27.0845	27.8002	28.1202	28.1833		metabolic process;oxidation-reduction process	catalytic activity;oxidoreductase activity		Completeproteome		+		+	WT_DrpiA;WT_Dtkt	1			12	12	12	130.08	4021200000	247	0.914321	0.13912	-0.49876	-1.40612	3.21636	0	-1.50121	-5.92939	1.80587	0.0797834	-0.337718	-1.83897	3.07647	0.00093913	-1.29159	-5.30915
23.7044	23.5896	23.8128	23.8379	24.2689	24.2996	24.158	24.4196	20.9834	23.9203	23.8087	23.8747	23.9509	24.3142	24.1896		cellular macromolecule metabolic process;cellular metabolic process;cellular nitrogen compound metabolic process;cellular process;cellular protein metabolic process;cellular response to stimulus;cellular response to stress;DNA metabolic process;DNA repair;macromolecule metabolic process;macromolecule modification;metabolic process;nitrogen compound metabolic process;nucleic acid metabolic process…	carbon-carbon lyase activity;catalytic activity;DNA photolyase activity;lyase activity		Chromophore;Completeproteome;FAD;Flavoprotein;Lyase				+	WT_Dtkt				2	2	2	3.5964	374730000	7	1.2522	0.0855804	-0.433191	-1.65091	0.176772	0.666424	0.515245	0.427142	1.0794	0.365743	-0.16567	-0.962349	1.64557	0.0194085	-0.449329	-2.00083
24.9335	25.5605	25.3709	25.172	25.2051	25.2654	25.4979	25.1703	25.9459	25.2815	25.0439	27.0375	24.7376	25.3477	24.9469		cellular macromolecule metabolic process;cellular metabolic process;cellular nitrogen compound metabolic process;cellular process;cellular response to stimulus;cellular response to stress;DNA metabolic process;DNA repair;macromolecule metabolic process;metabolic process;nitrogen compound metabolic process;nucleic acid metabolic process;nucleobase-containing compound metabolic process;primary meta…	carbon-carbon lyase activity;catalytic activity;DNA photolyase activity;lyase activity		Completeproteome;Lyase									9	9	9	22.9	1432600000	60	0.146786	0.781995	0.0740668	0.257487	0.356646	0.472067	-0.249781	-0.637911	0.311017	0.554097	-0.499362	-0.66095	0.465478	0.328426	0.277539	0.775528
30.5053	30.513	30.4969	29.0757	29.5719	29.6741	29.5603	28.9787	29.7974	30.3707	30.3515	30.4027	28.8016	28.4148	28.5603	Oxidative phosphorylation;Photosynthesis	ATP biosynthetic process;ATP metabolic process;ATP synthesis coupled proton transport;biosynthetic process;cation transport;cellular biosynthetic process;cellular metabolic process;cellular nitrogen compound biosynthetic process;cellular nitrogen compound metabolic process;cellular process;energy coupled proton transport, down electrochemical gradient;establishment of localization;heterocycle bio…	cation transmembrane transporter activity;hydrogen ion transmembrane transporter activity;hydrogen ion transporting ATP synthase activity, rotational mechanism;inorganic cation transmembrane transporter activity;ion transmembrane transporter activity;monovalent inorganic cation transmembrane transporter activity;substrate-specific transmembrane transporter activity;substrate-specific transporter …	cell part;intracellular part;macromolecular complex;membrane;membrane part;plasma membrane;protein complex;proton-transporting ATP synthase complex, catalytic core F(1);proton-transporting two-sector ATPase complex, catalytic domain	ATPsynthesis;Cellinnermembrane;Cellmembrane;CF(1);Completeproteome;Hydrogeniontransport;Iontransport;Membrane;Transport	+	+		+	WT_DrpE;WT_DrpiA;WT_Dtkt	1	1	DOWN	14	14	14	323.31	34624000000	725	2.34574	0.00594595	1.06448	3.73698	1.91709	0.00759273	1.05953	3.08671	2.94172	0.282457	0.130063	1.12468	4.14787	0	1.91279	8.98475
26.5464	26.4916	26.6982	26.3206	26.5202	26.3513	26.2524	26.0877	26.1741	26.5826	26.3015	26.6849	25.9792	26.3495	26.0593		cellular macromolecule metabolic process;cellular metabolic process;cellular nitrogen compound metabolic process;cellular process;DNA integration;DNA metabolic process;DNA recombination;macromolecule metabolic process;metabolic process;nitrogen compound metabolic process;nucleic acid metabolic process;nucleobase-containing compound metabolic process;primary metabolic process	binding;DNA binding;nucleic acid binding		Completeproteome		+		+	WT_DrpiA;WT_Dtkt	1			13	13	13	77.133	2684300000	158	0.970524	0.284929	0.181398	0.967148	2.19347	0.0110529	0.407334	2.28894	0.1608	0.852801	0.0557512	0.242185	1.60461	0.0203188	0.449389	1.96818
24.3972	24.9794	24.1964	23.9425	24.8525	24.6842	24.2578	24.6248	24.5044	24.7222	22.6878	24.9646	24.4437	24.6361	24.0015					Completeproteome									2	2	2	9.9696	637250000	10	0.0288007	0.945812	0.0312792	0.0672594	0.0850234	0.884867	0.0620028	0.172975	0.20304	0.700969	0.399485	0.464979	0.211347	0.689488	0.163897	0.409025
32.0575	32.2843	32.1803	31.2839	31.7993	31.3151	31.4328	30.3635	31.6524	31.8597	31.7896	32.1594	30.8881	30.344	30.499	Glycerolipid metabolism;Glycerophospholipid metabolism	biosynthetic process;carboxylic acid biosynthetic process;carboxylic acid metabolic process;cellular biosynthetic process;cellular ketone metabolic process;cellular lipid metabolic process;cellular metabolic process;cellular process;fatty acid biosynthetic process;fatty acid metabolic process;lipid biosynthetic process;lipid metabolic process;metabolic process;monocarboxylic acid metabolic proces…	catalytic activity;oxidoreductase activity;oxidoreductase activity, acting on CH-OH group of donors;oxidoreductase activity, acting on the CH-OH group of donors, NAD or NADP as acceptor;transferase activity;transferase activity, transferring acyl groups;transferase activity, transferring acyl groups other than amino-acyl groups	cell part;cytoplasm;intracellular part	Completeproteome;Cytoplasm;Lipidbiosynthesis;Lipidmetabolism;Phospholipidbiosynthesis;Phospholipidmetabolism;Transferase	+	+		+	WT_DrpE;WT_DrpiA;WT_Dtkt	1	1	DOWN	26	26	26	323.31	125050000000	2003	1.77404	0.0235604	0.70793	2.53515	1.19359	0.0167564	1.0245	2.03488	0.842634	0.330699	0.237783	1.0294	3.10063	0	1.59701	5.81554
28.375	28.309	28.3942	28.3959	28.3496	28.3728	29.2059	28.928	29.0596	28.4318	28.4158	28.5071	29.1239	29.1368	29.0618					Completeproteome		+		+	WT_DrpiA;WT_Dtkt	1			17	17	17	198.39	11778000000	506	0.174038	0.915198	-0.0133438	-0.103402	2.9514	0.00166443	-0.705084	-3.82533	1.13531	0.550415	-0.0921809	-0.667085	4.56357	0	-0.748098	-5.55464
26.8156	27.1368	27.0275	27.0105	27.0012	27.3042	27.1306	27.3596	26.9718	27.6788	27.6522	27.1012	27.8091	27.6782	27.2138	Ubiquinone and other terpenoid-quinone biosynthesis	biosynthetic process;cellular biosynthetic process;cellular ketone metabolic process;cellular metabolic process;cellular process;coenzyme biosynthetic process;coenzyme metabolic process;cofactor biosynthetic process;cofactor metabolic process;metabolic process;oxidoreduction coenzyme metabolic process;quinone cofactor biosynthetic process;quinone cofactor metabolic process;small molecule metaboli…	carbon-carbon lyase activity;catalytic activity;chorismate lyase activity;lyase activity;oxo-acid-lyase activity	cell part;cytoplasm;intracellular part	Completeproteome;Lyase;Pyruvate				+	WT_Dtkt				7	7	7	48.315	4046500000	185	0.337512	0.59094	-0.112008	-0.472468	0.474583	0.461286	-0.160693	-0.650997	1.08084	0.128043	-0.484088	-1.55881	1.31855	0.0232954	-0.573766	-1.88892
30.5536	30.4285	30.7805	30.8155	30.6804	30.3689	30.2735	30.8982	30.1164	30.6913	30.4418	30.7973	31.0531	31.3447	31.2767		cellular macromolecule metabolic process;cellular metabolic process;cellular nitrogen compound metabolic process;cellular process;macromolecule metabolic process;metabolic process;ncRNA metabolic process;ncRNA processing;nitrogen compound metabolic process;nucleic acid metabolic process;nucleobase-containing compound metabolic process;primary metabolic process;RNA metabolic process;RNA processing…	binding;catalytic activity;hydrolase activity;hydrolase activity, acting on ester bonds;nuclease activity;nucleic acid binding;nucleotidyltransferase activity;ribonuclease activity;RNA binding;transferase activity;transferase activity, transferring phosphorus-containing groups;tRNA binding;tRNA nucleotidyltransferase activity;tRNA-specific ribonuclease activity		Completeproteome;Nucleotidyltransferase;Transferase;tRNAprocessing				+	WT_Dtkt				12	12	12	323.31	46575000000	855	0.0711549	0.892521	-0.0340659	-0.127289	0.239655	0.657142	0.158151	0.43927	0.140517	0.862261	-0.0559273	-0.226102	2.03177	0.00943366	-0.637273	-2.70567
28.2323	28.352	28.44	29.0314	27.8703	28.0422	27.4439	27.5748	27.9285	28.2351	28.1977	28.071	27.9399	28.9626	27.4107					Completeproteome		+			WT_DrpiA				7	7	7	56.137	7786100000	152	0.0244461	0.952237	0.026797	0.0574082	1.9377	0.00797814	0.692357	2.69644	1.04449	0.356657	0.173525	0.974627	0.198511	0.674552	0.237036	0.423693
25.9168	26.2049	25.4902	22.6738	25.1333	24.4411	22.3726	23.8276	24.5679	23.8464	24.1231	23.8902	23.8964	24.0656	24.0409					Completeproteome	+	+	+	+	WT_DrpE;WT_DrpiA;WT_Dtal;WT_Dtkt				7	7	7	40.534	914270000	21	1.1046	0.0376223	1.7879	2.07628	1.55117	0.00812698	2.28127	2.93437	2.98532	0	1.9174	5.90584	3.0227	0	1.86965	5.95053
26.548	27.0036	26.4585	24.6007	26.4329	25.2505	24.7269	23.3265	25.9872	25.6027	24.5124	25.8113	24.6959	25.8503	25.6301		macromolecule metabolic process;metabolic process;primary metabolic process;protein metabolic process;proteolysis	catalytic activity;endopeptidase activity;hydrolase activity;metalloendopeptidase activity;metallopeptidase activity;peptidase activity;peptidase activity, acting on L-amino acid peptides	cell part;membrane	Completeproteome;Hydrolase;Metalloprotease;Protease;Zinc		+	+	+	WT_DrpiA;WT_Dtal;WT_Dtkt				12	12	12	79.685	1888800000	66	1.03755	0.0557083	1.24204	1.87552	1.18896	0.0122144	1.98984	2.24398	1.44844	0.038092	1.36125	2.53665	1.50737	0.011206	1.27794	2.59719
29.5816	30.1426	29.377	27.8545	29.3411	28.7829	27.7862	26.0649	28.9897	28.6222	27.6676	29.074	28.1287	26.6901	26.474					Completeproteome		+		+	WT_DrpiA;WT_Dtkt	1			12	12	12	305.3	16321000000	292	0.99577	0.0666758	1.04088	1.76347	1.11638	0.013652	2.08677	2.13145	1.23558	0.0544941	1.24578	2.17215	1.99415	0.00408392	2.60282	3.89919
26.9872	26.678	26.9852	26.9768	26.4984	26.4368	27.0307	26.9329	27.1201	26.7007	26.9985	26.7769	26.5916	26.5333	26.3228		biosynthetic process;cellular biosynthetic process;cellular macromolecule biosynthetic process;cellular macromolecule metabolic process;cellular metabolic process;cellular nitrogen compound metabolic process;cellular process;macromolecule biosynthetic process;macromolecule metabolic process;metabolic process;nitrogen compound metabolic process;nucleic acid metabolic process;nucleobase-containing …	binding;DNA binding;nucleic acid binding;nucleic acid binding transcription factor activity;sequence-specific DNA binding transcription factor activity		Completeproteome;DNA-binding;Transcription;Transcriptionregulation				+	WT_Dtkt				7	7	7	86.549	3503700000	221	0.546329	0.35247	0.246128	0.822606	0.550709	0.451613	-0.144422	-0.668363	0.160189	0.850149	0.0580947	0.246024	1.42197	0.0316771	0.400895	1.73374
28.7857	28.9664	28.9688	29.3192	29.1763	29.1918	29.4945	29.6402	29.2869	29.1688	28.8765	29.1419	29.7561	30.015	29.9566					Completeproteome		+		+	WT_DrpiA;WT_Dtkt	1			19	19	19	302.11	15974000000	514	1.88331	0.0590868	-0.322102	-1.83367	2.05045	0.00764824	-0.566915	-2.58756	0.629131	0.505495	-0.15546	-0.735835	3.26903	0.00151111	-1.00227	-5.03364
30.2516	30.3791	29.6593	29.25	29.0659	29.3284	29.0121	28.996	29.2449	29.0914	29.0891	29.7956	28.908	29.0905	29.5333			acyl carrier activity;substrate-specific transporter activity;transporter activity	cell part;cytoplasm;intracellular part	Completeproteome;Cytoplasm;Fattyacidbiosynthesis;Fattyacidmetabolism;Lipidbiosynthesis;Lipidmetabolism;Phosphopantetheine	+	+		+	WT_DrpE;WT_DrpiA;WT_Dtkt	1	1	DOWN	5	5	5	66.179	20984000000	245	1.70107	0.0210909	0.881852	2.63238	1.89512	0.00774497	1.01232	3.01382	1.12225	0.0813968	0.771269	1.82248	1.4741	0.0137095	0.91939	2.36224
23.5081	22.4172	23.6567	23.5207	23.4232	23.4613	24.0271	24.1077	22.8315	22.5241	24.1612	23.2574	23.8812	24.2075	23.8514		biosynthetic process;cellular biosynthetic process;cellular macromolecule biosynthetic process;cellular macromolecule metabolic process;cellular metabolic process;cellular nitrogen compound metabolic process;cellular process;macromolecule biosynthetic process;macromolecule metabolic process;metabolic process;nitrogen compound metabolic process;nucleic acid metabolic process;nucleobase-containing …	binding;DNA binding;nucleic acid binding;nucleic acid binding transcription factor activity;sequence-specific DNA binding transcription factor activity	cell part;intracellular	Completeproteome;DNA-binding;Transcription;Transcriptionregulation				+	WT_Dtkt				2	2	2	4.1099	342790000	6	0.282102	0.520198	-0.274405	-0.557981	0.335002	0.431977	-0.461412	-0.690445	0.0684115	0.894117	-0.120244	-0.168436	0.900794	0.0454642	-0.78606	-1.55022
29.3019	29.4152	29.3463	28.9146	28.7674	29.0227	28.2715	28.5897	28.2083	29.0948	28.9736	29.4039	28.4033	28.6223	28.9069					Completeproteome	+	+		+	WT_DrpE;WT_DrpiA;WT_Dtkt	1	1	DOWN	30	30	30	291.77	13087000000	510	2.29959	0.0251852	0.452913	2.50246	2.90779	0	0.997984	4.4847	0.67654	0.434727	0.197031	0.848243	2.04789	0.00819409	0.710275	2.84725
26.156	26.2453	26.2429	25.2833	25.9542	25.0456	25.3028	24.7419	25.6374	25.7753	25.5264	26.0726	25.2523	24.9095	25.5173		ATP catabolic process;ATP metabolic process;catabolic process;cellular catabolic process;cellular metabolic process;cellular nitrogen compound catabolic process;cellular nitrogen compound metabolic process;cellular process;heterocycle catabolic process;heterocycle metabolic process;metabolic process;nitrogen compound metabolic process;nucleobase-containing compound catabolic process;nucleobase-co…	adenyl nucleotide binding;adenyl ribonucleotide binding;ATP binding;ATPase activity;binding;catalytic activity;hydrolase activity;hydrolase activity, acting on acid anhydrides;hydrolase activity, acting on acid anhydrides, in phosphorus-containing anhydrides;nucleoside-triphosphatase activity;nucleotide binding;purine nucleotide binding;purine ribonucleoside triphosphate binding;purine ribonucleo…		ATP-binding;Completeproteome;Nucleotide-binding	+	+		+	WT_DrpE;WT_DrpiA;WT_Dtkt	1	1	DOWN	3	3	3	21.135	1749900000	92	1.34488	0.0364713	0.78697	2.10622	1.70217	0.0081337	0.9873	2.72059	1.23778	0.113523	0.423251	1.62424	2.28514	0.00483191	0.988338	3.55056
25.5735	24.9561	25.387	25.3213	25.4182	25.0604	25.8736	25.3661	25.9033	25.1997	25.534	25.0138	24.8979	25.077	25.4574		cellular macromolecule metabolic process;cellular metabolic process;cellular nitrogen compound metabolic process;cellular process;cellular response to stimulus;cellular response to stress;DNA metabolic process;DNA repair;macromolecule metabolic process;metabolic process;nitrogen compound metabolic process;nucleic acid metabolic process;nucleobase-containing compound metabolic process;primary meta…	adenyl nucleotide binding;adenyl ribonucleotide binding;ATP binding;binding;catalytic activity;cation binding;damaged DNA binding;DNA binding;hydrolase activity;hydrolase activity, acting on acid anhydrides;hydrolase activity, acting on acid anhydrides, in phosphorus-containing anhydrides;ion binding;metal ion binding;nucleic acid binding;nucleoside-triphosphatase activity;nucleotide binding;puri…		ATP-binding;Completeproteome;DNA-binding;DNAdamage;DNArepair;Metal-binding;Nucleotide-binding;Zinc;Zinc-finger									7	7	7	38.129	1183900000	66	0.0637953	0.895344	0.0388406	0.124589	0.7426	0.16357	-0.408839	-1.15944	0.0838126	0.892799	0.0563151	0.166669	0.26125	0.632536	0.161398	0.466145
27.5983	27.3637	27.5622	27.4866	27.2161	27.3793	27.844	27.4426	28.0204	27.5592	27.9024	27.3299	27.4292	27.3646	27.7551			binding;cyclic nucleotide binding;cyclic-di-GMP binding;guanyl nucleotide binding;guanyl ribonucleotide binding;nucleotide binding;purine nucleotide binding;purine ribonucleotide binding;ribonucleotide binding		Completeproteome									9	9	9	107.64	5265500000	202	0.617288	0.411493	0.147371	0.711074	0.632643	0.282951	-0.260941	-0.912836	0.187478	0.795462	-0.0891056	-0.316391	0.0194415	0.983164	-0.00824547	-0.0341911
29.3005	29.5241	29.4821	29.3236	29.4886	29.4599	29.1091	28.96	29.16	29.1803	28.9506	29.4799	29.1715	28.8734	28.8807	Phenylalanine, tyrosine and tryptophan biosynthesis	amine biosynthetic process;amine metabolic process;aromatic amino acid family biosynthetic process;aromatic amino acid family metabolic process;aromatic compound biosynthetic process;biosynthetic process;carboxylic acid biosynthetic process;carboxylic acid metabolic process;cellular amine metabolic process;cellular amino acid biosynthetic process;cellular amino acid metabolic process;cellular aro…	carbon-oxygen lyase activity;carbon-oxygen lyase activity, acting on phosphates;catalytic activity;chorismate synthase activity;lyase activity		Amino-acidbiosynthesis;Aromaticaminoacidbiosynthesis;Completeproteome;Lyase		+		+	WT_DrpiA;WT_Dtkt	1			15	15	15	317.37	18642000000	562	0.0461074	0.948955	0.0115178	0.0621112	1.77086	0.0262351	0.359219	1.8792	0.621138	0.424388	0.231959	0.865859	1.73501	0.0180909	0.460355	2.09461
28.0694	28.1211	28.1649	27.9583	28.138	27.8232	28.6405	28.4538	28.3507	28.2082	28.099	28.3779	28.516	28.4282	28.6446			catalytic activity;oxidoreductase activity;oxidoreductase activity, acting on a sulfur group of donors;oxidoreductase activity, acting on a sulfur group of donors, disulfide as acceptor;peptide-methionine (R)-S-oxide reductase activity		Completeproteome;Oxidoreductase		+		+	WT_DrpiA;WT_Dtkt	1			10	10	10	191.53	8695500000	261	0.694974	0.394107	0.145314	0.7442	1.81801	0.0227972	-0.363214	-1.91963	0.569972	0.606563	-0.109889	-0.591657	2.40812	0.0125413	-0.411161	-2.43801
24.3844	24.6942	23.9317	22.6113	23.0783	22.9145	23.0468	23.2534	22.7615	21.955	23.4533	23.3384	22.1679	23.511	24.4814	Amyotrophic lateral sclerosis (ALS);Huntington's disease;Peroxisome;Prion diseases	cellular metabolic process;cellular process;metabolic process;reactive oxygen species metabolic process;superoxide metabolic process	antioxidant activity;binding;catalytic activity;cation binding;ion binding;metal ion binding;oxidoreductase activity;oxidoreductase activity, acting on superoxide radicals as acceptor;superoxide dismutase activity		Completeproteome;Copper;Metal-binding;Oxidoreductase;Zinc	+	+			WT_DrpE;WT_DrpiA				3	3	3	57.957	292600000	9	2.31374	0.00413333	1.46872	4.07667	2.12466	0.00386207	1.3162	3.62207	1.25877	0.0502185	1.42121	2.25626	0.602357	0.112161	0.949988	1.17817
27.6027	27.7308	27.8459	26.967	27.4482	27.1086	26.555	26.7662	26.9056	27.6029	27.2255	27.7841	26.9064	26.859	26.1999					Completeproteome	+	+		+	WT_DrpE;WT_DrpiA;WT_Dtkt	1	1	DOWN	7	7	7	142.68	5521600000	316	1.59131	0.035777	0.551875	2.12976	2.86792	0	0.984187	4.39786	0.455433	0.544271	0.188951	0.677539	1.96243	0.00670218	1.07136	3.16412
31.0695	30.9024	31.0221	31.3975	30.8466	31.415	31.3345	31.6545	31.2941	30.9259	31.1801	31.0826	31.0179	31.6674	31.7526		carbohydrate metabolic process;macromolecule metabolic process;metabolic process;polysaccharide metabolic process;primary metabolic process	catalytic activity;isomerase activity;nucleotidyltransferase activity;transferase activity;transferase activity, transferring phosphorus-containing groups		Completeproteome;Isomerase		+			WT_DrpiA				10	10	10	206.71	64299000000	710	0.501807	0.384638	-0.221736	-0.75644	1.58615	0.023324	-0.429732	-1.91524	0.294822	0.776185	-0.0648874	-0.342978	0.949213	0.0609442	-0.481305	-1.42705
31.4031	31.5352	31.5483	31.7751	31.6957	31.5296	31.737	31.9677	31.673	31.5736	31.4451	31.8974	32.1116	32.4338	32.3686	Chloroalkane and chloroalkene degradation;Drug metabolism - cytochrome P450;Fatty acid metabolism;Glycolysis / Gluconeogenesis;Metabolism of xenobiotics by cytochrome P450;Methane metabolism;Naphthalene degradation;Retinol metabolism;Tyrosine metabolism	alcohol metabolic process;ethanol metabolic process;ethanol oxidation;metabolic process;oxidation-reduction process;primary alcohol metabolic process;small molecule metabolic process	binding;catalytic activity;cation binding;ion binding;metal ion binding;oxidoreductase activity;oxidoreductase activity, acting on CH-OH group of donors;oxidoreductase activity, acting on the CH-OH group of donors, NAD or NADP as acceptor;S-(hydroxymethyl)glutathione dehydrogenase activity;transition metal ion binding;zinc ion binding		Completeproteome;Metal-binding;Oxidoreductase;Zinc				+	WT_Dtkt				23	23	23	323.31	97064000000	1815	0.93202	0.302189	-0.171276	-0.921308	1.37586	0.0695626	-0.297073	-1.47946	0.430214	0.606092	-0.143173	-0.59083	2.7589	0.00398635	-0.809128	-3.87621
33.0384	33.2301	33.1422	33.5753	33.2348	33.513	33.3828	33.7324	33.2099	33.1929	33.2038	33.2756	33.4533	33.8747	33.4615	Alanine, aspartate and glutamate metabolism;Arginine and proline metabolism;Carbon fixation in photosynthetic organisms;Cysteine and methionine metabolism;Isoquinoline alkaloid biosynthesis;Novobiocin biosynthesis;Phenylalanine metabolism;Phenylalanine, tyrosine and tryptophan biosynthesis;Tropane, piperidine and pyridine alkaloid biosynthesis;Tyrosine metabolism	biosynthetic process;metabolic process	binding;catalytic activity;cofactor binding;pyridoxal phosphate binding;transaminase activity;transferase activity;transferase activity, transferring nitrogenous groups;vitamin B6 binding;vitamin binding		Aminotransferase;Completeproteome;Pyridoxalphosphate;Transferase				+	WT_Dtkt				34	34	34	323.31	305950000000	3057	1.2068	0.143113	-0.304146	-1.39235	0.868234	0.16409	-0.304811	-1.15746	0.643799	0.644779	-0.0872142	-0.541123	1.42798	0.0250678	-0.459615	-1.84025
29.029	28.1763	28.9067	28.2593	28.3098	28.1714	28.7967	28.4129	29.0705	28.6126	28.9477	28.199	28.3321	28.0535	28.9742		cellular macromolecule metabolic process;cellular metabolic process;cellular nitrogen compound metabolic process;cellular process;cellular response to stimulus;cellular response to stress;DNA metabolic process;DNA recombination;DNA repair;macromolecule metabolic process;metabolic process;nitrogen compound metabolic process;nucleic acid metabolic process;nucleobase-containing compound metabolic pr…	adenyl nucleotide binding;adenyl ribonucleotide binding;ATP binding;binding;nucleotide binding;purine nucleotide binding;purine ribonucleoside triphosphate binding;purine ribonucleotide binding;ribonucleotide binding		Completeproteome;DNAdamage;DNArepair									22	22	22	323.31	12241000000	418	0.783103	0.188426	0.45716	1.23803	0.0592689	0.913733	-0.0560398	-0.131096	0.125416	0.834016	0.117549	0.265257	0.262463	0.570281	0.250749	0.521275
26.9638	27.0392	27.0075	26.1281	26.6647	26.3513	26.1705	25.6014	26.2996	26.5061	25.8768	26.8465	25.858	25.2161	25.3956		cellular macromolecule metabolic process;cellular metabolic process;cellular nitrogen compound metabolic process;cellular process;macromolecule metabolic process;macromolecule modification;metabolic process;nitrogen compound metabolic process;nucleic acid metabolic process;nucleobase-containing compound metabolic process;primary metabolic process;pseudouridine synthesis;RNA metabolic process;RNA …	binding;catalytic activity;intramolecular transferase activity;isomerase activity;nucleic acid binding;pseudouridine synthase activity;RNA binding		Completeproteome;Isomerase	+	+		+	WT_DrpE;WT_DrpiA;WT_Dtkt	1	1	DOWN	10	10	10	47.963	2956600000	106	1.77752	0.0287536	0.622145	2.41944	1.98052	0.0077048	0.979671	3.10456	0.976597	0.132215	0.593683	1.54256	2.85006	0.00159375	1.51359	5.17563
30.2894	30.3275	30.3933	30.6152	30.6049	30.6259	30.5832	30.7644	30.4605	30.1978	30.0103	30.4917	30.5807	30.8404	30.8436	Carbon fixation pathways in prokaryotes;One carbon pool by folate	amine biosynthetic process;amine metabolic process;aromatic compound biosynthetic process;aspartate family amino acid biosynthetic process;aspartate family amino acid metabolic process;biosynthetic process;carboxylic acid biosynthetic process;carboxylic acid metabolic process;cellular amine metabolic process;cellular amino acid biosynthetic process;cellular amino acid metabolic process;cellular a…	catalytic activity;cyclohydrolase activity;hydrolase activity;hydrolase activity, acting on carbon-nitrogen (but not peptide) bonds;hydrolase activity, acting on carbon-nitrogen (but not peptide) bonds, in cyclic amidines;methenyltetrahydrofolate cyclohydrolase activity;methylenetetrahydrofolate dehydrogenase (NADP+) activity;oxidoreductase activity;oxidoreductase activity, acting on the CH-NH gr…		Amino-acidbiosynthesis;Completeproteome;Histidinebiosynthesis;Hydrolase;Methioninebiosynthesis;Multifunctionalenzyme;NADP;One-carbonmetabolism;Oxidoreductase;Purinebiosynthesis	+			+	WT_DrpE;WT_Dtkt	1			17	17	17	250.5	38862000000	789	3.07552	0.0360784	-0.278582	-2.12787	1.33355	0.0973593	-0.265968	-1.37579	0.292215	0.729891	0.1035	0.425307	1.97714	0.0163557	-0.418157	-2.17547
30.8373	30.1309	30.7981	30.8861	30.4725	30.6631	31.0034	31.1319	31.0366	30.4909	30.6356	30.3465	30.3828	30.5466	31.0138	Purine metabolism	biosynthetic process;cellular biosynthetic process;cellular metabolic process;cellular nitrogen compound biosynthetic process;cellular nitrogen compound metabolic process;cellular process;'de novo' IMP biosynthetic process;heterocycle biosynthetic process;heterocycle metabolic process;IMP biosynthetic process;IMP metabolic process;metabolic process;nitrogen compound metabolic process;nucleobase-c…	adenyl nucleotide binding;adenyl ribonucleotide binding;ATP binding;binding;catalytic activity;cyclo-ligase activity;ligase activity;ligase activity, forming carbon-nitrogen bonds;nucleotide binding;phosphoribosylformylglycinamidine cyclo-ligase activity;purine nucleotide binding;purine ribonucleoside triphosphate binding;purine ribonucleotide binding;ribonucleotide binding	cell part;cytoplasm;intracellular part	ATP-binding;Completeproteome;Cytoplasm;Ligase;Nucleotide-binding;Purinebiosynthesis									20	20	20	323.31	48423000000	1494	0.120123	0.800717	-0.0851549	-0.237533	0.943012	0.0866349	-0.468548	-1.40951	0.149281	0.820815	0.0977472	0.2842	0.0694235	0.912804	-0.0590026	-0.148581
31.8078	31.8598	31.9222	32.1369	31.8729	32.0166	32.3691	32.3241	32.1958	31.973	31.8347	31.9308	32.0169	32.3125	32.0889	Purine metabolism	biosynthetic process;cellular aromatic compound metabolic process;cellular biosynthetic process;cellular metabolic process;cellular nitrogen compound biosynthetic process;cellular nitrogen compound metabolic process;cellular process;'de novo' IMP biosynthetic process;heterocycle biosynthetic process;heterocycle metabolic process;IMP biosynthetic process;IMP metabolic process;metabolic process;nit…	acid-amino acid ligase activity;adenyl nucleotide binding;adenyl ribonucleotide binding;ATP binding;binding;catalytic activity;cation binding;ion binding;ligase activity;ligase activity, forming carbon-nitrogen bonds;metal ion binding;nucleotide binding;phosphoribosylamine-glycine ligase activity;phosphoribosylaminoimidazolesuccinocarboxamide synthase activity;purine nucleotide binding;purine rib…		ATP-binding;Completeproteome;Ligase;Nucleotide-binding;Purinebiosynthesis		+			WT_DrpiA				51	51	51	323.31	115480000000	2162	0.809821	0.363169	-0.145538	-0.794657	2.6676	0.00784946	-0.433063	-2.68075	0.39842	0.788981	-0.0495663	-0.324766	1.35947	0.0630406	-0.276199	-1.41689
27.3354	27.1251	27.5375	27.8416	27.7182	27.6848	27.9963	28.0492	27.7829	27.5115	27.3662	27.5777	27.79	28.1079	27.9853	One carbon pool by folate;Purine metabolism	biosynthetic process;cellular biosynthetic process;cellular metabolic process;cellular nitrogen compound biosynthetic process;cellular nitrogen compound metabolic process;cellular process;'de novo' IMP biosynthetic process;heterocycle biosynthetic process;heterocycle metabolic process;IMP biosynthetic process;IMP metabolic process;metabolic process;methylation;nitrogen compound metabolic process;…	catalytic activity;hydroxymethyl-, formyl- and related transferase activity;methyltransferase activity;phosphoribosylglycinamide formyltransferase activity;transferase activity;transferase activity, transferring one-carbon groups		Completeproteome;Transferase		+		+	WT_DrpiA;WT_Dtkt	1			10	10	10	65.838	5613300000	191	1.49937	0.060266	-0.415531	-1.82056	1.87408	0.00832	-0.610077	-2.49821	0.494637	0.563836	-0.15245	-0.650277	1.85194	0.0122473	-0.628399	-2.50564
29.9828	30.1349	30.0634	30.3877	30.5918	30.5545	30.8006	30.6201	30.8169	29.9896	29.7702	30.3247	29.9126	30.2256	30.145	Purine metabolism	biosynthetic process;cellular biosynthetic process;cellular metabolic process;cellular nitrogen compound biosynthetic process;cellular nitrogen compound metabolic process;cellular process;'de novo' IMP biosynthetic process;heterocycle biosynthetic process;heterocycle metabolic process;IMP biosynthetic process;IMP metabolic process;metabolic process;nitrogen compound metabolic process;nucleobase-c…	5-(carboxyamino)imidazole ribonucleotide mutase activity;catalytic activity;intramolecular transferase activity;isomerase activity		Completeproteome;Isomerase;Purinebiosynthesis	+	+			WT_DrpE;WT_DrpiA				10	10	10	323.31	38366000000	811	2.38063	0.0223543	-0.450989	-2.55359	3.05846	0.00174648	-0.68549	-3.87574	0.0672548	0.923654	0.0322177	0.120604	0.119717	0.898572	-0.0340328	-0.167132
25.6708	26.261	25.8874	24.3352	25.5445	24.8007	24.9066	25.34	24.644	25.1674	24.5828	25.4016	23.9172	23.2617	25.2635		establishment of localization;transport		cell part;membrane;plasma membrane	Completeproteome	+	+		+	WT_DrpE;WT_DrpiA;WT_Dtkt	1	1	DOWN	8	8	8	20.89	1300700000	37	1.25268	0.0359609	1.0463	2.12628	1.66852	0.00774536	0.976207	2.66553	1.39024	0.0511935	0.889142	2.23228	1.36384	0.0123144	1.7923	2.51051
24.8245	24.7609	24.4354	22.7424	23.9435	23.2262	23.3987	24.5591	23.1582	23.7694	22.3433	24.055	22.1816	22.9613	23.8342		cellular process;establishment of localization;transmembrane transport;transport		cell part;integral to membrane;intrinsic to membrane;membrane part	Completeproteome	+	+		+	WT_DrpE;WT_DrpiA;WT_Dtkt	1	1	DOWN	3	3	3	24.067	414030000	26	1.68511	0.0139048	1.36959	2.91942	1.01212	0.0328571	0.968301	1.76384	1.11241	0.0661241	1.28439	1.99762	1.57026	0.00817684	1.68126	2.83857
31.2896	31.5444	31.451	31.7618	31.649	31.6537	31.6446	31.8925	31.5485	31.6647	31.5534	31.7652	31.882	32.1581	31.8711		macromolecule metabolic process;metabolic process;primary metabolic process;protein metabolic process;proteolysis	catalytic activity;endopeptidase activity;hydrolase activity;metalloendopeptidase activity;metallopeptidase activity;peptidase activity;peptidase activity, acting on L-amino acid peptides		Completeproteome;Hydrolase;Metalloprotease;Protease;Zinc				+	WT_Dtkt				47	47	47	323.31	91722000000	2258	1.4529	0.135501	-0.259855	-1.41945	0.987893	0.158764	-0.266883	-1.17746	1.13619	0.255435	-0.232784	-1.18554	1.97352	0.0121711	-0.542051	-2.46582
27.0526	27.2946	27.1948	26.488	26.4606	26.6568	26.9683	27.0364	27.2533	27.4235	27.112	27.2654	26.548	26.1355	26.2711					Completeproteome	+			+	WT_DrpE;WT_Dtkt	1			7	7	7	74.263	4122800000	193	2.6415	0.0069375	0.645496	3.34075	0.354747	0.647307	0.0946337	0.448567	0.308442	0.741814	-0.0862961	-0.403074	2.4503	0.00431487	0.862438	3.59004
32.7275	33.3644	32.7145	31.949	32.937	32.4244	31.5643	30.792	32.3044	31.4433	30.54	32.183	31.8156	31.2314	30.7749					Completeproteome		+	+	+	WT_DrpiA;WT_Dtal;WT_Dtkt				14	14	14	323.31	147810000000	1107	0.629191	0.234125	0.4987	1.09146	1.3295	0.00991266	1.38195	2.35643	1.38456	0.0396957	1.54672	2.48973	1.96362	0.00476404	1.6615	3.53716
26.6433	27.8121	26.4461	24.4811	26.2929	25.8411	24.2196	22.9836	25.0039	25.1353	24.0594	25.8531	23.9098	23.0788	23.2129					Completeproteome		+	+	+	WT_DrpiA;WT_Dtal;WT_Dtkt				7	7	7	117.94	2008900000	69	0.967823	0.062494	1.42881	1.80517	1.78883	0.00572589	2.89817	3.50734	1.35441	0.0384944	1.95125	2.52307	2.69625	0	3.56673	5.96383
28.7262	29.2397	28.4229	27.9815	28.6566	28.0415	27.4439	27.2465	28.0206	27.3265	26.8451	28.1848	27.9777	27.3824	27.1381					Completeproteome		+	+	+	WT_DrpiA;WT_Dtal;WT_Dtkt				9	9	9	269.47	9320000000	346	0.820863	0.155858	0.569761	1.35173	1.67511	0.00787097	1.22595	2.83275	1.36874	0.0421063	1.34416	2.40612	1.70385	0.00793939	1.2969	2.91485
29.5647	30.2538	29.4472	28.2674	29.3048	28.646	27.7215	27.2282	28.5847	28.3179	27.751	29.0879	27.8373	27.2254	27.1391					Completeproteome	+	+	+	+	WT_DrpE;WT_DrpiA;WT_Dtal;WT_Dtkt				9	9	9	323.31	15915000000	304	1.21188	0.0389024	1.01589	2.05683	1.81715	0.00556444	1.91046	3.35455	1.38365	0.0425567	1.36968	2.43755	2.67049	0	2.35471	5.42499
31.4092	31.4327	31.4564	31.5147	31.6168	31.5564	30.9865	31.0891	30.9232	31.4648	31.3262	31.7798	31.2606	31.257	31.185		cellular macromolecule metabolic process;cellular metabolic process;cellular nitrogen compound metabolic process;cellular process;DNA conformation change;DNA metabolic process;DNA topological change;macromolecule metabolic process;metabolic process;nitrogen compound metabolic process;nucleic acid metabolic process;nucleobase-containing compound metabolic process;primary metabolic process	adenyl nucleotide binding;adenyl ribonucleotide binding;ATP binding;binding;catalytic activity;cation binding;DNA binding;DNA topoisomerase activity;DNA topoisomerase type I activity;ion binding;isomerase activity;metal ion binding;nucleic acid binding;nucleotide binding;purine nucleotide binding;purine ribonucleoside triphosphate binding;purine ribonucleotide binding;ribonucleotide binding	cell part;chromosome;intracellular non-membrane-bounded organelle;intracellular organelle;intracellular part;non-membrane-bounded organelle;organelle	ATP-binding;Completeproteome;DNA-binding;Isomerase;Magnesium;Metal-binding;Nucleotide-binding;Topoisomerase		+		+	WT_DrpiA;WT_Dtkt	1			52	52	52	323.31	78389000000	1846	1.78575	0.282057	-0.129904	-0.979486	3.00239	0.00771084	0.433154	2.88319	0.269663	0.756293	-0.0908566	-0.386838	2.67219	0.04554	0.198556	1.54954
28.896	28.5623	28.9355	28.6988	28.618	28.3763	28.5474	28.7763	28.6271	28.5959	28.7251	28.5	28.4124	28.518	28.8976					Completeproteome									10	10	10	253.65	11648000000	432	0.695783	0.301466	0.233557	0.923325	0.470044	0.483583	0.147652	0.625529	0.637157	0.45852	0.19092	0.811948	0.426286	0.438834	0.188619	0.652702
29.8016	29.393	29.8498	29.7742	29.688	29.5795	29.4698	29.5604	29.5385	29.537	29.6258	29.6726	29.1958	29.241	29.4811			binding;DNA binding;nucleic acid binding		Completeproteome									21	21	21	283.39	23559000000	722	0.00197717	0.997588	0.000941594	0.00368571	0.465129	0.470811	0.158597	0.640918	0.175925	0.828061	0.0696875	0.278459	1.03872	0.0658991	0.375531	1.39185
25.117	25.2075	25.5183	25.0379	25.0252	24.9593	25.1002	25.2196	25.5609	25.5029	25.6902	24.8695	24.7455	25.1078	25.0397	Drug metabolism - other enzymes;Purine metabolism	amine metabolic process;carboxylic acid metabolic process;cellular amine metabolic process;cellular amino acid metabolic process;cellular ketone metabolic process;cellular metabolic process;cellular nitrogen compound metabolic process;cellular process;glutamine family amino acid metabolic process;glutamine metabolic process;metabolic process;nitrogen compound metabolic process;organic acid metabo…	catalytic activity;transferase activity		Completeproteome;Glutamineamidotransferase;Transferase									4	4	4	38.134	1233700000	61	1.03633	0.194128	0.273451	1.22117	0.0229426	0.966975	-0.0126292	-0.0444853	0.0946714	0.884588	-0.0732466	-0.194575	0.896459	0.1082	0.316614	1.19613
28.5411	28.3676	28.3035	26.453	27.6736	26.973	25.4615	25.631	26.8604	27.7098	27.5824	27.8454	26.3305	24.8694	26.272		lipid metabolic process;metabolic process;primary metabolic process	catalytic activity;hydrolase activity;hydrolase activity, acting on ester bonds		Completeproteome	+	+	+	+	WT_DrpE;WT_DrpiA;WT_Dtal;WT_Dtkt				11	11	11	168.81	6276300000	213	1.71917	0.0137778	1.37086	2.97574	2.25046	0	2.41978	4.42806	2.57703	0.0311795	0.691545	3.39125	2.2284	0.00146479	2.58008	4.42692
26.8809	27.0292	27.2832	26.9052	26.4704	26.8755	26.5385	26.8258	26.5327	27.16	26.9739	27.1083	26.8748	26.9095	26.4315		metabolic process	binding;catalytic activity;cation binding;hydrolase activity;hydrolase activity, acting on ester bonds;ion binding;metal ion binding;phosphoric diester hydrolase activity;phosphoric ester hydrolase activity		Completeproteome;Hydrolase		+			WT_DrpiA				7	7	7	62.707	3618900000	215	0.792728	0.227591	0.314069	1.11	1.32883	0.0383594	0.432105	1.71344	0.0427844	0.955673	-0.016304	-0.0709141	0.775534	0.137366	0.325816	1.10973
27.1846	27.4472	27.2195	27.4888	27.4635	27.4758	27.0926	26.862	26.8898	27.2683	27.2682	27.5316	27.431	27.367	27.4903			catalytic activity;methyltransferase activity;O-methyltransferase activity;RNA methyltransferase activity;rRNA (uridine) methyltransferase activity;rRNA (uridine-2'-O-)-methyltransferase activity;rRNA methyltransferase activity;S-adenosylmethionine-dependent methyltransferase activity;transferase activity;transferase activity, transferring one-carbon groups	cell part;cytoplasm;intracellular part	Completeproteome;Cytoplasm;Methyltransferase;rRNAprocessing;S-adenosyl-L-methionine;Transferase		+			WT_DrpiA				8	8	8	69.805	4549500000	134	1.09371	0.249699	-0.192276	-1.05265	1.42225	0.0477781	0.335611	1.59939	0.236225	0.786315	-0.0722904	-0.328058	0.745583	0.33435	-0.145692	-0.76802
26.921	27.2643	26.685	26.145	26.7717	26.167	25.5771	25.9574	26.5581	25.6168	25.3249	26.3503	25.8885	25.651	24.992					Completeproteome		+	+	+	WT_DrpiA;WT_Dtal;WT_Dtkt				8	8	8	93.368	2738100000	134	1.05437	0.0887952	0.595572	1.62987	1.30873	0.0137838	0.925906	2.14621	1.57389	0.0357027	1.19275	2.66048	1.98846	0.00522071	1.44625	3.47203
32.3226	32.4424	32.5173	32.8834	32.6565	32.7787	32.8755	32.8617	32.7029	32.5673	32.6231	32.6498	32.8421	32.9804	32.8878	Aminoacyl-tRNA biosynthesis;Valine, leucine and isoleucine biosynthesis	amine metabolic process;amino acid activation;biological regulation;carboxylic acid metabolic process;cellular amine metabolic process;cellular amino acid metabolic process;cellular ketone metabolic process;cellular macromolecule metabolic process;cellular metabolic process;cellular nitrogen compound metabolic process;cellular process;isoleucyl-tRNA aminoacylation;macromolecule metabolic process;…	adenyl nucleotide binding;adenyl ribonucleotide binding;aminoacyl-tRNA editing activity;aminoacyl-tRNA ligase activity;ATP binding;binding;carboxylic ester hydrolase activity;catalytic activity;cation binding;hydrolase activity;hydrolase activity, acting on ester bonds;ion binding;isoleucine-tRNA ligase activity;ligase activity;ligase activity, forming aminoacyl-tRNA and related compounds;ligase …	cell part;cytoplasm;intracellular part	Aminoacyl-tRNAsynthetase;ATP-binding;Completeproteome;Cytoplasm;Ligase;Metal-binding;Nucleotide-binding;Proteinbiosynthesis;Zinc		+		+	WT_DrpiA;WT_Dtkt	1			48	48	48	323.31	181340000000	3401	1.78692	0.0575243	-0.345445	-1.85039	2.08451	0.0138911	-0.385939	-2.1527	1.40452	0.273651	-0.185989	-1.15014	2.61684	0.00925	-0.476018	-2.80347
28.0484	27.6447	28.0606	28.2377	27.9255	27.8947	28.0415	28.3956	27.9615	28.2571	28.0125	28.2124	28.1871	28.3806	28.0122	Riboflavin metabolism	biosynthetic process;cellular biosynthetic process;cellular metabolic process;cellular nitrogen compound biosynthetic process;cellular nitrogen compound metabolic process;cellular process;flavin-containing compound biosynthetic process;flavin-containing compound metabolic process;heterocycle biosynthetic process;heterocycle metabolic process;metabolic process;nitrogen compound metabolic process;r…	adenylyltransferase activity;catalytic activity;FMN adenylyltransferase activity;kinase activity;nucleotidyltransferase activity;phosphotransferase activity, alcohol group as acceptor;riboflavin kinase activity;transferase activity;transferase activity, transferring phosphorus-containing groups		Completeproteome;Kinase;Nucleotidyltransferase;Transferase									9	9	9	186.32	7378500000	258	0.226513	0.683872	-0.101418	-0.368603	0.490481	0.392004	-0.214968	-0.738845	0.711034	0.371928	-0.242781	-0.948531	0.72821	0.183429	-0.275412	-1.00815
32.3937	32.5623	32.4916	32.5218	32.4112	32.6464	32.1283	32.4259	32.3073	32.637	32.5951	32.7267	32.3113	32.4436	32.3647	Pyruvate metabolism;Two-component system	carboxylic acid metabolic process;cellular ketone metabolic process;cellular metabolic process;cellular process;dicarboxylic acid metabolic process;malate metabolic process;metabolic process;organic acid metabolic process;oxoacid metabolic process;small molecule metabolic process	binding;catalytic activity;cation binding;coenzyme binding;cofactor binding;ion binding;malate dehydrogenase (oxaloacetate-decarboxylating) activity;malate dehydrogenase activity;malic enzyme activity;metal ion binding;NAD binding;nucleotide binding;oxidoreductase activity;oxidoreductase activity, acting on CH-OH group of donors;oxidoreductase activity, acting on the CH-OH group of donors, NAD or…		Completeproteome;Metal-binding;Oxidoreductase									35	35	35	323.31	176160000000	2993	0.2024	0.799799	-0.0439212	-0.239098	0.918336	0.242632	0.195386	0.980016	1.28005	0.319624	-0.170383	-1.049	0.813751	0.419176	0.109353	0.674196
29.4682	29.7884	29.2027	27.5177	28.8773	27.9539	26.5111	26.5761	27.6813	27.9874	27.1391	28.5555	27.447	26.8859	26.9474					Completeproteome	+	+	+	+	WT_DrpE;WT_DrpiA;WT_Dtal;WT_Dtkt				9	9	9	323.31	11590000000	369	1.46166	0.0224142	1.37013	2.56063	2.45452	0	2.56359	4.97073	1.63453	0.0354545	1.59244	2.92189	3.20783	0	2.39303	6.92782
30.3296	30.2479	30.3442	30.2648	30.3091	30.2855	29.9466	29.9413	30.0478	30.3969	30.2271	30.4594	30.1042	30.049	29.9966		cellular component biogenesis;cellular component biogenesis at cellular level;cellular component organization or biogenesis;cellular component organization or biogenesis at cellular level;cellular process;ribonucleoprotein complex biogenesis;ribosome biogenesis	binding;GTP binding;guanyl nucleotide binding;guanyl ribonucleotide binding;nucleotide binding;purine nucleotide binding;purine ribonucleoside triphosphate binding;purine ribonucleotide binding;ribonucleotide binding		Completeproteome;GTP-binding;Nucleotide-binding;Repeat;Ribosomebiogenesis		+		+	WT_DrpiA;WT_Dtkt	1			24	24	24	323.31	37469000000	1060	0.252463	0.86552	0.0207431	0.156435	2.6987	0.0120582	0.328684	2.2539	0.288171	0.798607	-0.0539392	-0.307151	2.39951	0.0274149	0.257293	1.79687
29.2212	29.3375	29.3627	29.8504	29.5935	29.6809	29.5425	29.8335	29.3452	29.49	29.5196	29.5858	29.885	30.0701	29.8695	Amino sugar and nucleotide sugar metabolism;Peptidoglycan biosynthesis	alcohol biosynthetic process;alcohol metabolic process;amine metabolic process;amino sugar biosynthetic process;amino sugar metabolic process;aminoglycan biosynthetic process;aminoglycan metabolic process;biological regulation;biosynthetic process;carbohydrate biosynthetic process;carbohydrate metabolic process;cell cycle;cell division;cell wall macromolecule biosynthetic process;cell wall macrom…	catalytic activity;transferase activity;transferase activity, transferring alkyl or aryl (other than methyl) groups;UDP-N-acetylglucosamine 1-carboxyvinyltransferase activity	cell part;cytoplasm;intracellular part	Cellcycle;Celldivision;Cellshape;Cellwallbiogenesis/degradation;Completeproteome;Cytoplasm;Peptidoglycansynthesis;Transferase	+			+	WT_DrpE;WT_Dtkt	1			16	16	16	323.31	21330000000	654	2.00064	0.0355216	-0.401154	-2.14414	0.833482	0.199281	-0.26663	-1.07354	1.90619	0.146663	-0.224686	-1.47853	2.90985	0.00488761	-0.634416	-3.56823
27.6556	27.4965	27.6807	28.2098	27.9241	27.8479	28.0945	28.407	28.0189	27.5971	27.6884	27.7381	28.2914	28.5811	28.3033	Amino sugar and nucleotide sugar metabolism;Peptidoglycan biosynthesis	amine metabolic process;aminoglycan biosynthetic process;aminoglycan metabolic process;biological regulation;biosynthetic process;carbohydrate biosynthetic process;carbohydrate metabolic process;cell cycle;cell division;cell wall macromolecule biosynthetic process;cell wall macromolecule metabolic process;cell wall organization or biogenesis;cellular biosynthetic process;cellular cell wall macrom…	binding;catalytic activity;coenzyme binding;cofactor binding;flavin adenine dinucleotide binding;oxidoreductase activity;oxidoreductase activity, acting on CH-OH group of donors;oxidoreductase activity, acting on the CH-OH group of donors, NAD or NADP as acceptor;UDP-N-acetylmuramate dehydrogenase activity	cell part;cytoplasm;intracellular part	Cellcycle;Celldivision;Cellshape;Cellwallbiogenesis/degradation;Completeproteome;Cytoplasm;FAD;Flavoprotein;NADP;Oxidoreductase;Peptidoglycansynthesis		+		+	WT_DrpiA;WT_Dtkt	1			11	11	11	165.97	6039500000	288	1.43265	0.072309	-0.383008	-1.7072	1.88421	0.00902703	-0.56254	-2.42415	0.376254	0.758925	-0.0636247	-0.372206	2.66987	0.00461059	-0.780984	-3.70423
27.7515	27.877	27.5333	27.1695	27.4228	27.7832	27.7539	27.9418	27.6968	27.1015	26.5926	27.5298	27.689	27.9145	28.3867					Completeproteome									13	13	13	172.24	5262200000	244	0.57012	0.331521	0.26208	0.86092	0.243558	0.747692	-0.0769424	-0.342354	1.05056	0.10477	0.645937	1.66104	0.531824	0.282629	-0.276146	-0.839953
27.0913	27.1997	27.2075	27.6431	27.4503	27.3492	27.8812	27.9425	27.8954	27.5119	27.3182	27.5251	27.9093	27.8482	28.0519					Completeproteome		+		+	WT_DrpiA;WT_Dtkt	1			8	8	8	157.47	5133300000	260	1.54304	0.0901223	-0.31466	-1.62194	4.22319	0	-0.740204	-5.21958	1.69058	0.114801	-0.285594	-1.61649	3.38634	0.00151456	-0.77029	-4.50318
29.055	28.5124	29.0188	28.7454	28.6381	28.6761	29.0536	28.9467	28.9818	28.8579	29.0156	28.5429	28.6504	28.6867	29.2696		biological regulation;biosynthetic process;cellular biosynthetic process;cellular metabolic process;cellular nitrogen compound biosynthetic process;cellular nitrogen compound metabolic process;cellular process;cellular response to stimulus;cyclic nucleotide biosynthetic process;cyclic nucleotide metabolic process;intracellular signal transduction;metabolic process;nitrogen compound metabolic proc…	catalytic activity;kinase activity;lyase activity;molecular transducer activity;phosphorus-oxygen lyase activity;phosphotransferase activity, alcohol group as acceptor;phosphotransferase activity, nitrogenous group as acceptor;protein histidine kinase activity;protein kinase activity;signal transducer activity;transferase activity;transferase activity, transferring phosphorus-containing groups;tw…		Completeproteome									26	26	26	289.51	13794000000	516	0.420546	0.46345	0.175569	0.63163	0.301348	0.626054	-0.131938	-0.474658	0.0901581	0.891308	0.0566279	0.175007	0.00842248	0.990643	-0.00682131	-0.0186207
26.8002	26.2773	26.8777	26.6458	26.6225	26.7327	26.9041	27.1779	26.9349	26.674	26.3624	26.7542	26.6298	26.9107	27.6568					Completeproteome									6	6	6	28.96	2863000000	116	0.0267869	0.957837	-0.0152944	-0.0524652	0.787176	0.166985	-0.353923	-1.15104	0.0873127	0.894064	0.0548884	0.169811	0.503104	0.236429	-0.414031	-0.900426
28.1439	27.3266	27.9459	27.629	27.4596	27.4868	27.9963	27.5971	28.153	27.5373	27.7684	27.3514	27.363	27.1547	28.1366	Bacterial chemotaxis;Two-component system	biological regulation;cellular process;cellular response to stimulus;chemotaxis;intracellular signal transduction;locomotion;regulation of biological process;regulation of cellular process;response to chemical stimulus;response to external stimulus;response to stimulus;signal transduction;taxis	carboxylic ester hydrolase activity;catalytic activity;hydrolase activity;hydrolase activity, acting on ester bonds;methyltransferase activity;molecular transducer activity;protein methylesterase activity;protein-glutamate methylesterase activity;S-adenosylmethionine-dependent methyltransferase activity;signal transducer activity;transferase activity;transferase activity, transferring one-carbon …	cell part;cytoplasm;intracellular part	Chemotaxis;Completeproteome;Hydrolase;Methyltransferase;Transferase									25	25	25	216.21	6444600000	403	0.484462	0.363478	0.280371	0.797173	0.136872	0.803587	-0.109946	-0.277216	0.389299	0.542945	0.253139	0.676617	0.261691	0.570488	0.254065	0.521636
27.7522	27.1642	27.6839	27.4543	27.0724	27.0137	27.9418	27.4599	27.974	27.2833	27.5493	27.0802	27.1158	27.1599	27.9475		biological regulation;biosynthetic process;cellular biosynthetic process;cellular metabolic process;cellular nitrogen compound biosynthetic process;cellular nitrogen compound metabolic process;cellular process;cellular response to stimulus;cyclic nucleotide biosynthetic process;cyclic nucleotide metabolic process;intracellular signal transduction;metabolic process;nitrogen compound metabolic proc…	catalytic activity;lyase activity;molecular transducer activity;phosphorus-oxygen lyase activity;signal transducer activity		Completeproteome									22	22	22	77.418	5348500000	252	0.695712	0.244168	0.353301	1.06611	0.445814	0.391494	-0.258487	-0.740162	0.425392	0.531645	0.229181	0.694414	0.142128	0.797094	0.125699	0.29382
29.0898	29.0689	29.0576	29.6327	29.0896	29.3796	29.9058	29.9606	29.8735	29.2626	29.5375	29.3375	29.6844	29.974	29.9054		metabolic process	catalytic activity		Completeproteome		+		+	WT_DrpiA;WT_Dtkt	1			7	7	7	127.26	21070000000	407	0.874152	0.217422	-0.295142	-1.14765	5.19209	0	-0.841169	-6.61783	1.68799	0.102564	-0.307035	-1.68162	3.05547	0.00256452	-0.782473	-4.16432
26.9693	27.2809	26.7791	24.6773	26.5436	25.2549	24.3584	21.1966	25.988	25.0068	24.8324	25.6378	24.3001	21.1	23.7757	Ubiquinone and other terpenoid-quinone biosynthesis	biosynthetic process;cellular biosynthetic process;cellular ketone metabolic process;cellular metabolic process;cellular process;coenzyme biosynthetic process;coenzyme metabolic process;cofactor biosynthetic process;cofactor metabolic process;metabolic process;oxidoreduction coenzyme metabolic process;quinone cofactor biosynthetic process;quinone cofactor metabolic process;small molecule metaboli…	catalytic activity;transferase activity;transferase activity, transferring phosphorus-containing groups	cell part;integral to membrane;intrinsic to membrane;membrane;membrane part;plasma membrane	Cellinnermembrane;Cellmembrane;Completeproteome;Membrane;Transmembrane;Transmembranehelix;Ubiquinonebiosynthesis	+	+	+	+	WT_DrpE;WT_DrpiA;WT_Dtal;WT_Dtkt				16	16	16	116.68	2019700000	146	1.24864	0.0294848	1.51782	2.2631	1.05056	0.0146939	3.16205	2.08837	2.53734	0.0112727	1.85074	4.80662	1.77226	0.00461628	3.95116	3.58656
27.1649	27.2954	27.2191	26.8523	27.198	26.9741	27.0518	26.5481	27.1513	27.2051	27.1632	27.2702	27.0313	26.6897	26.6223			binding;lipid binding;steroid binding;sterol binding		Completeproteome				+	WT_Dtkt				12	12	12	57.371	4212700000	257	0.945136	0.251668	0.218309	1.04926	0.745491	0.202873	0.309406	1.06504	0.0998993	0.939857	0.0136401	0.0915463	1.55233	0.0219916	0.445381	1.91855
29.6195	29.5953	29.6871	29.2833	29.7482	29.3892	29.6582	29.0549	29.7192	29.4865	29.3928	29.6228	29.5781	29.3145	29.5084	Ubiquinone and other terpenoid-quinone biosynthesis	biosynthetic process;cellular biosynthetic process;cellular ketone metabolic process;cellular metabolic process;cellular process;coenzyme biosynthetic process;coenzyme metabolic process;cofactor biosynthetic process;cofactor metabolic process;fat-soluble vitamin biosynthetic process;fat-soluble vitamin metabolic process;menaquinone biosynthetic process;menaquinone metabolic process;metabolic proc…	catalytic activity;methyltransferase activity;transferase activity;transferase activity, transferring one-carbon groups		Completeproteome;Menaquinonebiosynthesis;Methyltransferase;Transferase;Ubiquinonebiosynthesis									13	13	13	322.7	23579000000	645	0.487076	0.447202	0.160401	0.659172	0.297022	0.601578	0.156529	0.498852	0.857911	0.48229	0.133263	0.773848	0.934485	0.231915	0.16695	0.909673
30.6309	30.6198	30.6935	30.6246	30.8265	30.6505	29.7493	30.1736	30.0087	30.5619	30.3815	30.8339	30.2208	30.2826	30.2075	Amino sugar and nucleotide sugar metabolism;Butirosin and neomycin biosynthesis;Galactose metabolism;Glycolysis / Gluconeogenesis;Starch and sucrose metabolism;Streptomycin biosynthesis	alcohol catabolic process;alcohol metabolic process;carbohydrate catabolic process;carbohydrate metabolic process;catabolic process;cellular carbohydrate catabolic process;cellular carbohydrate metabolic process;cellular metabolic process;cellular process;generation of precursor metabolites and energy;glucose catabolic process;glucose metabolic process;glycolysis;hexose catabolic process;hexose m…	adenyl nucleotide binding;adenyl ribonucleotide binding;ATP binding;binding;carbohydrate kinase activity;catalytic activity;glucokinase activity;hexokinase activity;kinase activity;nucleotide binding;phosphotransferase activity, alcohol group as acceptor;purine nucleotide binding;purine ribonucleoside triphosphate binding;purine ribonucleotide binding;ribonucleotide binding;transferase activity;t…		ATP-binding;Completeproteome;Kinase;Nucleotide-binding;Transferase		+		+	WT_DrpiA;WT_Dtkt	1			17	17	17	323.31	43504000000	947	0.318968	0.735932	-0.0524864	-0.313498	2.22777	0.00759211	0.670893	2.97385	0.155849	0.855473	0.0555801	0.23806	3.64366	0.00735697	0.411098	3.10069
23.1007	24.2916	22.9559	22.9056	22.8973	22.6926	22.3458	24.0854	23.1169	22.5867	22.2104	23.0256	22.3569	23.6856	22.0816					Completeproteome									2	2	2	5.9448	208730000	6	0.651106	0.214077	0.617537	1.16767	0.151318	0.739963	0.266686	0.35205	0.803629	0.156894	0.841832	1.44071	0.496727	0.191509	0.741334	0.986632
27.609	27.1887	27.6019	27.7762	27.3271	27.0999	28.022	28.0107	28.1235	27.1968	27.572	27.2613	27.6523	27.8342	28.4716			binding;double-stranded RNA binding;nucleic acid binding;RNA binding		Completeproteome		+			WT_DrpiA				8	8	8	225.42	5397500000	212	0.096596	0.831021	0.0654481	0.191102	1.8212	0.00914031	-0.585542	-2.40466	0.273003	0.718315	0.12317	0.438479	0.847685	0.0723624	-0.519503	-1.35069
23.3522	23.8028	23.3296	24.6094	22.9111	22.472	22.9953	22.8843	22.5007	22.8383	22.1707	22.0403	23.6174	22.2438	22.008		carbohydrate transport;cellular process;establishment of localization;organic substance transport;transmembrane transport;transport		cell part;integral to membrane;intrinsic to membrane;membrane part	Completeproteome;Sugartransport;Transport		+	+		WT_DrpiA;WT_Dtal				3	3	3	12.268	138730000	8	0.0869563	0.817298	0.164043	0.213127	1.50896	0.0125633	0.70146	2.2273	1.76752	0.0362791	1.14512	2.92675	0.764291	0.0654191	0.871829	1.39511
31.23	31.3539	31.4669	31.6111	31.5985	31.5912	31.3332	31.6248	31.2003	31.5884	31.4739	31.6272	31.7529	31.8708	31.7734	Aminoacyl-tRNA biosynthesis;Selenocompound metabolism	amine metabolic process;amino acid activation;carboxylic acid metabolic process;cellular amine metabolic process;cellular amino acid metabolic process;cellular ketone metabolic process;cellular macromolecule metabolic process;cellular metabolic process;cellular nitrogen compound metabolic process;cellular process;macromolecule metabolic process;metabolic process;methionyl-tRNA aminoacylation;ncRN…	adenyl nucleotide binding;adenyl ribonucleotide binding;aminoacyl-tRNA ligase activity;ATP binding;binding;catalytic activity;cation binding;ion binding;ligase activity;ligase activity, forming aminoacyl-tRNA and related compounds;ligase activity, forming carbon-oxygen bonds;metal ion binding;methionine-tRNA ligase activity;nucleic acid binding;nucleotide binding;purine nucleotide binding;purine …	cell part;cytoplasm;intracellular part	Aminoacyl-tRNAsynthetase;ATP-binding;Completeproteome;Cytoplasm;Ligase;Metal-binding;Nucleotide-binding;Proteinbiosynthesis;RNA-binding;tRNA-binding;Zinc				+	WT_Dtkt				36	36	36	323.31	87805000000	2256	1.65895	0.118116	-0.249992	-1.48235	0.0892396	0.899841	-0.0358334	-0.147571	1.2133	0.267858	-0.212877	-1.16681	2.35485	0.0121919	-0.448726	-2.52839
31.563	31.4799	31.6221	31.8945	31.7521	31.9141	32.4911	32.3527	32.459	31.7678	32.0045	31.4884	32.3496	32.2296	31.7088					Completeproteome		+		+	WT_DrpiA;WT_Dtkt	1			19	19	19	323.31	108910000000	1260	1.98199	0.0624248	-0.298578	-1.80266	3.93493	0	-0.879266	-5.53846	0.570717	0.478616	-0.198575	-0.779506	1.26342	0.0273236	-0.541003	-1.79773
35.4829	35.4968	35.5139	34.9995	35.1449	35.2207	34.5388	34.4049	34.6855	35.4943	35.5089	35.3232	34.6604	34.7659	34.9348	Ribosome	biosynthetic process;cellular biosynthetic process;cellular macromolecule biosynthetic process;cellular macromolecule metabolic process;cellular metabolic process;cellular process;cellular protein metabolic process;macromolecule biosynthetic process;macromolecule metabolic process;metabolic process;primary metabolic process;protein metabolic process;translation	binding;nucleic acid binding;RNA binding;structural constituent of ribosome;structural molecule activity	cell part;cytoplasmic part;intracellular non-membrane-bounded organelle;intracellular organelle;intracellular part;macromolecular complex;non-membrane-bounded organelle;organelle;ribonucleoprotein complex;ribosome	Completeproteome;Ribonucleoprotein;Ribosomalprotein;RNA-binding	+	+		+	WT_DrpE;WT_DrpiA;WT_Dtkt	1	1	DOWN	55	55	55	323.31	1195600000000	7952	2.34079	0.0287605	0.376132	2.2724	3.51697	0	0.954772	5.25954	0.389595	0.774554	0.0557073	0.347549	3.04353	0.00418638	0.710803	3.93967
25.1961	25.6603	25.2119	23.4265	24.9491	23.6809	22.1297	23.6654	24.1707	24.0295	23.2337	24.7378	23.907	22.2832	21.1345		macromolecule metabolic process;metabolic process;primary metabolic process;protein metabolic process;proteolysis	catalytic activity;endopeptidase activity;hydrolase activity;metalloendopeptidase activity;metallopeptidase activity;peptidase activity;peptidase activity, acting on L-amino acid peptides		Completeproteome	+	+	+	+	WT_DrpE;WT_DrpiA;WT_Dtal;WT_Dtkt				2	2	2	20.433	709330000	44	1.26787	0.0306816	1.33727	2.24801	1.48991	0.00769054	2.03418	2.77786	1.37496	0.041505	1.35575	2.41953	1.62761	0.00647202	2.91451	3.17303
28.2729	28.3606	28.3362	28.4975	28.7495	28.5911	28.1993	28.2114	28.1726	28.4376	28.4765	28.6788	28.4865	28.4766	28.7217					Completeproteome									5	5	5	56.454	11446000000	198	1.68468	0.0898656	-0.28945	-1.62579	1.97059	0.230024	0.128793	1.00207	1.23164	0.270012	-0.207706	-1.15901	1.32436	0.0831092	-0.238366	-1.29369
28.4482	28.3454	28.4666	27.79	28.2044	27.7233	27.9933	27.5153	28.4124	28.2135	27.8926	28.1027	27.953	27.4575	28.0354	Glycerophospholipid metabolism	alcohol metabolic process;amine biosynthetic process;amine metabolic process;biosynthetic process;cellular amine metabolic process;cellular biogenic amine biosynthetic process;cellular biogenic amine metabolic process;cellular biosynthetic process;cellular lipid metabolic process;cellular metabolic process;cellular nitrogen compound biosynthetic process;cellular nitrogen compound metabolic proces…	carbon-carbon lyase activity;carboxy-lyase activity;catalytic activity;lyase activity;phosphatidylserine decarboxylase activity		Completeproteome;Decarboxylase;Lipidbiosynthesis;Lipidmetabolism;Lyase;Phospholipidbiosynthesis;Phospholipidmetabolism;Pyruvate;Zymogen	+			+	WT_DrpE;WT_Dtkt	1			15	15	15	151.33	8218500000	344	1.52948	0.0419478	0.514151	2.01508	0.786604	0.138779	0.446404	1.23361	1.58662	0.0953902	0.350463	1.74015	1.51574	0.017052	0.604778	2.12668
26.5763	26.8261	26.2086	25.3445	26.458	25.6685	24.9965	24.7973	25.7228	25.4538	24.8802	25.7517	24.9972	24.1608	25.2254					Completeproteome		+	+	+	WT_DrpiA;WT_Dtal;WT_Dtkt				11	11	11	97.704	1804500000	122	0.883379	0.117179	0.71332	1.49802	1.82524	0.00662016	1.36481	3.14796	1.70453	0.0355686	1.1751	2.84953	2.03422	0.004625	1.74254	3.70757
26.8889	27.0934	26.9661	27.4511	27.0431	27.1732	27.2135	27.3485	27.031	27.1526	27.0567	27.1864	27.3207	27.685	27.4513	Nicotinate and nicotinamide metabolism	biosynthetic process;metabolic process	catalytic activity;hydrolase activity;nucleotidyltransferase activity;transferase activity;transferase activity, transferring phosphorus-containing groups		Completeproteome;Hydrolase;Nucleotidyltransferase;Transferase				+	WT_Dtkt				12	12	12	36.841	3944600000	158	0.827382	0.261153	-0.239705	-1.02314	0.915314	0.21953	-0.214886	-1.02509	0.982476	0.422233	-0.14912	-0.871314	1.83484	0.0146387	-0.502874	-2.26425
32.4779	32.5251	32.6191	33.0937	32.7674	32.8579	32.9901	33.2345	32.8359	32.6301	32.6275	32.7089	33.03	33.2646	32.9685	Amino sugar and nucleotide sugar metabolism	alcohol biosynthetic process;alcohol metabolic process;amine metabolic process;amino sugar biosynthetic process;amino sugar metabolic process;aminoglycan biosynthetic process;aminoglycan metabolic process;anatomical structure morphogenesis;biological regulation;biosynthetic process;carbohydrate biosynthetic process;carbohydrate metabolic process;cell morphogenesis;cell wall macromolecule biosynth…	acetyltransferase activity;binding;catalytic activity;cation binding;glucosamine-1-phosphate N-acetyltransferase activity;ion binding;magnesium ion binding;metal ion binding;N-acetyltransferase activity;N-acyltransferase activity;nucleotidyltransferase activity;transferase activity;transferase activity, transferring acyl groups;transferase activity, transferring acyl groups other than amino-acyl …	cell part;cytoplasm;intracellular part	Acyltransferase;Cellshape;Cellwallbiogenesis/degradation;Completeproteome;Cytoplasm;Magnesium;Metal-binding;Multifunctionalenzyme;Nucleotidyltransferase;Peptidoglycansynthesis;Repeat;Transferase		+		+	WT_DrpiA;WT_Dtkt	1			28	28	28	323.31	194460000000	2231	1.58733	0.0665116	-0.365618	-1.77719	1.75256	0.0138372	-0.479469	-2.14786	1.09413	0.483872	-0.114791	-0.768707	2.27596	0.00948269	-0.546984	-2.74465
32.5699	32.6317	32.6571	33.1086	32.9103	32.9766	33.0232	33.3784	32.7567	32.7357	32.8082	32.8313	33.1387	33.4688	33.3343	Alanine, aspartate and glutamate metabolism;Amino sugar and nucleotide sugar metabolism	amine metabolic process;biosynthetic process;carbohydrate biosynthetic process;carbohydrate metabolic process;carboxylic acid metabolic process;cellular amine metabolic process;cellular amino acid metabolic process;cellular ketone metabolic process;cellular metabolic process;cellular nitrogen compound metabolic process;cellular process;glutamine family amino acid metabolic process;glutamine metab…	binding;carbohydrate binding;catalytic activity;glutamine-fructose-6-phosphate transaminase (isomerizing) activity;transaminase activity;transferase activity;transferase activity, transferring nitrogenous groups	cell part;cytoplasm;intracellular part	Aminotransferase;Completeproteome;Cytoplasm;Glutamineamidotransferase;Transferase	+			+	WT_DrpE;WT_Dtkt	1			51	51	51	323.31	214160000000	3200	2.3956	0.0300984	-0.37893	-2.31387	1.11979	0.0576135	-0.433189	-1.53655	1.94734	0.234221	-0.17216	-1.24097	2.65823	0.00490959	-0.694378	-3.48492
23.4273	23.3909	23.8162	24.1862	23.0657	23.2897	24.9789	25.0507	25.2124	23.6095	23.6973	23.4334	24.1059	24.6267	24.198	Aminobenzoate degradation;Benzoate degradation;Ethylbenzene degradation;Limonene and pinene degradation;Naphthalene degradation;Tyrosine metabolism		acetyltransferase activity;catalytic activity;N-acetyltransferase activity;N-acyltransferase activity;transferase activity;transferase activity, transferring acyl groups;transferase activity, transferring acyl groups other than amino-acyl groups		Completeproteome;Transferase		+		+	WT_DrpiA;WT_Dtkt	1			6	6	6	27.855	445860000	68	0.0281799	0.946315	0.0309035	0.0659801	3.26094	0	-1.53589	-6.07993	0.0794967	0.910683	-0.0353114	-0.137573	1.6574	0.0121495	-0.765416	-2.46582
32.0816	32.2866	32.0834	31.6634	32.2004	32.2031	31.1564	31.6017	31.1478	32.3773	32.1142	32.4809	31.2375	31.7769	31.2332		biological regulation;regulation of biological process;regulation of biosynthetic process;regulation of cellular biosynthetic process;regulation of cellular macromolecule biosynthetic process;regulation of cellular metabolic process;regulation of cellular process;regulation of gene expression;regulation of macromolecule biosynthetic process;regulation of macromolecule metabolic process;regulation…	binding;DNA binding;nucleic acid binding	cell part;cytoplasm;intracellular part	Completeproteome;Cytoplasm;DNA-binding		+		+	WT_DrpiA;WT_Dtkt	1			7	7	7	323.31	124140000000	551	0.267079	0.619297	0.128216	0.439221	2.1727	0.006032	0.848568	3.20705	0.604958	0.490072	-0.173635	-0.759511	1.72189	0.0122696	0.734647	2.50802
29.9987	30.063	29.9358	30.0625	30.1806	29.9477	29.7593	29.6256	29.7916	29.9031	29.9158	30.2587	29.8969	29.9399	30.1036		cellular process;macromolecule metabolic process;metabolic process;primary metabolic process;protein metabolic process;proteolysis	aminopeptidase activity;binding;catalytic activity;cation binding;exopeptidase activity;hydrolase activity;ion binding;metal ion binding;metalloexopeptidase activity;metallopeptidase activity;peptidase activity;peptidase activity, acting on L-amino acid peptides		Aminopeptidase;Cobalt;Completeproteome;Hydrolase;Metal-binding;Protease		+			WT_DrpiA				15	15	15	294.54	28859000000	676	0.348848	0.686287	-0.0644016	-0.364652	1.92028	0.0403812	0.273713	1.68225	0.076916	0.922869	-0.0266889	-0.120159	0.0933636	0.940954	0.0190741	0.110307
27.5052	26.9937	27.3844	27.2021	27.0644	27.0161	26.916	27.0748	27.0616	27.1336	27.1176	27.2148	26.9731	26.5121	27.1655					Completeproteome									12	12	12	88.588	3930400000	152	0.538498	0.384013	0.20027	0.758232	0.786271	0.206799	0.276966	1.05497	0.370201	0.644724	0.139112	0.540714	0.762808	0.111406	0.410887	1.18131
30.1361	30.0376	30.1689	30.1984	30.2119	30.121	30.3376	29.9708	30.243	30.0401	29.934	30.1317	30.3142	30.2288	30.2031		cellular macromolecule metabolic process;cellular metabolic process;cellular nitrogen compound metabolic process;cellular process;DNA conformation change;DNA metabolic process;DNA topological change;macromolecule metabolic process;metabolic process;nitrogen compound metabolic process;nucleic acid metabolic process;nucleobase-containing compound metabolic process;primary metabolic process	adenyl nucleotide binding;adenyl ribonucleotide binding;ATP binding;ATPase activity;ATPase activity, coupled;binding;catalytic activity;DNA binding;DNA topoisomerase (ATP-hydrolyzing) activity;DNA topoisomerase activity;DNA-dependent ATPase activity;hydrolase activity;hydrolase activity, acting on acid anhydrides;hydrolase activity, acting on acid anhydrides, in phosphorus-containing anhydrides;i…	cell part;chromosome;intracellular non-membrane-bounded organelle;intracellular organelle;intracellular part;non-membrane-bounded organelle;organelle	Completeproteome;DNA-binding;Isomerase;Topoisomerase									30	30	30	297.78	32375000000	984	0.576651	0.631802	-0.06287	-0.423211	0.233876	0.765618	-0.0695521	-0.320796	0.496172	0.69957	0.0789528	0.465965	1.22001	0.246187	-0.134508	-0.886095
29.6516	29.8497	29.8493	29.974	29.8703	29.9901	29.7577	30.0767	29.6505	29.9002	29.862	30.0865	30.1534	30.2765	30.2823	Cysteine and methionine metabolism	amine biosynthetic process;amine metabolic process;amino acid salvage;aspartate family amino acid biosynthetic process;aspartate family amino acid metabolic process;biosynthetic process;carboxylic acid biosynthetic process;carboxylic acid metabolic process;catabolic process;cellular amine metabolic process;cellular amino acid biosynthetic process;cellular amino acid metabolic process;cellular bio…	adenosylhomocysteine nucleosidase activity;catalytic activity;hydrolase activity;hydrolase activity, acting on glycosyl bonds;hydrolase activity, hydrolyzing N-glycosyl compounds;methylthioadenosine nucleosidase activity;purine nucleosidase activity		Amino-acidbiosynthesis;Completeproteome;Hydrolase;Methioninebiosynthesis				+	WT_Dtkt				11	11	11	323.31	27210000000	502	0.996048	0.303541	-0.161261	-0.916611	0.112678	0.87672	-0.0447623	-0.183435	0.801565	0.434075	-0.166023	-0.848185	2.35715	0.0118955	-0.453856	-2.54621
25.633	26.0901	25.7478	23.5954	25.3711	23.9553	22.6554	22.7257	24.4651	24.04	22.7914	24.9338	23.5098	23.5323	22.975					Completeproteome	+	+	+	+	WT_DrpE;WT_DrpiA;WT_Dtal;WT_Dtkt				7	7	7	13.466	909700000	45	1.27229	0.0296349	1.51636	2.30063	1.85747	0.00375419	2.54152	3.59183	1.39388	0.0360964	1.90187	2.58309	3.39445	0	2.48459	7.57288
29.4559	29.6937	29.565	29.3283	29.6433	29.3493	29.627	29.3974	29.5721	29.4399	29.2696	29.718	29.7368	29.6435	29.6933			catalytic activity;hydrolase activity;hydrolase activity, acting on glycosyl bonds;hydrolase activity, hydrolyzing O-glycosyl compounds	cell part;periplasmic space	Completeproteome									36	36	36	323.31	21325000000	820	0.462122	0.495973	0.131245	0.589325	0.150544	0.864726	0.0393689	0.199324	0.25803	0.755672	0.0957247	0.386578	0.744103	0.406768	-0.119652	-0.688456
28.5818	27.7331	28.4599	27.9518	27.8628	27.8371	28.1855	28.1351	28.2213	28.041	28.2547	27.9627	27.7201	27.9615	28.9502	DNA replication;Homologous recombination;Mismatch repair;Purine metabolism;Pyrimidine metabolism	biosynthetic process;cellular biosynthetic process;cellular macromolecule biosynthetic process;cellular macromolecule metabolic process;cellular metabolic process;cellular nitrogen compound metabolic process;cellular process;DNA metabolic process;DNA replication;macromolecule biosynthetic process;macromolecule metabolic process;metabolic process;nitrogen compound metabolic process;nucleic acid me…	3'-5' exonuclease activity;binding;catalytic activity;DNA binding;DNA polymerase activity;DNA-directed DNA polymerase activity;exonuclease activity;hydrolase activity;hydrolase activity, acting on ester bonds;nuclease activity;nucleic acid binding;nucleotidyltransferase activity;transferase activity;transferase activity, transferring phosphorus-containing groups	cell part;cytoplasm;intracellular part	Completeproteome;DNA-directedDNApolymerase;DNAreplication;Nucleotidyltransferase;Transferase									31	31	31	149	8660800000	444	0.631035	0.263308	0.374324	1.01937	0.105093	0.854823	0.0776087	0.211976	0.243658	0.704126	0.172113	0.454191	0.0350218	0.950459	0.0476462	0.0850499
27.852	27.6333	27.8976	27.1867	27.3759	27.0497	26.5721	27.0418	27.0632	27.3958	27.4772	27.341	27.1133	27.2177	27.4309		cation transport;cellular potassium ion transport;cellular process;establishment of localization;ion transmembrane transport;ion transport;metal ion transport;monovalent inorganic cation transport;potassium ion transmembrane transport;potassium ion transport;transmembrane transport;transport	cation transmembrane transporter activity;inorganic cation transmembrane transporter activity;ion transmembrane transporter activity;metal ion transmembrane transporter activity;monovalent inorganic cation transmembrane transporter activity;potassium ion transmembrane transporter activity;substrate-specific transmembrane transporter activity;substrate-specific transporter activity;transmembrane t…	cell part;membrane;plasma membrane	Completeproteome;Iontransport;Potassium;Potassiumtransport;Transport	+	+		+	WT_DrpE;WT_DrpiA;WT_Dtkt	1	1	DOWN	18	18	18	181.94	5383100000	282	2.03917	0.0217806	0.590196	2.62416	2.13034	0.00613008	0.901921	3.22327	1.89687	0.0634021	0.389593	2.04322	1.91708	0.0129461	0.540348	2.41164
26.6562	27.4269	26.682	23.9263	26.0502	24.927	22.8348	22.9276	24.9659	25.1542	23.6356	25.714	24.0216	21.9351	22.988	ABC transporters		lipoprotein transporter activity;protein transporter activity;substrate-specific transporter activity;transporter activity	cell part;integral to membrane;intrinsic to membrane;membrane;membrane part;plasma membrane	Cellmembrane;Completeproteome;Lipoprotein;Membrane;Transmembrane;Transmembranehelix	+	+	+	+	WT_DrpE;WT_DrpiA;WT_Dtal;WT_Dtkt				8	8	8	86.235	1756900000	100	1.37493	0.0227442	1.95391	2.55929	1.97288	0.00195276	3.34565	3.98336	1.44666	0.0364444	2.08713	2.70923	2.41941	0.000878049	3.94017	5.23131
27.2258	27.5043	27.4114	26.5743	27.0792	27.1171	25.8847	26.1608	26.1606	27.1095	26.9612	27.1893	26.9796	26.563	27.316	ABC transporters	ATP catabolic process;ATP metabolic process;catabolic process;cellular catabolic process;cellular metabolic process;cellular nitrogen compound catabolic process;cellular nitrogen compound metabolic process;cellular process;heterocycle catabolic process;heterocycle metabolic process;metabolic process;nitrogen compound metabolic process;nucleobase-containing compound catabolic process;nucleobase-co…	adenyl nucleotide binding;adenyl ribonucleotide binding;ATP binding;ATPase activity;binding;catalytic activity;hydrolase activity;hydrolase activity, acting on acid anhydrides;hydrolase activity, acting on acid anhydrides, in phosphorus-containing anhydrides;lipoprotein transporter activity;nucleoside-triphosphatase activity;nucleotide binding;protein transporter activity;purine nucleotide bindin…	cell part;membrane;plasma membrane	ATP-binding;Cellinnermembrane;Cellmembrane;Completeproteome;Hydrolase;Membrane;Nucleotide-binding;Transport		+			WT_DrpiA				9	9	9	58.131	4213200000	145	1.11247	0.103955	0.456991	1.55876	3.35673	0	1.31185	5.87875	1.30286	0.159012	0.293833	1.42863	0.85425	0.0842945	0.42768	1.28566
29.8766	29.8499	29.9603	30.2186	30.1322	30.1315	30.4472	30.477	30.2914	30.226	30.1509	30.2063	30.6854	30.9107	30.8518	Lysine degradation;Tropane, piperidine and pyridine alkaloid biosynthesis	amine metabolic process;carboxylic acid metabolic process;cellular amine metabolic process;cellular amino acid metabolic process;cellular ketone metabolic process;cellular metabolic process;cellular nitrogen compound metabolic process;cellular process;metabolic process;nitrogen compound metabolic process;organic acid metabolic process;oxoacid metabolic process;primary metabolic process;small mole…	binding;carbon-carbon lyase activity;carboxy-lyase activity;catalytic activity;cofactor binding;lyase activity;pyridoxal phosphate binding;vitamin B6 binding;vitamin binding	cell part;cytoplasm;intracellular part	Completeproteome		+		+	WT_DrpiA;WT_Dtkt	1			31	31	31	323.31	35402000000	1294	2.41542	0.0585528	-0.265174	-1.84059	2.8083	0.00778873	-0.509614	-3.0615	2.75916	0.0557077	-0.29878	-2.1319	3.59137	0.000892562	-0.920359	-5.2525
27.7161	27.5027	27.8184	27.0992	27.2712	27.1233	26.6775	26.7909	26.8658	27.3768	27.2752	27.3103	26.6317	26.8188	27.1559	DNA replication		binding;catalytic activity;cation binding;DNA binding;DNA primase activity;DNA-directed RNA polymerase activity;ion binding;metal ion binding;nucleic acid binding;nucleotidyltransferase activity;RNA polymerase activity;transferase activity;transferase activity, transferring phosphorus-containing groups;transition metal ion binding;zinc ion binding		Completeproteome;DNA-directedRNApolymerase;DNAreplication;Metal-binding;Nucleotidyltransferase;Primosome;Transcription;Transferase;Zinc;Zinc-finger	+	+		+	WT_DrpE;WT_DrpiA;WT_Dtkt	1	1	DOWN	16	16	16	129.84	4962600000	278	2.06007	0.026	0.514536	2.4808	2.94892	0	0.900991	4.33357	1.66958	0.0819811	0.358326	1.81294	1.97165	0.00788817	0.810259	2.90062
29.7289	30.2776	29.8921	29.6686	29.6872	29.7478	30.442	30.1743	30.6736	29.95	29.7432	30.0144	29.5558	29.9943	29.637		amine catabolic process;amine metabolic process;carboxylic acid catabolic process;carboxylic acid metabolic process;catabolic process;cellular amine metabolic process;cellular amino acid catabolic process;cellular amino acid metabolic process;cellular catabolic process;cellular ketone metabolic process;cellular metabolic process;cellular nitrogen compound metabolic process;cellular process;glycin…		cell part;cytoplasmic part;glycine cleavage complex;intracellular part;macromolecular complex;protein complex	Completeproteome;Lipoyl									4	4	4	213.13	30365000000	289	0.739288	0.271157	0.26503	1.00232	1.00044	0.0749482	-0.463734	-1.46088	0.128386	0.861405	0.0637099	0.225851	0.489152	0.338742	0.237192	0.762222
31.1802	31.2538	31.2936	31.5007	31.3137	31.4122	32.281	31.9631	32.1186	31.4065	31.3777	31.4291	31.65	31.811	31.8132	Glycine, serine and threonine metabolism	amine catabolic process;amine metabolic process;carboxylic acid catabolic process;carboxylic acid metabolic process;catabolic process;cellular amine metabolic process;cellular amino acid catabolic process;cellular amino acid metabolic process;cellular catabolic process;cellular ketone metabolic process;cellular metabolic process;cellular nitrogen compound metabolic process;cellular process;glycin…	binding;catalytic activity;cofactor binding;glycine dehydrogenase (decarboxylating) activity;oxidoreductase activity;oxidoreductase activity, acting on the CH-NH2 group of donors;oxidoreductase activity, acting on the CH-NH2 group of donors, disulfide as acceptor;pyridoxal phosphate binding;vitamin B6 binding;vitamin binding		Completeproteome;Oxidoreductase		+		+	WT_DrpiA;WT_Dtkt	1			15	15	15	323.31	86790000000	1405	1.2324	0.263889	-0.166356	-1.01809	3.07357	0	-0.878358	-4.445	1.94895	0.255291	-0.16191	-1.18715	2.90434	0.00666988	-0.515532	-3.15448
32.1001	32.3088	32.2498	32.5932	32.451	32.4747	33.3086	32.9877	33.2525	32.3974	32.4476	32.4348	32.7693	32.8972	32.7376	Glycine, serine and threonine metabolism	amine catabolic process;amine metabolic process;carboxylic acid catabolic process;carboxylic acid metabolic process;catabolic process;cellular amine metabolic process;cellular amino acid catabolic process;cellular amino acid metabolic process;cellular catabolic process;cellular ketone metabolic process;cellular metabolic process;cellular nitrogen compound metabolic process;cellular process;glycin…	binding;catalytic activity;cofactor binding;glycine dehydrogenase (decarboxylating) activity;oxidoreductase activity;oxidoreductase activity, acting on the CH-NH2 group of donors;oxidoreductase activity, acting on the CH-NH2 group of donors, disulfide as acceptor;pyridoxal phosphate binding;vitamin B6 binding;vitamin binding		Completeproteome;Oxidoreductase;Pyridoxalphosphate		+		+	WT_DrpiA;WT_Dtkt	1			45	45	45	323.31	180710000000	3087	1.70629	0.0891111	-0.286752	-1.62803	2.92794	0	-0.963388	-4.44259	1.49857	0.226755	-0.207047	-1.26295	2.74195	0.00617172	-0.581777	-3.25015
28.7242	28.6166	28.7248	28.7935	28.7846	28.8635	28.7944	28.878	28.6714	28.7513	28.5791	28.8767	28.7848	28.9054	28.6018		biological regulation;cellular macromolecule metabolic process;cellular metabolic process;cellular nitrogen compound metabolic process;cellular process;DNA alkylation;DNA metabolic process;DNA methylation;DNA modification;macromolecule metabolic process;macromolecule methylation;macromolecule modification;metabolic process;methylation;nitrogen compound metabolic process;nucleic acid metabolic pro…	binding;catalytic activity;DNA binding;methyltransferase activity;N-methyltransferase activity;nucleic acid binding;transferase activity;transferase activity, transferring one-carbon groups		Completeproteome									37	37	37	258.94	11741000000	677	1.33937	0.325208	-0.125366	-0.87191	0.592592	0.557327	-0.0927493	-0.545744	0.19362	0.852056	-0.0471821	-0.243857	0.325281	0.712085	-0.0754445	-0.386308
27.9253	28.1485	28.1619	28.37	28.3352	28.4061	28.173	28.4022	28.0133	28.2398	28.0343	28.3407	28.4323	28.7735	28.6575	Phenylalanine, tyrosine and tryptophan biosynthesis		catalytic activity;oxidoreductase activity;oxidoreductase activity, acting on CH-OH group of donors;oxidoreductase activity, acting on the CH-OH group of donors, NAD or NADP as acceptor;shikimate 3-dehydrogenase (NADP+) activity		Completeproteome				+	WT_Dtkt				11	11	11	135.97	8333200000	349	1.67196	0.0893941	-0.291884	-1.62693	0.359198	0.603203	-0.117637	-0.497456	0.461246	0.614941	-0.126406	-0.578854	1.89827	0.0128124	-0.542552	-2.399
29.1214	29.3003	29.2186	29.3178	29.3562	29.3255	29.4089	29.0865	29.2051	29.2763	29.1462	29.4825	29.1805	29.2217	29.2181		carbohydrate metabolic process;metabolic process;primary metabolic process	binding;catalytic activity;cation binding;hydrolase activity;hydrolase activity, acting on glycosyl bonds;hydrolase activity, hydrolyzing O-glycosyl compounds;ion binding		Completeproteome									43	43	43	323.31	17407000000	824	1.06099	0.371474	-0.119708	-0.782298	0.064995	0.939489	-0.0200507	-0.096671	0.327598	0.734268	-0.0882015	-0.418546	0.0426431	0.979357	0.00667445	0.0435239
29.2832	29.417	29.3855	29.9449	29.5642	29.7025	29.9171	30.0443	29.7332	29.4703	29.4661	29.4926	30.1557	30.4642	30.2169	Starch and sucrose metabolism	biosynthetic process;carbohydrate biosynthetic process;carbohydrate metabolic process;cellular biosynthetic process;cellular carbohydrate biosynthetic process;cellular carbohydrate metabolic process;cellular glucan metabolic process;cellular macromolecule biosynthetic process;cellular macromolecule metabolic process;cellular metabolic process;cellular polysaccharide biosynthetic process;cellular …	1,4-alpha-glucan branching enzyme activity;binding;catalytic activity;cation binding;hydrolase activity;hydrolase activity, acting on glycosyl bonds;hydrolase activity, hydrolyzing O-glycosyl compounds;ion binding;transferase activity;transferase activity, transferring glycosyl groups;transferase activity, transferring hexosyl groups		Carbohydratemetabolism;Completeproteome;Glycogenbiosynthesis;Glycogenmetabolism;Glycosyltransferase;Transferase		+		+	WT_DrpiA;WT_Dtkt	1			24	24	24	323.31	22181000000	911	1.47078	0.0707532	-0.375317	-1.71882	2.25102	0.0079564	-0.536302	-2.69613	1.30139	0.459675	-0.114456	-0.810525	3.06223	0.00100493	-0.917026	-4.52635
24.9527	24.6363	24.5931	24.3892	24.0414	24.2881	23.4237	24.4408	23.641	24.6348	24.4469	24.7498	23.5423	23.8145	23.8366					Completeproteome	+	+		+	WT_DrpE;WT_DrpiA;WT_Dtkt	1	1	DOWN	5	5	5	86.625	717750000	35	1.47501	0.0497898	0.487834	1.92555	1.2709	0.0146125	0.892251	2.07808	0.335794	0.689244	0.116893	0.479707	2.59913	0.00368421	0.996252	4.02235
30.861	30.4927	30.9931	30.2355	30.3241	30.1516	29.7154	30.0969	29.8643	30.728	30.7419	30.5878	29.8223	30.3157	30.4326	Pantothenate and CoA biosynthesis	biosynthetic process;cellular biosynthetic process;cellular metabolic process;cellular nitrogen compound metabolic process;cellular process;coenzyme A biosynthetic process;coenzyme A metabolic process;coenzyme biosynthetic process;coenzyme metabolic process;cofactor biosynthetic process;cofactor metabolic process;heterocycle metabolic process;metabolic process;nitrogen compound metabolic process;…	adenyl nucleotide binding;adenyl ribonucleotide binding;ATP binding;binding;catalytic activity;dephospho-CoA kinase activity;kinase activity;nucleotide binding;phosphotransferase activity, alcohol group as acceptor;purine nucleotide binding;purine ribonucleoside triphosphate binding;purine ribonucleotide binding;ribonucleotide binding;transferase activity;transferase activity, transferring phosph…	cell part;cytoplasm;intracellular part	ATP-binding;CoenzymeAbiosynthesis;Completeproteome;Cytoplasm;Kinase;Nucleotide-binding;Transferase	+	+		+	WT_DrpE;WT_DrpiA;WT_Dtkt	1	1	DOWN	12	12	12	323.31	45511000000	758	1.58609	0.0363974	0.545237	2.11486	2.05526	0.00773333	0.890095	3.10796	0.241121	0.758157	0.0963771	0.374098	1.16209	0.0310406	0.592075	1.74355
29.2821	29.4271	29.3855	29.5451	29.5664	29.4629	29.9064	29.6279	29.8964	29.4766	29.4108	29.6164	29.7247	29.649	29.3726	Starch and sucrose metabolism	biosynthetic process;carbohydrate biosynthetic process;carbohydrate metabolic process;cellular biosynthetic process;cellular carbohydrate biosynthetic process;cellular carbohydrate metabolic process;cellular glucan metabolic process;cellular macromolecule biosynthetic process;cellular macromolecule metabolic process;cellular metabolic process;cellular polysaccharide biosynthetic process;cellular …	catalytic activity;glucosyltransferase activity;starch synthase activity;transferase activity;transferase activity, transferring glycosyl groups;transferase activity, transferring hexosyl groups		Completeproteome;Glycogenbiosynthesis;Glycosyltransferase;Transferase		+			WT_DrpiA				24	24	24	323.31	22103000000	1041	1.39611	0.253268	-0.159894	-1.04233	1.93719	0.0127206	-0.445358	-2.21709	0.852159	0.477645	-0.136377	-0.782179	0.876763	0.18344	-0.217186	-1.00859
31.4355	31.5053	31.6084	31.8667	31.5811	31.8014	31.6118	32.0727	31.3552	31.7488	31.6917	31.7426	31.9666	32.2455	31.9519	Insulin signaling pathway;Starch and sucrose metabolism	carbohydrate metabolic process;metabolic process;primary metabolic process	binding;catalytic activity;cofactor binding;glycogen phosphorylase activity;phosphorylase activity;pyridoxal phosphate binding;transferase activity;transferase activity, transferring glycosyl groups;transferase activity, transferring hexosyl groups;vitamin B6 binding;vitamin binding		Carbohydratemetabolism;Completeproteome;Glycosyltransferase;Transferase				+	WT_Dtkt				35	35	35	323.31	93231000000	1852	1.0978	0.213471	-0.233299	-1.16694	0.309045	0.580576	-0.163519	-0.517742	1.77727	0.178689	-0.211303	-1.37763	2.12179	0.0111849	-0.538261	-2.58889
28.0562	28.2055	28.2029	28.1277	28.2244	28.2466	28.0301	27.9792	27.8718	28.0994	27.9059	28.2566	28.2847	28.2466	28.2946	Starch and sucrose metabolism		4-alpha-glucanotransferase activity;catalytic activity;glycogen debranching enzyme activity;transferase activity;transferase activity, transferring glycosyl groups;transferase activity, transferring hexosyl groups		Completeproteome;Transferase									17	17	17	105.08	8130200000	440	0.295023	0.765929	-0.0446771	-0.276856	1.33999	0.163881	0.194532	1.15858	0.235532	0.794605	0.0675812	0.317572	1.10017	0.313151	-0.120405	-0.794957
30.546	30.5518	30.5995	30.7429	30.6435	30.7353	30.5828	30.7375	30.3633	30.5941	30.5397	30.697	30.9908	31.1481	31.1427	Aminoacyl-tRNA biosynthesis	amine metabolic process;amino acid activation;carboxylic acid metabolic process;cellular amine metabolic process;cellular amino acid metabolic process;cellular ketone metabolic process;cellular macromolecule metabolic process;cellular metabolic process;cellular nitrogen compound metabolic process;cellular process;glycyl-tRNA aminoacylation;macromolecule metabolic process;metabolic process;ncRNA m…	adenyl nucleotide binding;adenyl ribonucleotide binding;aminoacyl-tRNA ligase activity;ATP binding;binding;catalytic activity;glycine-tRNA ligase activity;ligase activity;ligase activity, forming aminoacyl-tRNA and related compounds;ligase activity, forming carbon-oxygen bonds;nucleotide binding;purine nucleotide binding;purine ribonucleoside triphosphate binding;purine ribonucleotide binding;rib…	cell part;cytoplasm;intracellular part	Aminoacyl-tRNAsynthetase;ATP-binding;Completeproteome;Cytoplasm;Ligase;Nucleotide-binding;Proteinbiosynthesis				+	WT_Dtkt				11	11	11	198.08	48426000000	788	1.76066	0.254961	-0.141462	-1.03899	0.0137661	0.981772	0.00457255	0.021787	0.380679	0.805926	-0.0445137	-0.298475	3.20497	0.00541176	-0.528125	-3.4237
27.7018	27.7705	27.8096	27.9496	27.8867	28.0202	27.4556	27.7742	27.3231	27.8118	27.6355	27.9874	28.0418	28.0511	28.2198	Lysine biosynthesis;Peptidoglycan biosynthesis	amine metabolic process;aminoglycan biosynthetic process;aminoglycan metabolic process;biological regulation;biosynthetic process;carbohydrate biosynthetic process;carbohydrate metabolic process;cell cycle;cell division;cell wall macromolecule biosynthetic process;cell wall macromolecule metabolic process;cell wall organization or biogenesis;cellular biosynthetic process;cellular cell wall macrom…	acid-amino acid ligase activity;adenyl nucleotide binding;adenyl ribonucleotide binding;ATP binding;binding;catalytic activity;ligase activity;ligase activity, forming carbon-nitrogen bonds;nucleotide binding;purine nucleotide binding;purine ribonucleoside triphosphate binding;purine ribonucleotide binding;ribonucleotide binding	cell part;cytoplasm;intracellular part	ATP-binding;Cellcycle;Celldivision;Cellshape;Cellwallbiogenesis/degradation;Completeproteome;Cytoplasm;Ligase;Nucleotide-binding;Peptidoglycansynthesis				+	WT_Dtkt				16	16	16	108.56	6356200000	219	1.73615	0.177642	-0.191538	-1.27865	0.818309	0.219903	0.242999	1.02311	0.182415	0.850114	-0.0509357	-0.246823	2.19092	0.0183338	-0.343634	-2.07165
28.123	28.2508	28.1093	26.9863	27.7454	27.0396	27.549	26.7132	27.5662	27.9035	27.763	28.1646	27.4292	26.7371	27.494	Purine metabolism				Completeproteome	+	+		+	WT_DrpE;WT_DrpiA;WT_Dtkt	1	1	DOWN	11	11	11	80.037	7000300000	283	1.65595	0.0215652	0.903966	2.59197	1.44267	0.0108365	0.884923	2.29789	0.797026	0.365845	0.217373	0.961829	1.72603	0.00956627	0.940951	2.71655
26.6978	26.6909	26.8344	27.1982	27.041	26.9312	27.8081	27.4229	27.6682	26.8768	26.888	27.0319	27.0362	27.495	27.5189					Completeproteome		+		+	WT_DrpiA;WT_Dtkt	1			9	9	9	99.108	4047500000	251	1.60035	0.0841721	-0.315814	-1.65814	2.7315	0.002	-0.892064	-4.01993	1.30957	0.277224	-0.191226	-1.13555	1.6876	0.0141902	-0.609015	-2.30818
29.8589	30.2214	30.1946	30.5141	30.3883	30.4532	30.1882	30.6235	29.9295	30.2605	30.0655	30.3124	30.6557	30.8811	30.533	Cysteine and methionine metabolism;Glycine, serine and threonine metabolism;Lysine biosynthesis	amine biosynthetic process;amine metabolic process;aspartate family amino acid biosynthetic process;aspartate family amino acid metabolic process;biosynthetic process;branched chain family amino acid biosynthetic process;branched chain family amino acid metabolic process;carboxylic acid biosynthetic process;carboxylic acid metabolic process;cellular amine metabolic process;cellular amino acid bio…	aspartate-semialdehyde dehydrogenase activity;binding;catalytic activity;coenzyme binding;cofactor binding;N-acetyl-gamma-glutamyl-phosphate reductase activity;NAD binding;NADP binding;nucleotide binding;oxidoreductase activity;oxidoreductase activity, acting on the aldehyde or oxo group of donors;oxidoreductase activity, acting on the aldehyde or oxo group of donors, NAD or NADP as acceptor	cell part;cytoplasm;intracellular part	Amino-acidbiosynthesis;Completeproteome;NADP;Oxidoreductase				+	WT_Dtkt				14	14	14	323.31	35074000000	732	1.37695	0.0899449	-0.360228	-1.62175	0.265732	0.632132	-0.155428	-0.465816	0.364682	0.668828	-0.121133	-0.507423	1.7422	0.0137755	-0.598274	-2.34725
31.5213	30.8102	31.4987	31.3534	31.1192	30.908	31.5326	31.3049	31.476	31.1018	31.4717	30.8302	31.2944	31.4148	31.7846	Cysteine and methionine metabolism;Glycine, serine and threonine metabolism;Lysine biosynthesis	amine biosynthetic process;amine metabolic process;aspartate family amino acid biosynthetic process;aspartate family amino acid metabolic process;biosynthetic process;carboxylic acid biosynthetic process;carboxylic acid metabolic process;cellular amine metabolic process;cellular amino acid biosynthetic process;cellular amino acid metabolic process;cellular biosynthetic process;cellular ketone met…	amine binding;amino acid binding;amino acid kinase activity;aspartate kinase activity;binding;carboxylic acid binding;catalytic activity;coenzyme binding;cofactor binding;homoserine dehydrogenase activity;kinase activity;NADP binding;nucleotide binding;oxidoreductase activity;oxidoreductase activity, acting on CH-OH group of donors;oxidoreductase activity, acting on the CH-OH group of donors, NAD…		Completeproteome;Kinase;Transferase									41	41	41	323.31	71952000000	1867	0.219098	0.647029	0.149878	0.408994	0.264527	0.629771	-0.161118	-0.469491	0.181413	0.768738	0.14218	0.35692	0.329868	0.504908	-0.221187	-0.588184
28.2702	28.1372	28.3932	28.6084	28.2752	27.9169	28.4284	28.5905	28.3977	28.1485	28.2579	28.3584	28.4799	28.938	28.7952	Glycine, serine and threonine metabolism	amine biosynthetic process;amine metabolic process;aspartate family amino acid biosynthetic process;aspartate family amino acid metabolic process;biosynthetic process;carboxylic acid biosynthetic process;carboxylic acid metabolic process;cellular amine metabolic process;cellular amino acid biosynthetic process;cellular amino acid metabolic process;cellular biosynthetic process;cellular ketone met…	adenyl nucleotide binding;adenyl ribonucleotide binding;amino acid kinase activity;ATP binding;binding;catalytic activity;homoserine kinase activity;kinase activity;nucleotide binding;phosphotransferase activity, alcohol group as acceptor;purine nucleotide binding;purine ribonucleoside triphosphate binding;purine ribonucleotide binding;ribonucleotide binding;transferase activity;transferase activ…	cell part;cytoplasm;intracellular part	Amino-acidbiosynthesis;ATP-binding;Completeproteome;Cytoplasm;Kinase;Nucleotide-binding;Threoninebiosynthesis;Transferase				+	WT_Dtkt				12	12	12	74.671	9273800000	296	7e-05	0.999861	4.58e-05	0.000146293	1.01336	0.207775	-0.205301	-1.0524	0.0426664	0.964073	0.0119654	0.0611747	1.42122	0.0246803	-0.470837	-1.85212
30.4114	30.6381	30.6866	30.6415	30.5619	30.6046	30.3863	30.6079	30.3769	30.7229	30.6196	30.7719	30.6808	30.9345	30.5306	Glycine, serine and threonine metabolism;Vitamin B6 metabolism	amine metabolic process;carboxylic acid metabolic process;cellular amine metabolic process;cellular amino acid metabolic process;cellular ketone metabolic process;cellular metabolic process;cellular nitrogen compound metabolic process;cellular process;metabolic process;nitrogen compound metabolic process;organic acid metabolic process;oxoacid metabolic process;primary metabolic process;small mole…	binding;cofactor binding;pyridoxal phosphate binding;vitamin B6 binding;vitamin binding		Completeproteome									26	26	26	323.31	45973000000	1514	0.0977329	0.892421	-0.0239716	-0.127603	0.463316	0.536248	0.121696	0.569938	0.586398	0.566034	-0.126063	-0.643346	0.39783	0.53512	-0.136576	-0.557046
24.3649	25.058	24.7045	23.6102	24.6141	23.4154	23.1436	22.755	23.7099	23.5065	23.1818	24.2622	23.0255	22.5746	22.0255	Lipopolysaccharide biosynthesis	biosynthetic process;cellular biosynthetic process;cellular lipid metabolic process;cellular metabolic process;cellular process;glycolipid biosynthetic process;glycolipid metabolic process;lipid A biosynthetic process;lipid A metabolic process;lipid biosynthetic process;lipid metabolic process;membrane lipid biosynthetic process;membrane lipid metabolic process;metabolic process;organophosphate m…	catalytic activity;hydrolase activity;hydrolase activity, acting on acid anhydrides;hydrolase activity, acting on acid anhydrides, in phosphorus-containing anhydrides;pyrophosphatase activity	cell part;cytoplasm;intracellular part	Completeproteome;Cytoplasm;Hydrolase;LipidAbiosynthesis;Lipidbiosynthesis;Lipidmetabolism		+		+	WT_DrpiA;WT_Dtkt	1			5	5	5	8.5898	521490000	25	0.918031	0.0957943	0.829208	1.58897	1.93394	0.00576959	1.50631	3.40849	1.31388	0.0529639	1.05895	2.21786	2.45371	0.00122156	2.16725	4.79862
28.1454	28.2353	28.4913	28.7409	28.3854	28.3735	28.7795	29.1127	28.4433	28.5291	28.3225	28.4553	28.8741	29.1941	28.9559	Pyrimidine metabolism	biosynthetic process;cellular biosynthetic process;cellular metabolic process;cellular nitrogen compound biosynthetic process;cellular nitrogen compound metabolic process;cellular process;'de novo' UMP biosynthetic process;heterocycle biosynthetic process;heterocycle metabolic process;metabolic process;nitrogen compound metabolic process;nucleobase-containing compound biosynthetic process;nucleob…	binding;catalytic activity;cation binding;ion binding;magnesium ion binding;metal ion binding;orotate phosphoribosyltransferase activity;transferase activity;transferase activity, transferring glycosyl groups;transferase activity, transferring pentosyl groups		Completeproteome;Glycosyltransferase;Magnesium;Pyrimidinebiosynthesis;Transferase				+	WT_Dtkt				12	12	12	94.949	10923000000	284	0.587864	0.358494	-0.209263	-0.80819	1.04526	0.0593063	-0.487881	-1.52813	0.532549	0.556234	-0.144967	-0.659085	2.1499	0.00815111	-0.717384	-2.97399
28.6338	27.8738	28.4863	28.2165	27.855	27.9883	28.349	28.48	28.4104	28.2022	28.4346	27.8856	28.1009	28.0396	29.0447		amine metabolic process;aminoglycan biosynthetic process;aminoglycan metabolic process;biosynthetic process;carbohydrate biosynthetic process;carbohydrate metabolic process;cell wall macromolecule biosynthetic process;cell wall macromolecule metabolic process;cell wall organization;cell wall organization or biogenesis;cellular biosynthetic process;cellular cell wall macromolecule metabolic proces…	acid-amino acid ligase activity;adenyl nucleotide binding;adenyl ribonucleotide binding;ATP binding;binding;catalytic activity;ligase activity;ligase activity, forming carbon-nitrogen bonds;nucleotide binding;purine nucleotide binding;purine ribonucleoside triphosphate binding;purine ribonucleotide binding;ribonucleotide binding		ATP-binding;Completeproteome;Ligase;Nucleotide-binding									17	17	17	211.25	9607300000	403	0.537827	0.324151	0.31141	0.876013	0.127185	0.829214	-0.0817795	-0.243589	0.216961	0.736894	0.157193	0.411647	0.0549799	0.928225	-0.0637442	-0.127504
28.2143	28.3188	28.3013	28.2932	28.5188	28.3692	28.2874	27.9859	28.2483	28.0741	27.7856	28.5114	28.3016	28.0437	28.2579		cellular macromolecule metabolic process;cellular metabolic process;cellular nitrogen compound metabolic process;cellular process;macromolecule metabolic process;macromolecule methylation;macromolecule modification;metabolic process;methylation;nitrogen compound metabolic process;nucleic acid metabolic process;nucleobase-containing compound metabolic process;one-carbon metabolic process;primary m…	binding;catalytic activity;methyltransferase activity;nucleic acid binding;RNA binding;RNA methyltransferase activity;transferase activity;transferase activity, transferring one-carbon groups		Completeproteome;Methyltransferase;Transferase									9	9	9	82.369	8755400000	276	0.716855	0.444562	-0.115596	-0.665427	0.448694	0.578182	0.104284	0.52143	0.292869	0.678171	0.154416	0.49261	0.375909	0.684663	0.0770467	0.414291
29.1637	29.0318	29.1379	28.3799	28.7123	28.2555	28.4624	27.8496	28.4093	28.9213	28.6717	29.0689	28.3457	27.8952	28.069	Pyrimidine metabolism	biosynthetic process;cellular aromatic compound metabolic process;cellular biosynthetic process;cellular metabolic process;cellular nitrogen compound biosynthetic process;cellular nitrogen compound metabolic process;cellular process;'de novo' pyrimidine base biosynthetic process;heterocycle biosynthetic process;heterocycle metabolic process;metabolic process;nitrogen compound metabolic process;nu…	catalytic activity;dihydroorotate dehydrogenase activity;oxidoreductase activity;oxidoreductase activity, acting on the CH-CH group of donors;oxidoreductase activity, acting on the CH-CH group of donors, quinone or related compound as acceptor		Completeproteome	+	+		+	WT_DrpE;WT_DrpiA;WT_Dtkt	1	1	DOWN	13	13	13	206.66	13650000000	447	2.0166	0.017985	0.6619	2.73298	1.9154	0.00787692	0.8707	2.90108	0.846932	0.341231	0.223843	1.00496	2.73732	0.00270638	1.00781	4.24808
28.7228	27.7874	28.5788	28.2515	27.9071	27.976	28.209	28.3257	28.3098	28.2038	28.5642	27.7841	28.1846	28.3138	28.9212		ATP catabolic process;ATP metabolic process;catabolic process;cellular catabolic process;cellular metabolic process;cellular nitrogen compound catabolic process;cellular nitrogen compound metabolic process;cellular process;heterocycle catabolic process;heterocycle metabolic process;metabolic process;nitrogen compound metabolic process;nucleobase-containing compound catabolic process;nucleobase-co…	adenyl nucleotide binding;adenyl ribonucleotide binding;ATP binding;ATPase activity;binding;catalytic activity;hydrolase activity;hydrolase activity, acting on acid anhydrides;hydrolase activity, acting on acid anhydrides, in phosphorus-containing anhydrides;nucleoside-triphosphatase activity;nucleotide binding;purine nucleotide binding;purine ribonucleoside triphosphate binding;purine ribonucleo…		ATP-binding;Completeproteome;Nucleotide-binding									19	19	19	194.46	9213000000	450	0.441693	0.373548	0.318163	0.777483	0.0998046	0.858295	0.0815131	0.207382	0.185699	0.757597	0.178979	0.382509	0.107899	0.846935	-0.110221	-0.23504
30.8215	31.0936	31.0259	31.4286	31.2236	31.2834	31.0677	31.3985	30.9069	31.1349	31.0641	31.3273	31.3008	31.5546	31.5047	Aminoacyl-tRNA biosynthesis	amine metabolic process;amino acid activation;carboxylic acid metabolic process;cellular amine metabolic process;cellular amino acid metabolic process;cellular ketone metabolic process;cellular macromolecule metabolic process;cellular metabolic process;cellular nitrogen compound metabolic process;cellular process;glutaminyl-tRNA aminoacylation;macromolecule metabolic process;metabolic process;ncR…	adenyl nucleotide binding;adenyl ribonucleotide binding;aminoacyl-tRNA ligase activity;ATP binding;binding;catalytic activity;glutamine-tRNA ligase activity;ligase activity;ligase activity, forming aminoacyl-tRNA and related compounds;ligase activity, forming carbon-oxygen bonds;nucleotide binding;purine nucleotide binding;purine ribonucleoside triphosphate binding;purine ribonucleotide binding;r…	cell part;cytoplasm;intracellular part	Aminoacyl-tRNAsynthetase;ATP-binding;Completeproteome;Ligase;Nucleotide-binding;Proteinbiosynthesis				+	WT_Dtkt				30	30	30	323.31	67621000000	1356	1.50399	0.0877666	-0.331554	-1.64159	0.361424	0.561568	-0.144049	-0.541054	0.794141	0.396582	-0.195119	-0.91402	1.8613	0.0157321	-0.473049	-2.22304
29.5764	29.787	29.6003	28.9829	29.2284	28.9668	29.2427	29.0638	29.225	29.2196	29.0641	29.2967	28.9757	28.9221	28.7971	Carbon fixation in photosynthetic organisms;Citrate cycle (TCA cycle);Glycolysis / Gluconeogenesis;Pyruvate metabolism	alcohol biosynthetic process;alcohol metabolic process;biosynthetic process;carbohydrate biosynthetic process;carbohydrate metabolic process;cellular biosynthetic process;cellular carbohydrate biosynthetic process;cellular carbohydrate metabolic process;cellular metabolic process;cellular process;gluconeogenesis;glucose metabolic process;hexose biosynthetic process;hexose metabolic process;metabo…	adenyl nucleotide binding;adenyl ribonucleotide binding;ATP binding;binding;carbon-carbon lyase activity;carboxy-lyase activity;catalytic activity;kinase activity;lyase activity;nucleotide binding;phosphoenolpyruvate carboxykinase (ATP) activity;phosphoenolpyruvate carboxykinase activity;purine nucleotide binding;purine ribonucleoside triphosphate binding;purine ribonucleotide binding;ribonucleot…	cell part;cytoplasm;intracellular part	ATP-binding;Completeproteome;Cytoplasm;Decarboxylase;Gluconeogenesis;Kinase;Lyase;Nucleotide-binding;Pyruvate;Transferase	+	+	+	+	WT_DrpE;WT_DrpiA;WT_Dtal;WT_Dtkt				18	18	18	323.31	18208000000	693	2.281	0.0131532	0.595205	2.86573	2.25886	0.0077066	0.4774	2.54462	2.07262	0.0431743	0.461121	2.35908	3.05368	0.00384314	0.756256	4.08687
25.8521	25.6953	25.5123	25.3411	25.6945	25.2673	25.4937	22.6345	25.3059	25.2406	22.5886	25.7021	25.4003	23.9784	22.9496	Peptidoglycan biosynthesis	amine metabolic process;aminoglycan biosynthetic process;aminoglycan metabolic process;biological regulation;biosynthetic process;carbohydrate biosynthetic process;carbohydrate metabolic process;cell cycle;cell division;cell wall macromolecule biosynthetic process;cell wall macromolecule metabolic process;cell wall organization or biogenesis;cellular biosynthetic process;cellular cell wall macrom…	catalytic activity;phospho-N-acetylmuramoyl-pentapeptide-transferase activity;phosphotransferase activity, for other substituted phosphate groups;transferase activity;transferase activity, transferring phosphorus-containing groups;UDP-N-acetylmuramoyl-L-alanyl-D-glutamyl-meso-2,6-diaminopimelyl-D-alanyl-D-alanine:undecaprenyl-phosphate transferase activity	cell part;integral to membrane;intrinsic to membrane;membrane;membrane part;plasma membrane	Cellcycle;Celldivision;Cellinnermembrane;Cellmembrane;Cellshape;Cellwallbiogenesis/degradation;Completeproteome;Membrane;Peptidoglycansynthesis;Transferase;Transmembrane;Transmembranehelix				+	WT_Dtkt				2	2	2	3.9856	1120300000	25	0.69959	0.289092	0.252251	0.954068	0.580055	0.158915	1.20849	1.17494	0.531359	0.301104	1.17612	1.09401	1.03256	0.0214148	1.5771	1.92976
29.0806	29.0813	29.3551	29.552	29.4779	29.4006	29.2294	29.7117	29.0006	29.2745	29.2614	29.2893	29.4937	29.7678	29.7695	D-Glutamine and D-glutamate metabolism;Peptidoglycan biosynthesis	amine metabolic process;aminoglycan biosynthetic process;aminoglycan metabolic process;biological regulation;biosynthetic process;carbohydrate biosynthetic process;carbohydrate metabolic process;cell cycle;cell division;cell wall macromolecule biosynthetic process;cell wall macromolecule metabolic process;cell wall organization or biogenesis;cellular biosynthetic process;cellular cell wall macrom…	acid-amino acid ligase activity;adenyl nucleotide binding;adenyl ribonucleotide binding;ATP binding;binding;catalytic activity;ligase activity;ligase activity, forming carbon-nitrogen bonds;nucleotide binding;purine nucleotide binding;purine ribonucleoside triphosphate binding;purine ribonucleotide binding;ribonucleotide binding;UDP-N-acetylmuramoylalanine-D-glutamate ligase activity	cell part;cytoplasm;intracellular part	ATP-binding;Cellcycle;Celldivision;Cellshape;Cellwallbiogenesis/degradation;Completeproteome;Cytoplasm;Ligase;Nucleotide-binding;Peptidoglycansynthesis				+	WT_Dtkt				21	21	21	323.31	17919000000	639	1.40131	0.114069	-0.304503	-1.5128	0.244689	0.664336	-0.141581	-0.430833	0.487444	0.646306	-0.102715	-0.535733	1.75587	0.0158991	-0.504668	-2.19987
23.6114	24.4889	24.1571	22.8327	22.789	22.0382	23.288	24.4738	23.0082	23.4733	22.2771	22.5652	22.8737	22.2341	23.8069	Cell cycle - Caulobacter	amine metabolic process;aminoglycan biosynthetic process;aminoglycan metabolic process;biological regulation;biosynthetic process;carbohydrate biosynthetic process;carbohydrate metabolic process;cell cycle;cell division;cell wall macromolecule biosynthetic process;cell wall macromolecule metabolic process;cell wall organization or biogenesis;cellular biosynthetic process;cellular cell wall macrom…		cell part;integral to membrane;intrinsic to membrane;membrane;membrane part;plasma membrane	Cellcycle;Celldivision;Cellinnermembrane;Cellmembrane;Cellshape;Cellwallbiogenesis/degradation;Completeproteome;Membrane;Peptidoglycansynthesis;Transmembrane;Transmembranehelix;Transport	+		+	+	WT_DrpE;WT_Dtal;WT_Dtkt				2	2	2	3.6976	277780000	2	1.87014	0.00616667	1.53251	3.30842	0.406898	0.347777	0.495801	0.803621	1.38687	0.0421307	1.31396	2.42426	0.998515	0.0277563	1.11425	1.78733
26.7945	26.5564	26.9045	27.0077	27.0366	26.7839	27.1177	26.6787	26.8269	26.9839	26.5779	27.0564	27.1457	27.2543	27.5419		carbohydrate metabolic process;metabolic process;primary metabolic process	catalytic activity;hydrolase activity;hydrolase activity, acting on carbon-nitrogen (but not peptide) bonds		Completeproteome				+	WT_Dtkt				9	9	9	61.455	3523400000	176	0.665366	0.348587	-0.190966	-0.829887	0.302483	0.632454	-0.122623	-0.462962	0.267259	0.724037	-0.120928	-0.430498	1.63886	0.0161129	-0.562169	-2.19077
28.9927	29.1363	28.9495	27.2935	28.6459	28.0298	26.4785	26.1049	27.9798	27.4968	26.7318	28.1334	27.2495	26.7095	26.4425			catalytic activity;transferase activity		Completeproteome;Transferase	+	+	+	+	WT_DrpE;WT_DrpiA;WT_Dtal;WT_Dtkt				12	12	12	136.69	9232500000	366	1.23248	0.0372114	1.03644	2.09393	1.70846	0.00605622	2.17179	3.21395	1.73492	0.0271765	1.57217	3.08818	3.09622	0	2.22568	6.47016
25.9223	26.2602	25.5411	23.317	25.3802	23.7981	22.5553	23.7679	24.753	23.6086	22.978	24.7446	24.5132	24.0095	24.74			catalytic activity;transferase activity;transferase activity, transferring glycosyl groups		Completeproteome;Glycosyltransferase;Transferase	+	+	+	+	WT_DrpE;WT_DrpiA;WT_Dtal;WT_Dtkt				7	7	7	35.749	1014800000	53	1.24555	0.029872	1.74275	2.30236	1.5295	0.00768769	2.21581	2.88277	1.7282	0.0311489	2.13076	3.24286	2.11426	0.00466877	1.48697	3.72134
25.3306	25.7819	25.235	25.212	24.9957	25.9699	25.7537	25.4787	25.8675	26.1742	25.8826	26.0404	25.5812	25.7141	26.0945			binding;cation binding;ion binding;iron ion binding;metal ion binding;transition metal ion binding		Completeproteome;Iron									3	3	3	3.6551	1593100000	61	0.0575427	0.892834	0.0565999	0.128602	0.542148	0.335123	-0.250796	-0.824072	1.43857	0.0639579	-0.583268	-2.02167	0.693421	0.159152	-0.347465	-1.05858
29.6642	29.2114	29.6601	28.9229	29.0062	28.8018	28.8768	28.8179	28.9379	29.5908	29.6011	29.3301	29.1204	29.227	29.3218					Completeproteome	+	+			WT_DrpE;WT_DrpiA				14	14	14	76.007	21763000000	421	1.69044	0.0295178	0.601617	2.30033	1.83325	0.00857143	0.634359	2.49566	0.00866023	0.986883	0.0045929	0.0167351	0.831272	0.13911	0.28883	1.10616
29.362	29.709	29.2203	28.151	29.1962	28.0726	27.3344	27.0765	28.3415	28.363	27.8725	28.8684	27.9497	26.943	26.6105		macromolecule metabolic process;metabolic process;primary metabolic process;protein metabolic process;proteolysis	catalytic activity;endopeptidase activity;hydrolase activity;peptidase activity;peptidase activity, acting on L-amino acid peptides;serine hydrolase activity;serine-type endopeptidase activity;serine-type peptidase activity	cell part;membrane;plasma membrane	Completeproteome	+	+	+	+	WT_DrpE;WT_DrpiA;WT_Dtal;WT_Dtkt				18	18	18	216.35	13554000000	499	1.15365	0.0486537	0.957178	1.95274	1.9583	0.00379661	1.84628	3.60383	1.52343	0.0380667	1.06246	2.51734	2.21185	0.00281416	2.2627	4.28581
26.0465	25.3737	26.0467	25.5757	25.2448	25.2785	25.7599	25.7564	25.789	25.437	25.7999	25.3014	25.7435	25.6896	26.1919	DNA replication;Homologous recombination;Mismatch repair;Purine metabolism;Pyrimidine metabolism	biosynthetic process;cellular biosynthetic process;cellular macromolecule biosynthetic process;cellular macromolecule metabolic process;cellular metabolic process;cellular nitrogen compound metabolic process;cellular process;DNA metabolic process;DNA replication;macromolecule biosynthetic process;macromolecule metabolic process;metabolic process;nitrogen compound metabolic process;nucleic acid me…	binding;catalytic activity;DNA binding;DNA polymerase activity;DNA-directed DNA polymerase activity;nucleic acid binding;nucleotidyltransferase activity;transferase activity;transferase activity, transferring phosphorus-containing groups	cell part;DNA polymerase complex;DNA polymerase III complex;intracellular part;macromolecular complex;protein complex	Completeproteome									8	8	8	112.42	1537700000	114	0.855539	0.169564	0.456001	1.31142	0.0850009	0.888666	0.0538527	0.165939	0.50274	0.44325	0.309539	0.83846	0.0668467	0.917474	-0.0527185	-0.140562
27.1923	27.4539	26.9172	25.7342	26.5571	26.0098	26.3236	25.3395	27.1287	26.9509	26.6281	27.2606	25.9351	25.4732	25.2203			binding;nucleic acid binding;RNA binding		Completeproteome	+			+	WT_DrpE;WT_Dtkt	1			2	2	2	25.202	4279100000	107	1.71364	0.0152131	1.08737	2.80822	0.78961	0.0785641	0.923844	1.44335	0.430869	0.523113	0.241217	0.710555	2.49326	0.00102	1.6449	4.56437
29.9958	30.2041	30.2262	30.2741	29.9917	29.9581	30.3025	30.1507	30.3202	30.4026	30.0419	30.2964	30.2795	30.3335	30.2885	Porphyrin and chlorophyll metabolism	biosynthetic process;cellular biosynthetic process;cellular metabolic process;cellular nitrogen compound biosynthetic process;cellular nitrogen compound metabolic process;cellular process;cofactor biosynthetic process;cofactor metabolic process;heterocycle biosynthetic process;heterocycle metabolic process;metabolic process;nitrogen compound metabolic process;porphyrin-containing compound biosynt…	binding;carbon-oxygen lyase activity;catalytic activity;cation binding;hydro-lyase activity;ion binding;lyase activity;metal ion binding;porphobilinogen synthase activity		Completeproteome;Lyase;Magnesium;Metal-binding;Porphyrinbiosynthesis;Zinc									16	16	16	323.31	37626000000	1098	0.210213	0.745779	0.0673803	0.300529	0.56527	0.502813	-0.1158	-0.606298	0.333491	0.703928	-0.104957	-0.456794	0.987045	0.233895	-0.158484	-0.904195
28.1144	28.2978	28.305	28.4998	28.3944	28.3295	28.6289	28.7635	28.2907	28.3032	28.2028	28.5922	28.6637	28.9476	28.7862			binding;catalytic activity;methyltransferase activity;nucleic acid binding;RNA binding;RNA methyltransferase activity;S-adenosylmethionine-dependent methyltransferase activity;transferase activity;transferase activity, transferring one-carbon groups;tRNA methyltransferase activity	cell part;cytoplasm;intracellular part	Completeproteome;Cytoplasm;Methyltransferase;S-adenosyl-L-methionine;Transferase;tRNAprocessing				+	WT_Dtkt				8	8	8	54.924	9730300000	405	0.99316	0.293456	-0.168784	-0.939278	0.980655	0.127117	-0.321953	-1.26817	0.407219	0.638771	-0.127003	-0.546642	2.25272	0.00956057	-0.560097	-2.7565
28.3152	28.5144	28.4396	28.6277	28.4162	28.2667	28.6789	28.9097	28.3465	28.6577	28.6176	28.8007	28.7804	29.1014	28.7192	Alanine, aspartate and glutamate metabolism;Cyanoamino acid metabolism;Nitrogen metabolism	amine metabolic process;asparagine metabolic process;aspartate family amino acid metabolic process;carboxylic acid metabolic process;cellular amine metabolic process;cellular amino acid metabolic process;cellular ketone metabolic process;cellular metabolic process;cellular nitrogen compound metabolic process;cellular process;metabolic process;nitrogen compound metabolic process;organic acid metab…	asparaginase activity;catalytic activity;hydrolase activity;hydrolase activity, acting on carbon-nitrogen (but not peptide) bonds;hydrolase activity, acting on carbon-nitrogen (but not peptide) bonds, in linear amides		Completeproteome				+	WT_Dtkt				12	12	12	217.63	10913000000	467	0.039144	0.949817	-0.0137997	-0.0627972	0.568916	0.342909	-0.221967	-0.81173	1.5425	0.144802	-0.268939	-1.49099	1.54952	0.0220028	-0.443961	-1.91365
25.3666	26.0059	25.1307	24.1252	24.2811	23.6307	23.1411	23.3705	24.1588	24.059	22.9018	24.7209	23.7084	23.2482	22.6885					Completeproteome	+	+	+	+	WT_DrpE;WT_DrpiA;WT_Dtal;WT_Dtkt				2	2	2	19.446	735810000	38	1.98394	0.00853846	1.48872	3.48795	2.06634	0.00172222	1.94424	3.85623	1.27262	0.0474464	1.60714	2.32105	2.35715	0.00107368	2.28603	4.62643
31.7416	31.8556	31.9008	32.1975	31.9679	32.0543	31.7852	32.1718	31.644	32.0552	31.9469	32.1577	32.2921	32.5074	32.2852	Aminoacyl-tRNA biosynthesis	amine metabolic process;amino acid activation;arginyl-tRNA aminoacylation;carboxylic acid metabolic process;cellular amine metabolic process;cellular amino acid metabolic process;cellular ketone metabolic process;cellular macromolecule metabolic process;cellular metabolic process;cellular nitrogen compound metabolic process;cellular process;macromolecule metabolic process;metabolic process;ncRNA …	adenyl nucleotide binding;adenyl ribonucleotide binding;aminoacyl-tRNA ligase activity;arginine-tRNA ligase activity;ATP binding;binding;catalytic activity;ligase activity;ligase activity, forming aminoacyl-tRNA and related compounds;ligase activity, forming carbon-oxygen bonds;nucleotide binding;purine nucleotide binding;purine ribonucleoside triphosphate binding;purine ribonucleotide binding;ri…	cell part;cytoplasm;intracellular part	Aminoacyl-tRNAsynthetase;ATP-binding;Completeproteome;Cytoplasm;Ligase;Nucleotide-binding;Proteinbiosynthesis				+	WT_Dtkt				43	43	43	323.31	120430000000	2696	1.36977	0.166675	-0.240589	-1.32174	0.0730542	0.91491	-0.03431	-0.12961	1.3384	0.235391	-0.220617	-1.24566	2.4326	0.00862893	-0.528941	-2.82911
25.4252	25.3409	25.313	24.601	24.8658	24.8032	24.4298	24.5326	24.6993	25.3405	25.284	25.4204	24.6233	24.0025	24.3661					Completeproteome	+	+		+	WT_DrpE;WT_DrpiA;WT_Dtkt	1	1	DOWN	6	6	6	29.671	1070400000	49	2.64859	0.00728205	0.603004	3.22974	3.15125	0	0.805779	4.3444	0.0770242	0.953793	0.0113786	0.0748624	2.30628	0.00441791	1.02906	3.63332
27.6014	27.835	27.4041	25.8805	26.7124	25.9991	23.9227	25.8567	25.7883	26.1954	25.891	26.7558	25.1548	26.4775	25.9002		cellular macromolecule metabolic process;cellular metabolic process;cellular process;cellular protein metabolic process;macromolecule metabolic process;macromolecule modification;metabolic process;peptidyl-amino acid modification;peptidyl-proline modification;primary metabolic process;protein folding;protein metabolic process;protein modification process;protein peptidyl-prolyl isomerization	catalytic activity;cis-trans isomerase activity;isomerase activity;peptidyl-prolyl cis-trans isomerase activity		Chaperone;Completeproteome;Isomerase;Rotamase	+	+	+	+	WT_DrpE;WT_DrpiA;WT_Dtal;WT_Dtkt				16	16	16	247.43	3282800000	156	2.09928	0.00752381	1.41615	3.64879	1.7018	0.00575	2.42423	3.25097	2.03822	0.0262857	1.3327	3.48667	1.93026	0.00468508	1.76931	3.52015
27.6316	27.5767	27.4922	27.3877	27.4188	27.3606	26.9059	26.9078	26.8701	27.5948	27.5171	27.8474	27.1261	27.0442	27.3541		cellular macromolecule metabolic process;cellular metabolic process;cellular nitrogen compound metabolic process;cellular process;macromolecule metabolic process;macromolecule methylation;macromolecule modification;metabolic process;methylation;ncRNA metabolic process;ncRNA processing;nitrogen compound metabolic process;nucleic acid metabolic process;nucleobase-containing compound metabolic proce…	binding;catalytic activity;methyltransferase activity;N-methyltransferase activity;nucleic acid binding;RNA binding;RNA methyltransferase activity;rRNA (adenine) methyltransferase activity;rRNA (adenine-N6,N6-)-dimethyltransferase activity;rRNA methyltransferase activity;S-adenosylmethionine-dependent methyltransferase activity;transferase activity;transferase activity, transferring one-carbon gr…	cell part;cytoplasm;intracellular part	Completeproteome;Cytoplasm;Methyltransferase;RNA-binding;rRNAprocessing;S-adenosyl-L-methionine;Transferase		+		+	WT_DrpiA;WT_Dtkt	1			12	12	12	81.302	5218700000	153	1.8105	0.188897	0.177786	1.23554	4.03581	0	0.672248	4.72238	0.329797	0.73532	-0.0862312	-0.415292	1.74665	0.0209266	0.392058	1.94877
28.396	28.5506	28.5756	28.3334	28.6204	28.4506	28.6693	28.2562	28.6284	28.4331	28.219	28.5779	28.6918	28.6903	28.528	Purine metabolism		bis(5'-nucleosyl)-tetraphosphatase (symmetrical) activity;bis(5'-nucleosyl)-tetraphosphatase activity;catalytic activity;hydrolase activity;hydrolase activity, acting on acid anhydrides;hydrolase activity, acting on acid anhydrides, in phosphorus-containing anhydrides;nucleotide diphosphatase activity;pyrophosphatase activity		Completeproteome;Hydrolase									14	14	14	246.84	10185000000	426	0.145155	0.827817	0.0392672	0.195859	0.0247325	0.967397	-0.0105591	-0.0434718	0.340221	0.709844	0.0974312	0.446078	0.760794	0.370304	-0.129271	-0.725609
26.0228	26.0707	25.8503	25.7916	25.6475	25.9479	26.3728	25.6931	26.345	27.0888	26.8484	26.6141	26.8449	26.4029	25.6738	Phenylalanine, tyrosine and tryptophan biosynthesis	amine biosynthetic process;amine metabolic process;aromatic amino acid family biosynthetic process;aromatic amino acid family metabolic process;aromatic compound biosynthetic process;biosynthetic process;carboxylic acid biosynthetic process;carboxylic acid metabolic process;cellular amine metabolic process;cellular amino acid biosynthetic process;cellular amino acid metabolic process;cellular aro…	3-dehydroquinate dehydratase activity;carbon-oxygen lyase activity;catalytic activity;hydro-lyase activity;lyase activity		Amino-acidbiosynthesis;Aromaticaminoacidbiosynthesis;Completeproteome;Lyase			+		WT_Dtal				4	4	4	42.164	2650200000	55	0.781156	0.32005	0.185616	0.885685	0.26853	0.629829	-0.155692	-0.469015	2.32948	0.0337778	-0.869184	-3.44233	0.395818	0.36928	-0.325916	-0.727568
33.9864	34.1964	34.084	33.6036	33.8816	34.2608	33.6973	33.75	33.6398	34.2126	34.1496	34.1003	33.5443	33.9074	33.6273	Fatty acid biosynthesis;Propanoate metabolism;Pyruvate metabolism;Tetracycline biosynthesis	biosynthetic process;carboxylic acid biosynthetic process;carboxylic acid metabolic process;cellular biosynthetic process;cellular ketone metabolic process;cellular lipid metabolic process;cellular metabolic process;cellular process;fatty acid biosynthetic process;fatty acid metabolic process;lipid biosynthetic process;lipid metabolic process;metabolic process;monocarboxylic acid metabolic proces…	acetyl-CoA carboxylase activity;catalytic activity;CoA carboxylase activity;ligase activity;ligase activity, forming carbon-carbon bonds	acetyl-CoA carboxylase complex;cell part;cytoplasmic part;intracellular part;macromolecular complex;protein complex	Completeproteome		+		+	WT_DrpiA;WT_Dtkt	1			13	13	13	323.31	487910000000	2561	0.362455	0.501844	0.173651	0.579009	2.34078	0.0102907	0.393293	2.33392	0.401161	0.75536	-0.0652199	-0.386294	1.46417	0.0303377	0.395935	1.75591
34.2964	34.0153	34.2974	34.2066	34.0743	33.8629	34.3332	34.3828	34.2934	34.1217	34.3172	34.1384	33.8171	34.0879	34.154	Carbon fixation pathways in prokaryotes;Fatty acid biosynthesis;Propanoate metabolism;Pyruvate metabolism;Tetracycline biosynthesis		adenyl nucleotide binding;adenyl ribonucleotide binding;ATP binding;binding;biotin carboxylase activity;catalytic activity;cation binding;ion binding;ligase activity;ligase activity, forming carbon-nitrogen bonds;metal ion binding;nucleotide binding;purine nucleotide binding;purine ribonucleoside triphosphate binding;purine ribonucleotide binding;ribonucleotide binding		Completeproteome									35	35	35	323.31	569100000000	4707	0.492765	0.451741	0.155107	0.653829	0.615517	0.445222	-0.133457	-0.676179	0.0317601	0.96481	0.0106265	0.0499349	0.587211	0.335502	0.183383	0.765984
29.9905	30.309	29.8686	28.3839	29.6947	29.0315	27.7844	26.8216	29.0546	28.5521	27.6768	29.2648	28.3276	27.4225	27.323					Completeproteome	+	+	+	+	WT_DrpE;WT_DrpiA;WT_Dtal;WT_Dtkt				12	12	12	323.31	17777000000	501	1.19616	0.040095	1.01928	2.03638	1.51877	0.00794083	2.16917	2.85487	1.50848	0.0351429	1.55813	2.69756	2.6228	0.000931034	2.36496	5.30868
25.4777	25.4838	25.3826	22.3059	25.0792	24.1216	22.0513	22.312	24.2852	23.9596	23.7042	24.4349	23.9589	22.7502	23.1705		cellular process;establishment of localization;transmembrane transport;transport		cell part;membrane	Completeproteome		+	+	+	WT_DrpiA;WT_Dtal;WT_Dtkt				4	4	4	51.93	675210000	32	0.925725	0.0668284	1.61246	1.76433	1.65582	0.00669804	2.5652	3.18276	2.54735	0.00885714	1.41511	4.46973	2.42585	0.00116571	2.15478	4.72776
27.4561	27.2659	27.6551	27.2991	27.0477	26.9151	27.3719	27.5587	27.2667	27.3946	27.6515	26.9553	27.3844	27.7441	27.6195	Aminoacyl-tRNA biosynthesis	amine metabolic process;amino acid activation;carboxylic acid metabolic process;cellular amine metabolic process;cellular amino acid metabolic process;cellular ketone metabolic process;cellular macromolecule metabolic process;cellular metabolic process;cellular nitrogen compound metabolic process;cellular process;lysyl-tRNA aminoacylation;macromolecule metabolic process;metabolic process;ncRNA me…	adenyl nucleotide binding;adenyl ribonucleotide binding;aminoacyl-tRNA ligase activity;ATP binding;binding;catalytic activity;ligase activity;ligase activity, forming aminoacyl-tRNA and related compounds;ligase activity, forming carbon-oxygen bonds;lysine-tRNA ligase activity;nucleotide binding;purine nucleotide binding;purine ribonucleoside triphosphate binding;purine ribonucleotide binding;ribo…	cell part;cytoplasm;intracellular part	Aminoacyl-tRNAsynthetase;ATP-binding;Completeproteome;Ligase;Nucleotide-binding;Proteinbiosynthesis									14	14	14	56.903	4506200000	180	1.09869	0.132341	0.371711	1.43473	0.159299	0.827053	0.0599333	0.24854	0.208756	0.75993	0.125237	0.376917	0.330358	0.609221	-0.123626	-0.486537
27.418	27.4233	27.6592	27.604	27.6142	27.6003	27.3694	27.506	27.2672	27.7145	27.4203	27.9054	27.1903	27.3526	27.3492	Biotin metabolism	cellular macromolecule metabolic process;cellular metabolic process;cellular process;cellular protein metabolic process;macromolecule metabolic process;macromolecule modification;metabolic process;primary metabolic process;protein metabolic process;protein modification process	biotin-[acetyl-CoA-carboxylase] ligase activity;biotin-protein ligase activity;catalytic activity;ligase activity;ligase activity, forming carbon-nitrogen bonds		Completeproteome									12	12	12	122.28	5797500000	233	0.595135	0.495498	-0.106	-0.59005	0.493466	0.522578	0.119294	0.580747	0.482824	0.537494	-0.179875	-0.686661	0.991886	0.171227	0.202817	1.0354
28.2889	28.1104	28.2894	28.3137	28.0899	28.1461	27.6758	28.1625	27.6977	28.2358	28.2661	28.376	28.0624	28.3238	28.4066	Base excision repair;Homologous recombination;Mismatch repair	cellular macromolecule metabolic process;cellular metabolic process;cellular nitrogen compound metabolic process;cellular process;cellular response to stimulus;cellular response to stress;DNA metabolic process;DNA recombination;DNA repair;macromolecule metabolic process;metabolic process;nitrogen compound metabolic process;nucleic acid metabolic process;nucleobase-containing compound metabolic pr…	5'-3' exonuclease activity;binding;catalytic activity;cation binding;exonuclease activity;hydrolase activity;hydrolase activity, acting on ester bonds;ion binding;manganese ion binding;metal ion binding;nuclease activity;nucleic acid binding;transition metal ion binding		Completeproteome;Exonuclease;Hydrolase;Nuclease									23	23	23	223.35	8212800000	441	0.19853	0.79435	0.0463473	0.244153	1.06528	0.0822056	0.384254	1.42568	0.35842	0.765686	-0.0630086	-0.363716	0.104427	0.904851	-0.0346826	-0.15792
24.0275	23.843	23.9141	23.8809	23.314	21.9443	23.4955	23.3488	23.3369	22.7813	24.3413	22.7415	21.2031	23.184	24.09					Completeproteome		+			WT_DrpiA				4	4	4	9.9667	284460000	25	0.695981	0.172829	0.881809	1.30188	2.70854	0.0079	0.534465	3.07034	0.532748	0.337865	0.640137	1.01689	0.574587	0.120934	1.10247	1.15551
26.6514	27.3986	26.5485	26.0476	26.2856	26.0559	25.7461	26.242	25.5584	25.7934	24.8749	26.2801	25.9583	26.4358	26.553	ABC transporters	amine transport;establishment of localization;nitrogen compound transport;organic substance transport;polyamine transport;transport	adenyl nucleotide binding;adenyl ribonucleotide binding;amine binding;ATP binding;binding;nucleotide binding;polyamine binding;purine nucleotide binding;purine ribonucleoside triphosphate binding;purine ribonucleotide binding;ribonucleotide binding	cell part;periplasmic space	ATP-binding;Completeproteome;Nucleotide-binding	+	+			WT_DrpE;WT_DrpiA				7	7	7	35.258	2420900000	148	1.23964	0.0483836	0.736483	1.94328	1.40798	0.0102684	1.01734	2.32992	1.1643	0.0628881	1.21671	2.05736	0.784306	0.0817345	0.550459	1.29897
26.9583	27.5901	26.8949	24.7218	26.6192	24.815	24.4127	25.1166	24.8595	25.1325	25.3033	26.4824	24.5124	24.1799	23.9916					Completeproteome	+	+	+	+	WT_DrpE;WT_DrpiA;WT_Dtal;WT_Dtkt				6	6	6	108.28	2399100000	59	1.26049	0.0299247	1.7624	2.33069	2.83051	0	2.3515	5.84151	1.46186	0.03665	1.50837	2.60559	3.38764	0	2.91977	7.91
27.9485	27.966	28.1538	28.1246	28.1328	27.8094	28.4125	28.3469	28.2686	27.9918	28.1399	28.0728	28.2642	28.3603	28.173		catabolic process;cellular catabolic process;cellular metabolic process;cellular nitrogen compound catabolic process;cellular nitrogen compound metabolic process;cellular process;GTP catabolic process;GTP metabolic process;heterocycle catabolic process;heterocycle metabolic process;metabolic process;nitrogen compound metabolic process;nucleobase-containing compound catabolic process;nucleobase-co…	binding;catalytic activity;cation binding;GTP binding;GTPase activity;guanyl nucleotide binding;guanyl ribonucleotide binding;hydrolase activity;hydrolase activity, acting on acid anhydrides;hydrolase activity, acting on acid anhydrides, in phosphorus-containing anhydrides;ion binding;metal ion binding;nucleoside-triphosphatase activity;nucleotide binding;purine nucleotide binding;purine ribonucl…		Completeproteome;GTP-binding;Hydrolase;Metal-binding;Nucleotide-binding;Zinc		+			WT_DrpiA				11	11	11	162.32	8063700000	431	0.00140632	0.997922	0.000539144	0.00239541	1.83327	0.0299968	-0.319885	-1.79965	0.22642	0.847571	-0.0453911	-0.254413	1.33653	0.079067	-0.243067	-1.31329
30.9317	31.2132	31.2096	30.9441	30.966	30.8409	31.7287	31.4261	31.3778	31.2071	30.9987	31.1698	31.2137	31.566	31.1881					Completeproteome		+			WT_DrpiA				15	15	15	323.31	77281000000	1966	0.932042	0.271601	0.201132	1.00127	1.27882	0.0464024	-0.392717	-1.60931	0.0208421	0.97574	-0.00707563	-0.0331939	0.595801	0.306286	-0.204469	-0.806639
27.2878	27.2325	27.343	27.3122	27.2214	26.922	27.6628	27.6445	27.4097	27.212	26.9281	27.5992	27.347	27.5789	27.6427					Completeproteome									7	7	7	38.089	4490700000	154	0.48382	0.478017	0.135901	0.611764	1.50436	0.0612	-0.284583	-1.51776	0.073594	0.909966	0.0413418	0.139145	1.15952	0.105842	-0.235065	-1.20342
26.57	25.9259	26.7223	26.1175	25.831	25.6786	26.3556	26.0148	26.7484	26.3648	26.5634	26.0425	25.6741	25.5041	26.2077	Mismatch repair	cellular macromolecule metabolic process;cellular metabolic process;cellular nitrogen compound metabolic process;cellular process;cellular response to stimulus;cellular response to stress;DNA metabolic process;DNA repair;macromolecule metabolic process;metabolic process;mismatch repair;nitrogen compound metabolic process;nucleic acid metabolic process;nucleobase-containing compound metabolic proc…	adenyl nucleotide binding;adenyl ribonucleotide binding;ATP binding;binding;DNA binding;double-stranded DNA binding;mismatched DNA binding;nucleic acid binding;nucleotide binding;purine nucleotide binding;purine ribonucleoside triphosphate binding;purine ribonucleotide binding;ribonucleotide binding;structure-specific DNA binding		Completeproteome;DNAdamage;DNArepair									16	16	16	95.138	2630700000	189	0.896456	0.138682	0.530398	1.41098	0.0346656	0.945786	0.0331389	0.0782943	0.103312	0.870082	0.0825208	0.212997	0.879991	0.0584215	0.61079	1.44307
31.4544	31.7838	31.6841	32.0383	31.7091	31.938	31.4261	32.022	31.3819	31.8189	31.7231	31.8857	32.1079	32.1067	31.8328	Pyrimidine metabolism;Selenocompound metabolism	cellular metabolic process;cellular process;cellular response to chemical stimulus;cellular response to oxidative stress;cellular response to oxygen radical;cellular response to reactive oxygen species;cellular response to stimulus;cellular response to stress;cellular response to superoxide;metabolic process;reactive oxygen species metabolic process;removal of superoxide radicals;response to chem…	antioxidant activity;binding;catalytic activity;coenzyme binding;cofactor binding;flavin adenine dinucleotide binding;oxidoreductase activity;oxidoreductase activity, acting on a sulfur group of donors;oxidoreductase activity, acting on a sulfur group of donors, NAD or NADP as acceptor;oxidoreductase activity, acting on NADH or NADPH;thioredoxin-disulfide reductase activity	cell part;cytoplasm;intracellular part	Completeproteome;FAD;Flavoprotein;NADP;Oxidoreductase;Redox-activecenter				+	WT_Dtkt				16	16	16	323.31	97823000000	1475	0.857721	0.242376	-0.254346	-1.06938	0.0461247	0.939763	0.0307884	0.0937798	0.709857	0.460897	-0.168438	-0.808403	1.31348	0.0403168	-0.375041	-1.60461
25.7345	25.8274	25.7074	26.0423	26.052	26.2085	26.2839	25.9593	25.7858	25.7938	25.7545	25.9239	26.2347	26.1465	26.1808			catalytic activity		Completeproteome	+			+	WT_DrpE;WT_Dtkt	1			10	10	10	33.68	1835500000	117	2.21622	0.0374843	-0.344515	-2.08827	0.775717	0.224993	-0.253225	-1.01115	0.466239	0.735532	-0.0676606	-0.415663	3.19631	0.0081875	-0.430878	-2.98197
27.4474	27.2506	27.7804	27.6498	27.5973	27.8255	27.6252	27.9254	27.5009	27.7321	27.5494	27.4638	27.9035	28.2822	27.8157	Glyoxylate and dicarboxylate metabolism		binding;catalytic activity;cation binding;hydrolase activity;hydrolase activity, acting on ester bonds;ion binding;metal ion binding;phosphatase activity;phosphoglycolate phosphatase activity;phosphoric ester hydrolase activity		Completeproteome;Hydrolase;Magnesium;Metal-binding				+	WT_Dtkt				9	9	9	99.964	5535800000	258	0.512872	0.397627	-0.198063	-0.735476	0.406256	0.472393	-0.191029	-0.637932	0.196909	0.789316	-0.0889689	-0.32508	1.13328	0.0378596	-0.507665	-1.6341
26.4125	26.3767	26.4506	26.3344	26.6996	26.6472	26.2477	26.2467	26.0943	26.5878	26.3145	26.7727	26.5522	26.7538	26.2033		biosynthetic process;cellular biosynthetic process;cellular macromolecule biosynthetic process;cellular macromolecule metabolic process;cellular metabolic process;cellular nitrogen compound metabolic process;cellular process;macromolecule biosynthetic process;macromolecule metabolic process;metabolic process;nitrogen compound metabolic process;nucleic acid metabolic process;nucleobase-containing …	binding;DNA binding;nucleic acid binding;nucleic acid binding transcription factor activity;sequence-specific DNA binding transcription factor activity		Completeproteome;DNA-binding;Transcription;Transcriptionregulation									11	11	11	69.369	2403200000	151	0.562993	0.431497	-0.147105	-0.681042	1.76679	0.0901656	0.217038	1.39816	0.465501	0.582761	-0.145044	-0.617841	0.215225	0.752391	-0.0898215	-0.342576
28.8194	28.7602	29.0419	28.8358	28.7539	28.8216	29.0003	29.1587	29.116	29.0145	28.9101	28.9358	29.2596	29.4868	29.3044		biological regulation;cation homeostasis;chemical homeostasis;copper ion homeostasis;homeostatic process;ion homeostasis;regulation of biological quality	binding;cation binding;copper ion binding;ion binding;metal ion binding;transition metal ion binding		Completeproteome;Copper				+	WT_Dtkt				12	12	12	185.39	13681000000	397	0.321507	0.682967	0.0700633	0.369942	1.0448	0.18738	-0.217829	-1.10048	0.364207	0.735311	-0.0796452	-0.416312	1.90403	0.0146624	-0.476444	-2.26496
24.7993	24.4868	24.6154	24.765	23.7472	24.487	24.5604	24.9515	24.3636	24.9029	24.5466	24.6201	25.3543	25.5994	25.5013					Completeproteome				+	WT_Dtkt				5	5	5	27.874	722200000	101	0.401834	0.404099	0.300749	0.721283	0.0146955	0.977668	0.00866	0.0293429	0.1474	0.857605	-0.0560595	-0.23213	2.74563	0.00420144	-0.851182	-3.95303
27.849	27.8554	27.7136	27.1142	27.4317	27.1576	26.8903	26.9458	27.1907	27.4468	27.3795	27.6389	27.3691	27.2333	27.3614	Lipopolysaccharide biosynthesis	carbohydrate metabolic process;metabolic process;primary metabolic process	binding;carbohydrate binding;catalytic activity;isomerase activity		Completeproteome;Isomerase	+	+		+	WT_DrpE;WT_DrpiA;WT_Dtkt	1	1	DOWN	7	7	7	152.63	5268800000	187	2.1899	0.0185672	0.57153	2.72632	2.82022	0.00181022	0.797107	3.92276	1.60862	0.10339	0.317627	1.66787	2.79237	0.00809713	0.48476	2.95886
29.0894	29.2379	29.1148	28.913	28.9452	29.0954	28.8687	29.1055	29.0692	29.0829	28.929	29.5172	28.9972	29.3722	29.1973	Alanine, aspartate and glutamate metabolism;Cyanoamino acid metabolism;Nitrogen metabolism		catalytic activity;hydrolase activity		Completeproteome									15	15	15	314.6	15407000000	483	1.05507	0.292819	0.162851	0.943924	0.698463	0.411892	0.132904	0.711708	0.0550169	0.934208	-0.0290254	-0.10293	0.129637	0.883603	-0.0415192	-0.190779
28.1456	27.3867	28.1857	28.1093	27.7453	27.6283	28.5968	28.8435	28.8073	27.9645	28.1087	27.5162	28.0016	27.9272	28.5323		metabolic process	adenyl nucleotide binding;adenyl ribonucleotide binding;ATP binding;binding;catalytic activity;cation binding;ion binding;metal ion binding;nucleotide binding;purine nucleotide binding;purine ribonucleoside triphosphate binding;purine ribonucleotide binding;ribonucleotide binding		Completeproteome		+			WT_DrpiA				14	14	14	255.54	7662700000	428	0.0940163	0.827367	0.0783323	0.197044	1.44566	0.0113975	-0.843241	-2.27256	0.0464837	0.934792	0.0428276	0.10314	0.314295	0.505615	-0.247716	-0.586636
33.9495	34.2367	34.0613	34.295	33.9574	34.2149	34.4058	34.31	34.4259	34.5153	34.4644	34.255	34.6573	34.5516	34.161	C5-Branched dibasic acid metabolism;Carbon fixation pathways in prokaryotes;Citrate cycle (TCA cycle);Propanoate metabolism		acid-thiol ligase activity;adenyl nucleotide binding;adenyl ribonucleotide binding;ATP binding;ATP citrate synthase activity;binding;catalytic activity;CoA-ligase activity;cofactor binding;ligase activity;ligase activity, forming carbon-sulfur bonds;nucleotide binding;purine nucleotide binding;purine ribonucleoside triphosphate binding;purine ribonucleotide binding;ribonucleotide binding;succinat…		ATP-binding;Completeproteome;Ligase;Nucleotide-binding;Phosphoprotein									20	20	20	323.31	565480000000	3765	0.216214	0.734129	-0.0732511	-0.316087	1.51514	0.0532166	-0.298052	-1.56124	1.33372	0.135936	-0.32907	-1.5274	1.01779	0.06961	-0.374084	-1.37268
34.88	35.1599	35.1476	35.2711	35.1414	35.2768	35.2513	35.4186	35.1553	35.2955	35.1575	35.2473	35.5581	35.7753	35.5181	C5-Branched dibasic acid metabolism;Carbon fixation pathways in prokaryotes;Citrate cycle (TCA cycle);Propanoate metabolism	acetyl-CoA catabolic process;acetyl-CoA metabolic process;catabolic process;cellular catabolic process;cellular metabolic process;cellular process;coenzyme catabolic process;coenzyme metabolic process;cofactor catabolic process;cofactor metabolic process;metabolic process;tricarboxylic acid cycle	acid-thiol ligase activity;adenyl nucleotide binding;adenyl ribonucleotide binding;ATP binding;binding;catalytic activity;cation binding;CoA-ligase activity;ion binding;ligase activity;ligase activity, forming carbon-sulfur bonds;magnesium ion binding;manganese ion binding;metal ion binding;nucleotide binding;purine nucleotide binding;purine ribonucleoside triphosphate binding;purine ribonucleoti…		ATP-binding;Completeproteome;Ligase;Magnesium;Manganese;Metal-binding;Nucleotide-binding;Tricarboxylicacidcycle				+	WT_Dtkt				28	28	28	323.31	1058000000000	4939	0.758011	0.349008	-0.16729	-0.830326	0.824902	0.249573	-0.212578	-0.968837	0.789794	0.429753	-0.170919	-0.855037	1.98883	0.012225	-0.554643	-2.50556
30.6384	30.9468	30.4849	28.8191	30.2867	29.293	28.5352	27.6053	29.8444	29.2715	28.4336	29.9314	28.7734	27.8163	27.8439					Completeproteome	+	+	+	+	WT_DrpE;WT_DrpiA;WT_Dtal;WT_Dtkt				23	23	23	323.31	29927000000	701	1.26684	0.0321594	1.22377	2.21196	1.42289	0.00764398	2.02842	2.65668	1.50502	0.0361918	1.47783	2.66676	2.75651	0	2.54547	5.75125
23.8583	24.17	24.5331	24.745	24.337	24.2274	25.8095	25.5519	25.1625	24.3884	24.4767	24.2494	24.9371	25.1871	25.4343					Completeproteome		+		+	WT_DrpiA;WT_Dtkt	1			9	9	9	21.372	687380000	50	0.424668	0.411914	-0.249346	-0.711115	2.08696	0.00423913	-1.3208	-3.56116	0.375589	0.595952	-0.184388	-0.602776	1.83751	0.00799129	-0.999043	-2.9202
27.2179	27.7326	27.0468	26.6787	27.267	26.7818	26.205	26.1223	26.944	26.0524	25.5672	26.742	26.2635	26.3212	26.2369			catalytic activity;isomerase activity		Completeproteome;Isomerase		+	+	+	WT_DrpiA;WT_Dtal;WT_Dtkt				10	10	10	196.19	3595400000	278	0.703361	0.222685	0.423265	1.13012	1.2807	0.0146592	0.908635	2.09979	1.41673	0.041697	1.2119	2.43198	2.15574	0.00545553	1.05857	3.44143
28.6267	28.7179	28.6054	28.9245	28.5096	28.5815	28.4404	28.7301	28.5245	28.7349	28.6405	28.8658	28.8503	28.9903	28.5786			binding;catalytic activity;coenzyme binding;cofactor binding;flavin adenine dinucleotide binding;oxidoreductase activity;oxidoreductase activity, acting on the CH-CH group of donors;tRNA dihydrouridine synthase activity		Completeproteome;FAD;Flavoprotein;Oxidoreductase;tRNAprocessing									14	14	14	170.31	8812400000	194	0.0570327	0.919903	-0.0218735	-0.0940579	0.386025	0.655143	0.0850004	0.441067	0.586404	0.630561	-0.0970408	-0.558158	0.550885	0.401673	-0.156406	-0.69304
24.6638	24.9071	24.5529	22.7559	24.2423	23.2138	24.8808	21.3054	23.2033	22.6547	21.9362	23.5978	24.5387	22.0413	21.9476					Completeproteome	+		+	+	WT_DrpE;WT_Dtal;WT_Dtkt				3	3	3	18.31	397910000	28	1.34934	0.0299279	1.30388	2.36306	0.692314	0.0933611	1.57811	1.38665	1.79893	0.0282791	1.97838	3.33987	1.02436	0.0207781	1.86537	1.9534
32.3648	31.6342	32.2982	31.9452	31.7727	31.6352	32.3066	31.9596	32.3932	31.9788	32.273	31.7121	31.8846	31.8972	32.4052		biosynthetic process;cellular biosynthetic process;cellular macromolecule biosynthetic process;cellular macromolecule metabolic process;cellular metabolic process;cellular nitrogen compound metabolic process;cellular process;DNA conformation change;DNA metabolic process;DNA replication;DNA topological change;DNA-dependent DNA replication;macromolecule biosynthetic process;macromolecule metabolic …	adenyl nucleotide binding;adenyl ribonucleotide binding;ATP binding;ATPase activity;ATPase activity, coupled;binding;catalytic activity;cation binding;DNA binding;DNA topoisomerase (ATP-hydrolyzing) activity;DNA topoisomerase activity;DNA-dependent ATPase activity;hydrolase activity;hydrolase activity, acting on acid anhydrides;hydrolase activity, acting on acid anhydrides, in phosphorus-containi…	cell part;chromosome;cytoplasm;intracellular non-membrane-bounded organelle;intracellular organelle;intracellular part;non-membrane-bounded organelle;organelle	ATP-binding;Completeproteome;Cytoplasm;DNA-binding;Isomerase;Magnesium;Metal-binding;Nucleotide-binding;Topoisomerase									55	55	55	323.31	129880000000	2707	0.558553	0.312943	0.314722	0.899502	0.170056	0.758707	-0.120714	-0.327821	0.145373	0.815472	0.111108	0.289381	0.0433095	0.946548	0.0367565	0.0943736
33.6072	33.7607	33.5677	33.4962	33.6412	33.6301	33.775	33.65	33.7271	33.9205	33.8231	34.0073	33.8076	34.0817	33.9877	Vitamin B6 metabolism	biosynthetic process;cellular biosynthetic process;cellular metabolic process;cellular process;coenzyme biosynthetic process;coenzyme metabolic process;cofactor biosynthetic process;cofactor metabolic process;heterocycle metabolic process;metabolic process;pyridoxal phosphate biosynthetic process;pyridoxal phosphate metabolic process;small molecule biosynthetic process;small molecule metabolic pr…	catalytic activity;lyase activity		Completeproteome;Lyase;Pyridoxalphosphate				+	WT_Dtkt				20	20	20	323.31	415670000000	2938	0.303966	0.729905	0.0560646	0.320255	0.448529	0.666784	-0.0721537	-0.426419	1.57416	0.139852	-0.271751	-1.51525	1.46152	0.044	-0.313794	-1.57169
31.4264	31.5647	31.5514	31.6775	31.5945	31.3877	31.704	31.8847	31.5556	31.733	31.5393	31.924	32.038	32.0373	32.0714	Vitamin B6 metabolism	amine catabolic process;amine metabolic process;biosynthetic process;carboxylic acid catabolic process;carboxylic acid metabolic process;catabolic process;cellular amine metabolic process;cellular amino acid catabolic process;cellular amino acid metabolic process;cellular biosynthetic process;cellular catabolic process;cellular ketone metabolic process;cellular metabolic process;cellular nitrogen…	catalytic activity;transferase activity		Completeproteome;Glutamineamidotransferase;Pyridoxalphosphate;Transferase				+	WT_Dtkt				11	11	11	220	94980000000	1084	0.150516	0.826249	-0.0390689	-0.198536	0.891847	0.243008	-0.200628	-0.979306	0.84716	0.347609	-0.217915	-0.992971	3.52491	0.00453988	-0.534742	-3.67646
27.1064	27.3027	27.2447	27.3976	27.391	27.3237	27.3373	27.2364	27.126	27.0161	26.8623	27.1606	27.3416	27.2534	27.2597	Base excision repair	base-excision repair;cellular macromolecule metabolic process;cellular metabolic process;cellular nitrogen compound metabolic process;cellular process;cellular response to stimulus;cellular response to stress;DNA metabolic process;DNA repair;macromolecule metabolic process;metabolic process;nitrogen compound metabolic process;nucleic acid metabolic process;nucleobase-containing compound metabolic…	binding;carbon-oxygen lyase activity;catalytic activity;cation binding;damaged DNA binding;DNA binding;DNA N-glycosylase activity;DNA-(apurinic or apyrimidinic site) lyase activity;hydrolase activity;hydrolase activity, acting on glycosyl bonds;hydrolase activity, hydrolyzing N-glycosyl compounds;ion binding;lyase activity;metal ion binding;nucleic acid binding;oxidized base lesion DNA N-glycosyl…		Completeproteome;DNA-binding;DNAdamage;DNArepair;Glycosidase;Hydrolase;Lyase;Metal-binding;Multifunctionalenzyme;Zinc;Zinc-finger									7	7	7	67.83	4257200000	211	1.14397	0.293406	-0.152843	-0.938649	0.0631527	0.942625	-0.015323	-0.0831248	0.920986	0.340652	0.204955	1.0049	0.444114	0.691093	-0.0669797	-0.406448
30.1135	30.426	30.0596	29.5338	30.2916	29.5962	29.4305	28.985	29.5395	29.9516	29.5063	30.3806	29.6165	29.0455	29.3326			catalytic activity		Completeproteome		+		+	WT_DrpiA;WT_Dtkt	1			35	35	35	323.31	29593000000	802	0.662539	0.244513	0.39247	1.06531	1.90155	0.00780488	0.881343	2.89458	0.385181	0.545391	0.253536	0.672391	1.90787	0.00787124	0.868154	2.88844
27.4665	27.6297	27.3902	27.5248	27.4363	27.3595	27.545	27.2097	27.5207	27.4089	27.5098	27.8856	27.3735	27.6415	27.4293		cellular macromolecule metabolic process;cellular metabolic process;cellular nitrogen compound metabolic process;cellular process;macromolecule metabolic process;macromolecule methylation;macromolecule modification;metabolic process;methylation;ncRNA metabolic process;ncRNA processing;nitrogen compound metabolic process;nucleic acid metabolic process;nucleobase-containing compound metabolic proce…	catalytic activity;methyltransferase activity;N-methyltransferase activity;RNA methyltransferase activity;rRNA (cytosine) methyltransferase activity;rRNA (cytosine-N4-)-methyltransferase activity;rRNA methyltransferase activity;S-adenosylmethionine-dependent methyltransferase activity;transferase activity;transferase activity, transferring one-carbon groups	cell part;cytoplasm;intracellular part	Completeproteome;Cytoplasm;Methyltransferase;rRNAprocessing;S-adenosyl-L-methionine;Transferase									10	10	10	70.053	5998200000	154	0.257879	0.747318	0.0552673	0.298302	0.21124	0.781229	0.0702845	0.306909	0.261987	0.739442	-0.105996	-0.405615	0.0442946	0.962965	0.0140057	0.0673498
25.5062	26.9144	26.581	24.5765	25.684	23.5522	24.7415	24.5814	24.949	23.9014	23.4085	24.775	23.9842	24.6197	24.9168	Peptidoglycan biosynthesis	cell division;cellular process	binding;carboxylic acid binding;drug binding;penicillin binding		Cellcycle;Celldivision;Completeproteome	+	+	+	+	WT_DrpE;WT_DrpiA;WT_Dtal;WT_Dtkt				8	8	8	40.418	1318000000	17	1.08721	0.0403343	1.72968	2.0398	1.64268	0.00810127	1.57661	2.93048	1.77534	0.0296585	2.3056	3.37448	1.64659	0.00784545	1.82698	3.01413
33.09	32.9495	32.8313	33.1019	32.9621	33.2124	32.355	32.2784	32.4841	33.1585	33.462	33.2328	32.8745	32.6941	32.555	Ribosome	biosynthetic process;cellular biosynthetic process;cellular macromolecule biosynthetic process;cellular macromolecule metabolic process;cellular metabolic process;cellular process;cellular protein metabolic process;macromolecule biosynthetic process;macromolecule metabolic process;metabolic process;primary metabolic process;protein metabolic process;translation	binding;nucleic acid binding;RNA binding;rRNA binding;structural constituent of ribosome;structural molecule activity	cell part;cytoplasmic part;intracellular non-membrane-bounded organelle;intracellular organelle;intracellular part;macromolecular complex;non-membrane-bounded organelle;organelle;ribonucleoprotein complex;ribosome	Completeproteome;Ribonucleoprotein;Ribosomalprotein;RNA-binding;rRNA-binding		+			WT_DrpiA				9	9	9	323.31	234140000000	1313	0.578888	0.446102	-0.135223	-0.662592	2.43611	0.00761716	0.584418	2.98365	1.3004	0.143	-0.327527	-1.50223	0.98152	0.126164	0.24903	1.13754
32.5639	32.6727	32.6671	32.1414	32.5668	32.5468	31.9495	31.4508	31.9871	32.6531	32.6007	32.8192	32.1986	31.9933	32.1587	Purine metabolism;Pyrimidine metabolism;RNA degradation	catabolic process;cellular catabolic process;cellular macromolecule catabolic process;cellular macromolecule metabolic process;cellular metabolic process;cellular nitrogen compound metabolic process;cellular process;macromolecule catabolic process;macromolecule metabolic process;metabolic process;mRNA catabolic process;mRNA metabolic process;nitrogen compound metabolic process;nucleic acid metabo…	3'-5' exonuclease activity;3'-5'-exoribonuclease activity;binding;catalytic activity;exonuclease activity;exonuclease activity, active with either ribo- or deoxyribonucleic acids and producing 5'-phosphomonoesters;exoribonuclease activity;exoribonuclease activity, producing 5'-phosphomonoesters;hydrolase activity;hydrolase activity, acting on ester bonds;nuclease activity;nucleic acid binding;nuc…	cell part;cytoplasm;intracellular part	Completeproteome;Cytoplasm;Nucleotidyltransferase;RNA-binding;Transferase		+		+	WT_DrpiA;WT_Dtkt	1			36	36	36	323.31	178750000000	2818	0.688018	0.318062	0.216231	0.889752	2.04839	0.00754949	0.838773	3.03418	0.30769	0.789863	-0.0564232	-0.322869	2.70054	0.00803612	0.517719	3.00816
29.048	29.6184	29.3803	28.6677	28.9478	28.8789	28.5541	28.711	28.5576	29.1157	29.0321	29.4839	28.3946	28.8143	28.5084		biosynthetic process;cellular biosynthetic process;cellular metabolic process;cellular process;cofactor biosynthetic process;cofactor metabolic process;iron-sulfur cluster assembly;metabolic process;metallo-sulfur cluster assembly	binding;cation binding;ion binding;iron ion binding;iron-sulfur cluster binding;metal cluster binding;metal ion binding;structural molecule activity;transition metal ion binding		Completeproteome;Iron;Iron-sulfur;Metal-binding		+		+	WT_DrpiA;WT_Dtkt	1			5	5	5	180.51	15936000000	236	1.30581	0.0615496	0.517434	1.81146	1.89029	0.00804408	0.741338	2.7124	0.254416	0.717911	0.138325	0.437823	1.69686	0.0124052	0.776436	2.52477
30.5717	30.6704	30.5817	30.9571	31.0381	30.6628	30.8041	31.0861	30.7414	30.5534	30.3243	30.8887	31.0637	31.5486	31.3928	Lipopolysaccharide biosynthesis	alcohol biosynthetic process;alcohol metabolic process;biosynthetic process;carbohydrate biosynthetic process;carbohydrate metabolic process;carboxylic acid biosynthetic process;carboxylic acid metabolic process;cellular biosynthetic process;cellular carbohydrate biosynthetic process;cellular carbohydrate metabolic process;cellular ketone metabolic process;cellular metabolic process;cellular proc…	3-deoxy-8-phosphooctulonate synthase activity;catalytic activity;transferase activity;transferase activity, transferring alkyl or aryl (other than methyl) groups	cell part;cytoplasm;intracellular part	Completeproteome;Cytoplasm;Lipopolysaccharidebiosynthesis;Transferase				+	WT_Dtkt				16	16	16	236.34	57694000000	1214	1.10564	0.178636	-0.278042	-1.27394	1.14534	0.125607	-0.269258	-1.27878	0.0389199	0.95483	0.0191237	0.0716597	2.11603	0.00804386	-0.727098	-2.95186
29.3461	29.5017	29.5342	29.2478	29.4669	29.2182	29.4501	29.3669	29.3351	29.2073	29.0148	29.4748	29.3815	29.4654	29.6006	Drug metabolism - other enzymes;Pyrimidine metabolism	biosynthetic process;cellular biosynthetic process;cellular metabolic compound salvage;cellular metabolic process;cellular nitrogen compound biosynthetic process;cellular nitrogen compound metabolic process;cellular process;CTP biosynthetic process;CTP metabolic process;CTP salvage;heterocycle biosynthetic process;heterocycle metabolic process;metabolic process;nitrogen compound metabolic process…	adenyl nucleotide binding;adenyl ribonucleotide binding;ATP binding;binding;catalytic activity;kinase activity;nucleobase-containing compound kinase activity;nucleoside kinase activity;nucleotide binding;phosphotransferase activity, alcohol group as acceptor;purine nucleotide binding;purine ribonucleoside triphosphate binding;purine ribonucleotide binding;ribonucleotide binding;transferase activi…		ATP-binding;Completeproteome;Kinase;Nucleotide-binding;Transferase									13	13	13	161.82	19503000000	605	0.699553	0.384004	0.149687	0.757688	0.496101	0.639102	0.0766296	0.457752	0.71771	0.384981	0.228327	0.93023	0.0900708	0.93847	-0.0218309	-0.117201
26.7812	26.517	26.0622	25.5701	25.2979	26.7808	26.4189	25.7421	26.8418	26.678	26.2871	26.7873	25.3048	25.0541	25.3779	Purine metabolism;Pyrimidine metabolism;RNA polymerase	biosynthetic process;cellular biosynthetic process;cellular macromolecule biosynthetic process;cellular macromolecule metabolic process;cellular metabolic process;cellular nitrogen compound metabolic process;cellular process;macromolecule biosynthetic process;macromolecule metabolic process;metabolic process;nitrogen compound metabolic process;nucleic acid metabolic process;nucleobase-containing …	binding;catalytic activity;DNA binding;DNA-directed RNA polymerase activity;nucleic acid binding;nucleotidyltransferase activity;RNA polymerase activity;transferase activity;transferase activity, transferring phosphorus-containing groups	cell part;intracellular part;macromolecular complex;protein complex;RNA polymerase complex	Completeproteome;DNA-directedRNApolymerase;Nucleotidyltransferase;Transcription;Transferase				+	WT_Dtkt				5	5	5	73.795	2855000000	128	0.496139	0.291793	0.570515	0.948016	0.112843	0.827818	0.119181	0.246774	0.19344	0.766216	-0.130671	-0.363872	2.18968	0.00445783	1.20784	3.64105
29.7472	30.015	29.9851	29.9753	30.0045	29.9414	30.7188	30.2837	30.4032	29.9248	29.7814	30.0422	30.0899	30.2706	30.1712					Completeproteome		+			WT_DrpiA				8	8	8	86.053	30755000000	298	0.267339	0.737574	-0.0579573	-0.310465	1.62994	0.0135608	-0.552825	-2.16796	0.00103091	0.997501	-0.000358582	-0.00168009	1.23354	0.0795674	-0.261475	-1.31028
29.9477	30.179	30.0839	29.838	29.7881	29.8124	29.6171	29.7098	29.3957	30.0859	29.8929	30.1926	29.608	30.072	29.7926			4 iron, 4 sulfur cluster binding;binding;catalytic activity;cation binding;C-methyltransferase activity;ion binding;iron ion binding;iron-sulfur cluster binding;metal cluster binding;metal ion binding;methyltransferase activity;nucleic acid binding;RNA binding;RNA methyltransferase activity;rRNA (uridine) methyltransferase activity;rRNA (uridine-C5-)-methyltransferase activity;rRNA methyltransfer…		4Fe-4S;Completeproteome;Iron;Iron-sulfur;Metal-binding;Methyltransferase;rRNAprocessing;S-adenosyl-L-methionine;Transferase		+			WT_DrpiA				21	21	21	323.31	29162000000	1046	1.69949	0.111527	0.25735	1.52587	1.90441	0.010906	0.495979	2.3085	0.0401935	0.963572	0.0130552	0.0620355	0.749839	0.19427	0.245971	0.981278
27.8871	27.8392	27.6684	26.5826	27.4608	26.4413	27.043	26.4232	27.5582	26.916	26.3937	27.5134	26.9159	26.7591	26.7656		ATP catabolic process;ATP metabolic process;catabolic process;cellular catabolic process;cellular metabolic process;cellular nitrogen compound catabolic process;cellular nitrogen compound metabolic process;cellular process;heterocycle catabolic process;heterocycle metabolic process;metabolic process;nitrogen compound metabolic process;nucleobase-containing compound catabolic process;nucleobase-co…	adenyl nucleotide binding;adenyl ribonucleotide binding;ATP binding;ATPase activity;binding;catalytic activity;hydrolase activity;hydrolase activity, acting on acid anhydrides;hydrolase activity, acting on acid anhydrides, in phosphorus-containing anhydrides;nucleoside-triphosphatase activity;nucleotide binding;peptide transporter activity;purine nucleotide binding;purine ribonucleoside triphosph…	cell part;membrane	ATP-binding;Completeproteome;Nucleotide-binding;Transport	+	+		+	WT_DrpE;WT_DrpiA;WT_Dtkt	1	1	DOWN	13	13	13	88.535	5017700000	164	1.38915	0.0290923	0.970025	2.27852	1.10996	0.0289135	0.790131	1.81744	1.21955	0.0665979	0.857189	1.9924	3.5222	0.000964286	0.984688	5.3566
31.1194	31.3757	31.266	30.9792	30.9492	31.0353	30.8512	30.8763	30.738	30.5418	30.309	30.8792	30.682	31.1981	30.805					Completeproteome		+	+		WT_DrpiA;WT_Dtal				15	15	15	323.31	54813000000	979	1.56015	0.117147	0.265752	1.48968	2.14018	0.0104569	0.431869	2.32747	1.69334	0.0419038	0.677018	2.40584	0.974505	0.0782729	0.358622	1.31638
26.0015	26.1078	25.6283	23.3782	24.8034	24.1812	22.7921	23.3661	24.2351	24.1704	23.5984	25.0422	23.2069	24.3136	24.2276		cellular process;establishment of localization;transmembrane transport;transport		cell part;integral to membrane;intrinsic to membrane;membrane part	Completeproteome	+	+	+	+	WT_DrpE;WT_DrpiA;WT_Dtal;WT_Dtkt				2	2	2	48.9	896810000	41	1.82685	0.00672727	1.79162	3.33398	2.2776	0	2.44815	4.50082	1.67993	0.0267945	1.64219	3.01742	2.18576	0.00390438	1.99651	4.12496
33.1215	33.1889	33.2781	33.2333	33.2252	33.0994	32.9877	33.0069	33.1253	33.4139	33.2771	33.264	33.2789	33.2569	33.3578	Glycolysis / Gluconeogenesis;Methane metabolism;RNA degradation	alcohol catabolic process;alcohol metabolic process;carbohydrate catabolic process;carbohydrate metabolic process;catabolic process;cellular carbohydrate catabolic process;cellular carbohydrate metabolic process;cellular metabolic process;cellular process;generation of precursor metabolites and energy;glucose catabolic process;glucose metabolic process;glycolysis;hexose catabolic process;hexose m…	binding;carbon-oxygen lyase activity;catalytic activity;cation binding;hydro-lyase activity;ion binding;lyase activity;magnesium ion binding;metal ion binding;phosphopyruvate hydratase activity	cell part;cell surface;cytoplasmic part;cytosolic part;extracellular region;intracellular part;macromolecular complex;phosphopyruvate hydratase complex;protein complex	Completeproteome;Cytoplasm;Glycolysis;Lyase;Magnesium;Metal-binding;Phosphoprotein;Secreted									25	25	25	323.31	286690000000	3057	0.0562	0.94911	0.0102107	0.0627406	1.17477	0.252665	0.156203	0.961148	0.861017	0.506186	-0.122161	-0.736033	0.864236	0.434191	-0.101697	-0.65725
28.0113	27.4532	27.6984	27.8704	25.2622	27.8367	27.8899	27.6657	27.9043	27.2211	27.076	27.712	27.8647	28.1323	27.5341		asexual reproduction;cellular process;cytokinesis;cytokinesis by binary fission;reproduction;reproduction of a single-celled organism		cell division site;cell part;integral to membrane;integral to plasma membrane;intrinsic to membrane;intrinsic to plasma membrane;membrane part;plasma membrane part	Cellcycle;Celldivision;Cellinnermembrane;Cellmembrane;Coiledcoil;Completeproteome;Membrane;Transmembrane;Transmembranehelix									2	2	2	7.9045	6100800000	5	0.344713	0.39163	0.731219	0.747069	0.214855	0.736708	-0.0989857	-0.354772	0.697795	0.300464	0.38459	1.09503	0.199642	0.731971	-0.122714	-0.364488
27.6453	27.8342	27.6757	27.8379	27.7565	27.6591	27.6829	27.8878	27.5483	27.6471	27.4808	28.0753	27.8117	28.0501	28.1435	Terpenoid backbone biosynthesis	alcohol metabolic process;biosynthetic process;carbohydrate metabolic process;carboxylic acid metabolic process;cellular aldehyde metabolic process;cellular biosynthetic process;cellular carbohydrate metabolic process;cellular ketone metabolic process;cellular lipid metabolic process;cellular metabolic process;cellular process;glyceraldehyde-3-phosphate metabolic process;isopentenyl diphosphate b…	2-C-methyl-D-erythritol 4-phosphate cytidylyltransferase activity;catalytic activity;cytidylyltransferase activity;nucleotidyltransferase activity;transferase activity;transferase activity, transferring phosphorus-containing groups		Completeproteome;Isoprenebiosynthesis;Nucleotidyltransferase;Transferase									12	12	12	81.501	5896600000	322	0.15699	0.836119	-0.0327422	-0.183824	0.0356464	0.957962	0.0120881	0.05628	0.0287831	0.963339	-0.0159715	-0.0557449	1.16023	0.0781728	-0.283372	-1.31892
29.6435	29.9176	29.7899	30.3845	30.1325	30.0705	30.3993	30.4811	30.2808	30.1639	30.068	30.2786	30.6328	30.6902	30.7599	Glycine, serine and threonine metabolism	amine catabolic process;amine metabolic process;aspartate family amino acid catabolic process;aspartate family amino acid metabolic process;carboxylic acid catabolic process;carboxylic acid metabolic process;catabolic process;cellular amine metabolic process;cellular amino acid catabolic process;cellular amino acid metabolic process;cellular catabolic process;cellular ketone metabolic process;cel…	binding;catalytic activity;cation binding;ion binding;L-threonine 3-dehydrogenase activity;metal ion binding;oxidoreductase activity;oxidoreductase activity, acting on CH-OH group of donors;oxidoreductase activity, acting on the CH-OH group of donors, NAD or NADP as acceptor;transition metal ion binding;zinc ion binding	cell part;cytoplasm;intracellular part	Completeproteome;Cytoplasm;Metal-binding;NAD;Oxidoreductase;Zinc		+		+	WT_DrpiA;WT_Dtkt	1			13	13	13	190.38	32882000000	678	1.52859	0.0589027	-0.412153	-1.83624	2.44876	0.00765398	-0.60339	-3.04427	1.74507	0.0734949	-0.386511	-1.9339	3.32169	0.00129114	-0.910639	-4.86241
32.1891	32.1854	32.1396	32.0611	32.3058	32.0215	32.2339	32.1974	32.4305	32.314	32.0015	32.5584	32.2358	32.367	32.3569	Glycine, serine and threonine metabolism	biosynthetic process;metabolic process	acetyltransferase activity;binding;C-acetyltransferase activity;C-acyltransferase activity;catalytic activity;cofactor binding;glycine C-acetyltransferase activity;ligase activity;pyridoxal phosphate binding;transferase activity;transferase activity, transferring acyl groups;transferase activity, transferring acyl groups other than amino-acyl groups;vitamin B6 binding;vitamin binding		Completeproteome;Ligase;Pyridoxalphosphate;Transferase									24	24	24	323.31	144760000000	2645	0.175826	0.811339	0.0418701	0.219992	0.714738	0.453672	-0.115934	-0.665797	0.300969	0.704257	-0.119935	-0.457855	1.52227	0.175482	-0.14853	-1.02391
27.3525	27.3544	27.413	26.9493	27.0715	26.8758	26.6319	26.9777	26.201	27.3762	27.0546	27.5497	26.6031	27.2184	26.8735					Completeproteome	+	+		+	WT_DrpE;WT_DrpiA;WT_Dtkt	1	1	DOWN	6	6	6	69.925	4271900000	165	2.59952	0.0226742	0.407779	2.54174	1.5695	0.00950877	0.769782	2.36473	0.115403	0.881935	0.0465069	0.188734	1.24498	0.0333625	0.474992	1.70166
30.1613	29.7858	30.2098	30.2223	30.048	29.6261	30.5066	30.5239	30.4621	29.7558	29.8279	29.8199	30.0157	30.2655	30.0812	Pyrimidine metabolism	biosynthetic process;cellular aromatic compound metabolic process;cellular biosynthetic process;cellular metabolic compound salvage;cellular metabolic process;cellular nitrogen compound biosynthetic process;cellular nitrogen compound metabolic process;cellular process;heterocycle biosynthetic process;heterocycle metabolic process;metabolic process;nitrogen compound metabolic process;nucleobase me…	binding;catalytic activity;cation binding;GTP binding;guanyl nucleotide binding;guanyl ribonucleotide binding;ion binding;magnesium ion binding;metal ion binding;nucleotide binding;purine nucleotide binding;purine ribonucleoside triphosphate binding;purine ribonucleotide binding;ribonucleotide binding;transferase activity;transferase activity, transferring glycosyl groups;transferase activity, tr…		Allostericenzyme;Completeproteome;Glycosyltransferase;GTP-binding;Magnesium;Nucleotide-binding;Transferase		+			WT_DrpiA				15	15	15	207.27	31686000000	650	0.145343	0.771766	0.0868479	0.269721	1.52057	0.0252509	-0.445236	-1.89261	0.858981	0.311754	0.251132	1.06449	0.168495	0.817983	-0.0684923	-0.270247
28.9704	28.9902	29.1036	29.2664	29.0577	29.2266	28.9913	29.2068	28.8381	29.3553	29.0813	29.3808	29.3712	29.6179	29.2197	Glyoxylate and dicarboxylate metabolism;One carbon pool by folate	biosynthetic process;cellular biosynthetic process;cellular metabolic process;cellular nitrogen compound biosynthetic process;cellular nitrogen compound metabolic process;cellular process;'de novo' IMP biosynthetic process;heterocycle biosynthetic process;heterocycle metabolic process;IMP biosynthetic process;IMP metabolic process;metabolic process;nitrogen compound metabolic process;nucleobase-c…	catalytic activity;formyltetrahydrofolate deformylase activity;hydrolase activity;hydrolase activity, acting on carbon-nitrogen (but not peptide) bonds;hydrolase activity, acting on carbon-nitrogen (but not peptide) bonds, in linear amides;hydroxymethyl-, formyl- and related transferase activity;transferase activity;transferase activity, transferring one-carbon groups		Completeproteome				+	WT_Dtkt				12	12	12	191.03	16038000000	511	0.997399	0.302475	-0.16216	-0.920027	0.0271858	0.966874	0.00929387	0.0432843	1.13055	0.236834	-0.251085	-1.22813	1.43949	0.032609	-0.381563	-1.70927
24.4174	24.0956	23.4645	23.7883	23.4156	23.3113	23.7784	23.8545	23.4679	24.7504	24.2861	23.9967	24.2593	24.3268	24.4127					Completeproteome									3	3	3	3.0029	426020000	11	0.706033	0.211148	0.487432	1.17429	0.40828	0.404086	0.292233	0.723671	0.421958	0.483635	-0.351903	-0.772266	0.528926	0.245931	-0.340437	-0.88804
29.9245	30.191	30.1001	30.1814	30.3809	30.1271	30.5877	30.5032	30.5264	30.0682	29.8175	30.4106	30.8684	30.9528	30.6581	Purine metabolism	cellular metabolic process;cellular nitrogen compound metabolic process;cellular process;GTP metabolic process;heterocycle metabolic process;metabolic process;nitrogen compound metabolic process;nucleobase-containing compound metabolic process;nucleobase-containing small molecule metabolic process;nucleoside phosphate metabolic process;nucleoside triphosphate metabolic process;nucleotide metaboli…	binding;catalytic activity;cation binding;dGTPase activity;hydrolase activity;hydrolase activity, acting on ester bonds;ion binding;magnesium ion binding;metal ion binding;phosphoric diester hydrolase activity;phosphoric ester hydrolase activity;triphosphoric monoester hydrolase activity		Completeproteome;Hydrolase		+		+	WT_DrpiA;WT_Dtkt	1			21	21	21	296.05	35449000000	869	0.649813	0.387852	-0.157934	-0.752521	2.32585	0.0078408	-0.467244	-2.56491	0.0488415	0.939612	-0.0268993	-0.0931196	2.52056	0.00520652	-0.754552	-3.47034
34.3559	34.5083	34.4838	33.8889	33.8832	33.6627	33.6673	33.9234	33.5388	34.317	34.171	34.4036	33.9392	33.9969	33.8519	Alanine, aspartate and glutamate metabolism;Pyrimidine metabolism	amine biosynthetic process;amine metabolic process;arginine biosynthetic process;arginine metabolic process;biosynthetic process;carboxylic acid biosynthetic process;carboxylic acid metabolic process;cellular amine metabolic process;cellular amino acid biosynthetic process;cellular amino acid metabolic process;cellular biosynthetic process;cellular ketone metabolic process;cellular metabolic proc…	adenyl nucleotide binding;adenyl ribonucleotide binding;ATP binding;binding;carbamoyl-phosphate synthase (glutamine-hydrolyzing) activity;carbon-nitrogen ligase activity, with glutamine as amido-N-donor;catalytic activity;cation binding;ion binding;ligase activity;ligase activity, forming carbon-nitrogen bonds;magnesium ion binding;manganese ion binding;metal ion binding;nucleotide binding;purine…		Amino-acidbiosynthesis;Argininebiosynthesis;ATP-binding;Completeproteome;Ligase;Magnesium;Manganese;Metal-binding;Nucleotide-binding;Pyrimidinebiosynthesis;Repeat	+	+		+	WT_DrpE;WT_DrpiA;WT_Dtkt	1	1	DOWN	85	85	85	323.31	564080000000	7195	2.71194	0.00752542	0.637714	3.3885	2.42019	0.00546725	0.739471	3.32306	0.854991	0.443171	0.152125	0.832703	2.92196	0.0062549	0.519983	3.18425
27.7813	27.9928	27.956	27.4548	27.9739	27.4174	27.4309	26.4244	27.3237	27.553	27.2882	27.9429	27.0826	26.5982	26.724		metabolic process;oxidation-reduction process	catalytic activity;oxidoreductase activity		Completeproteome		+		+	WT_DrpiA;WT_Dtkt	1			10	10	10	49.69	6017100000	137	0.703405	0.265744	0.294631	1.01217	1.22631	0.0196166	0.850376	1.99736	0.717187	0.320191	0.315361	1.04762	2.65112	0.00277729	1.1084	4.27748
28.7883	28.8521	28.8222	28.878	29.0546	28.8027	28.9778	28.6645	28.8668	28.6352	28.4391	29.0274	29.0354	28.9321	29.1626	Peptidoglycan biosynthesis	macromolecule metabolic process;metabolic process;primary metabolic process;protein metabolic process;proteolysis	carboxypeptidase activity;catalytic activity;exopeptidase activity;hydrolase activity;peptidase activity;peptidase activity, acting on L-amino acid peptides;serine hydrolase activity;serine-type carboxypeptidase activity;serine-type exopeptidase activity;serine-type peptidase activity		Carboxypeptidase;Completeproteome;Hydrolase;Protease									20	20	20	224.44	14475000000	574	0.51932	0.554831	-0.0909246	-0.514026	0.0572346	0.944181	-0.0154889	-0.0800257	0.277998	0.717782	0.120293	0.439133	1.48974	0.0787888	-0.22252	-1.31533
26.8567	26.5962	26.2721	24.7605	26.3583	25.389	23.9356	22.4996	25.6265	25.009	24.4531	25.7562	24.7622	23.2908	23.2077		cellular process;establishment of localization;transmembrane transport;transport	transporter activity	cell part;integral to membrane;intrinsic to membrane;membrane part	Completeproteome		+	+	+	WT_DrpiA;WT_Dtal;WT_Dtkt				4	4	4	10.372	1738300000	81	1.01784	0.0625742	1.07243	1.80375	1.30196	0.00841905	2.55444	2.50595	1.6551	0.0358621	1.50226	2.92469	2.21528	0.00147867	2.82144	4.46111
32.9064	33.182	32.969	32.9986	33.2361	33.1149	33.7784	33.3407	33.6138	33.3761	33.107	33.2503	33.7286	33.8075	33.3941	Glycerophospholipid metabolism	alcohol metabolic process;alditol metabolic process;carbohydrate metabolic process;cellular carbohydrate metabolic process;cellular metabolic process;cellular process;glycerol metabolic process;lipid metabolic process;metabolic process;polyol metabolic process;primary metabolic process;small molecule metabolic process	catalytic activity;glycerophosphodiester phosphodiesterase activity;hydrolase activity;hydrolase activity, acting on ester bonds;phosphoric diester hydrolase activity;phosphoric ester hydrolase activity		Completeproteome		+		+	WT_DrpiA;WT_Dtkt	1			26	26	26	323.31	304080000000	3657	0.37876	0.593938	-0.0973803	-0.468263	1.66708	0.0128353	-0.558519	-2.21216	0.923455	0.319535	-0.22532	-1.05291	1.83353	0.0121151	-0.624279	-2.48019
30.6121	31.0078	30.8952	30.6551	30.7537	31.0349	30.6094	30.6428	30.5162	31.1917	30.9721	31.1576	30.9494	30.9393	30.7618			catalytic activity;deaminase activity		Completeproteome									10	10	10	301.46	57220000000	978	0.0499191	0.922738	0.0238037	0.0902697	0.94149	0.180148	0.248881	1.11284	0.92305	0.278261	-0.268781	-1.1387	0.124699	0.882852	-0.0451635	-0.194228
26.7423	26.9878	26.4062	22.7023	25.6334	24.5134	23.7882	23.6186	25.2484	23.8862	23.6103	24.7531	21.9972	22.2872	21.3686	ABC transporters	ATP catabolic process;ATP metabolic process;catabolic process;cellular catabolic process;cellular metabolic process;cellular nitrogen compound catabolic process;cellular nitrogen compound metabolic process;cellular process;heterocycle catabolic process;heterocycle metabolic process;metabolic process;nitrogen compound metabolic process;nucleobase-containing compound catabolic process;nucleobase-co…	active transmembrane transporter activity;adenyl nucleotide binding;adenyl ribonucleotide binding;ATP binding;ATPase activity;ATPase activity, coupled;ATPase activity, coupled to movement of substances;ATPase activity, coupled to transmembrane movement of substances;binding;catalytic activity;hydrolase activity;hydrolase activity, acting on acid anhydrides;hydrolase activity, acting on acid anhyd…	cell part;integral to membrane;intrinsic to membrane;membrane part	ATP-binding;Completeproteome;Nucleotide-binding	+	+	+	+	WT_DrpE;WT_DrpiA;WT_Dtal;WT_Dtkt				10	10	10	61.534	1487800000	69	1.30734	0.0253191	2.42905	2.50309	1.9932	0.00173427	2.49373	3.87174	2.62585	0	2.6289	5.43918	3.9528	0	4.82776	11.5149
25.0882	25.6214	25.1717	23.0123	24.5034	24.1683	22.476	23.0606	24.0826	23.753	22.0446	24.303	23.1478	22.8984	21.9707		amine transport;amino acid transport;ATP catabolic process;ATP metabolic process;carboxylic acid transport;catabolic process;cellular catabolic process;cellular metabolic process;cellular nitrogen compound catabolic process;cellular nitrogen compound metabolic process;cellular process;cysteine transport;establishment of localization;heterocycle catabolic process;heterocycle metabolic process;meta…	active transmembrane transporter activity;adenyl nucleotide binding;adenyl ribonucleotide binding;ATP binding;ATPase activity;ATPase activity, coupled;ATPase activity, coupled to movement of substances;ATPase activity, coupled to transmembrane movement of substances;binding;catalytic activity;hydrolase activity;hydrolase activity, acting on acid anhydrides;hydrolase activity, acting on acid anhyd…	cell part;integral to membrane;intrinsic to membrane;membrane part	ATP-binding;Completeproteome;Nucleotide-binding	+	+	+	+	WT_DrpE;WT_DrpiA;WT_Dtal;WT_Dtkt				6	6	6	16.686	634320000	23	1.35912	0.0283944	1.39913	2.40799	1.86098	0.00561194	2.08739	3.49165	1.29085	0.0425171	1.92694	2.4093	2.57462	0.000923077	2.62152	5.30102
28.2863	28.0548	27.654	28.8888	28.3946	29.9566	29.5903	30.0963	29.4905	28.4013	27.9882	28.4932	29.2556	29.302	30.6063					Completeproteome		+		+	WT_DrpiA;WT_Dtkt	1			10	10	10	257.63	12730000000	460	1.02257	0.061236	-1.0816	-1.81307	2.55452	0	-1.72735	-4.7557	0.541389	0.423982	-0.295822	-0.866713	1.63964	0.00813304	-1.7229	-2.97209
29.5928	29.7921	29.7396	29.9311	29.8025	29.8608	29.8354	29.9787	29.8553	29.8092	29.502	29.8423	30.0846	30.5125	29.9586	Amino sugar and nucleotide sugar metabolism;Fructose and mannose metabolism;Starch and sucrose metabolism				Completeproteome				+	WT_Dtkt				15	15	15	273.02	26853000000	654	1.0473	0.302686	-0.156661	-0.920054	1.14515	0.21402	-0.181639	-1.04035	0.0261444	0.971917	-0.00964483	-0.0431234	1.25857	0.0323307	-0.477074	-1.71668
32.1897	32.2812	32.3248	32.6761	32.48	32.5592	32.4596	32.7269	32.3995	32.4863	32.5018	32.5767	32.6394	32.8836	32.676	Aminoacyl-tRNA biosynthesis	amine biosynthetic process;amine metabolic process;amino acid activation;biosynthetic process;carboxylic acid biosynthetic process;carboxylic acid metabolic process;cellular amine metabolic process;cellular amino acid biosynthetic process;cellular amino acid metabolic process;cellular biosynthetic process;cellular ketone metabolic process;cellular macromolecule metabolic process;cellular metaboli…	adenyl nucleotide binding;adenyl ribonucleotide binding;aminoacyl-tRNA ligase activity;ATP binding;binding;catalytic activity;ligase activity;ligase activity, forming aminoacyl-tRNA and related compounds;ligase activity, forming carbon-oxygen bonds;nucleotide binding;purine nucleotide binding;purine ribonucleoside triphosphate binding;purine ribonucleotide binding;ribonucleotide binding;serine-tR…	cell part;cytoplasm;intracellular part	Aminoacyl-tRNAsynthetase;ATP-binding;Completeproteome;Cytoplasm;Ligase;Nucleotide-binding;Proteinbiosynthesis				+	WT_Dtkt				35	35	35	323.31	162960000000	2435	1.93574	0.0621932	-0.306496	-1.80834	1.14489	0.127787	-0.263428	-1.26523	2.2076	0.0973374	-0.256331	-1.72482	2.25949	0.0123824	-0.467761	-2.51745
32.2575	32.3903	32.4093	32.8826	32.6668	32.748	32.5212	32.9521	32.4134	32.5478	32.4029	32.7286	33.0255	33.3538	33.0848	Glycolysis / Gluconeogenesis;Methane metabolism	alcohol catabolic process;alcohol metabolic process;carbohydrate catabolic process;carbohydrate metabolic process;catabolic process;cellular carbohydrate catabolic process;cellular carbohydrate metabolic process;cellular metabolic process;cellular process;generation of precursor metabolites and energy;glucose catabolic process;glucose metabolic process;glycolysis;hexose catabolic process;hexose m…	2,3-bisphosphoglycerate-independent phosphoglycerate mutase activity;binding;catalytic activity;cation binding;intramolecular transferase activity;intramolecular transferase activity, phosphotransferases;ion binding;isomerase activity;manganese ion binding;metal ion binding;phosphoglycerate mutase activity;transition metal ion binding	cell part;cytoplasm;intracellular part	Completeproteome;Glycolysis;Isomerase;Manganese;Metal-binding	+			+	WT_DrpE;WT_Dtkt	1			26	26	26	323.31	178110000000	3033	2.19603	0.0297328	-0.413479	-2.3099	0.740374	0.222313	-0.27659	-1.01926	0.91724	0.340226	-0.207457	-1.0089	2.70089	0.00477419	-0.802348	-3.78962
29.0598	29.2021	29.0033	28.2679	29.0213	28.5981	27.9197	27.896	28.6442	28.1788	27.8458	28.5346	28.1513	27.7744	28.3668			binding;catalytic activity;coenzyme binding;cofactor binding;flavin adenine dinucleotide binding;iron-sulfur cluster binding;metal cluster binding;oxidoreductase activity;oxidoreductase activity, acting on CH-OH group of donors;oxidoreductase activity, acting on the CH-OH group of donors, NAD or NADP as acceptor;UDP-N-acetylmuramate dehydrogenase activity		Completeproteome		+	+	+	WT_DrpiA;WT_Dtal;WT_Dtkt				32	32	32	323.31	12121000000	599	0.951443	0.138819	0.459326	1.40926	1.68216	0.00760417	0.935108	2.65235	1.91417	0.0375904	0.902032	2.9334	2.24966	0.00465934	0.990939	3.50245
24.8906	25.1448	24.8839	24.9097	24.5226	24.744	25.6066	25.0085	25.7459	25.1938	25.4622	25.3287	25.5403	25.197	24.7267	Drug metabolism - other enzymes;Pyrimidine metabolism		binding;catalytic activity;cation binding;cytidine deaminase activity;deaminase activity;hydrolase activity;hydrolase activity, acting on carbon-nitrogen (but not peptide) bonds;hydrolase activity, acting on carbon-nitrogen (but not peptide) bonds, in cyclic amidines;ion binding;metal ion binding;transition metal ion binding;zinc ion binding		Completeproteome									5	5	5	30.62	1117400000	41	0.811511	0.260117	0.247641	1.02667	0.928306	0.0875989	-0.480591	-1.40543	1.42865	0.108667	-0.355136	-1.64678	0.292968	0.573422	-0.181585	-0.51741
28.3151	27.9041	28.127	27.4127	27.5033	27.3205	27.2206	27.103	28.0215	28.5308	28.0341	28.2565	26.2702	26.0591	26.2362					Completeproteome	+	+		+	WT_DrpE;WT_DrpiA;WT_Dtkt	1	1	DOWN	7	7	7	118.02	7863500000	225	2.24774	0.0139341	0.703243	3.05786	1.00286	0.0452226	0.667089	1.61892	0.353235	0.632648	-0.158369	-0.55299	3.84622	0	1.92694	8.17813
27.9799	28.1667	28.151	28.0573	28.0835	28.0536	28.3437	28.054	28.0282	27.9819	27.8951	28.1103	28.3355	28.4658	28.3097			binding;catalytic activity;cation binding;ion binding;metal ion binding;oxidoreductase activity;transition metal ion binding		Completeproteome				+	WT_Dtkt				12	12	12	76.73	7960500000	280	0.221944	0.816106	0.0344454	0.214545	0.134037	0.865588	-0.0427443	-0.196518	0.525977	0.632796	0.103452	0.554633	1.61425	0.0481301	-0.271116	-1.53276
24.1568	24.318	24.3076	23.9816	23.6494	23.602	24.0103	23.2676	24.1272	24.3195	24.2806	24.3496	24.2176	23.9521	23.8503		cellular macromolecule metabolic process;cellular metabolic process;cellular nitrogen compound metabolic process;cellular process;macromolecule metabolic process;macromolecule methylation;macromolecule modification;metabolic process;methylation;ncRNA metabolic process;ncRNA processing;nitrogen compound metabolic process;nucleic acid metabolic process;nucleobase-containing compound metabolic proce…	catalytic activity;methyltransferase activity;transferase activity;transferase activity, transferring one-carbon groups		Completeproteome;Methyltransferase;Transferase	+				WT_DrpE				2	2	2	4.5709	547480000	16	1.77929	0.0305672	0.516478	2.24268	0.77137	0.140397	0.459159	1.22717	0.426778	0.769891	-0.05572	-0.357702	0.982792	0.12236	0.254164	1.14891
29.01	29.0792	29.1444	29.205	29.1677	29.0862	28.9317	29.1241	28.9723	29.2271	29.1619	29.3918	29.4123	29.6153	29.3874		metabolic process	binding;catalytic activity;cation binding;ion binding;metal ion binding		Completeproteome				+	WT_Dtkt				16	16	16	243.63	16189000000	615	0.649342	0.571177	-0.0751438	-0.493361	0.414817	0.688493	0.0684961	0.402326	1.09078	0.333993	-0.182431	-1.02125	2.06463	0.0165953	-0.393802	-2.16424
29.083	29.2073	29.1846	29.5685	29.3434	29.4907	29.2889	29.6063	29.1225	29.4003	29.2977	29.4449	29.7273	30.0397	29.8296		macromolecule metabolic process;metabolic process;primary metabolic process;protein metabolic process;proteolysis	binding;catalytic activity;cation binding;endopeptidase activity;hydrolase activity;ion binding;metal ion binding;metalloendopeptidase activity;metallopeptidase activity;peptidase activity;peptidase activity, acting on L-amino acid peptides		Completeproteome				+	WT_Dtkt				24	24	24	246.6	18250000000	513	1.81168	0.0671312	-0.309215	-1.75412	0.543972	0.397586	-0.180929	-0.73255	1.73421	0.166878	-0.222665	-1.40956	2.68273	0.00477746	-0.707256	-3.54366
26.4483	26.1748	26.4731	25.5549	25.872	25.8025	25.8639	25.2117	26.0707	26.2936	26.3032	26.1557	25.6326	25.4422	25.642		DNA mediated transformation;genetic transfer;multi-organism process			Completeproteome	+	+		+	WT_DrpE;WT_DrpiA;WT_Dtkt	1	1	DOWN	9	9	9	113.84	2189000000	187	1.99483	0.0215099	0.622246	2.64094	1.10774	0.0366388	0.649958	1.72902	0.463694	0.632082	0.114542	0.553942	2.62606	0.00455385	0.793097	3.67807
32.7816	32.9467	32.9953	33.3731	33.2864	33.4323	33.0336	33.2873	32.9103	33.1769	33.0522	33.2263	33.3527	33.6549	33.445	Glutathione metabolism	macromolecule metabolic process;metabolic process;primary metabolic process;protein metabolic process;proteolysis	aminopeptidase activity;binding;catalytic activity;cation binding;exopeptidase activity;hydrolase activity;ion binding;manganese ion binding;metal ion binding;metalloexopeptidase activity;metallopeptidase activity;peptidase activity;peptidase activity, acting on L-amino acid peptides;transition metal ion binding	cell part;cytoplasm;intracellular part	Aminopeptidase;Completeproteome;Cytoplasm;Hydrolase;Manganese;Metal-binding;Protease	+			+	WT_DrpE;WT_Dtkt	1			32	32	32	323.31	260080000000	3821	2.38327	0.0212381	-0.456024	-2.57153	0.588003	0.391556	-0.169192	-0.740546	1.37404	0.200486	-0.243936	-1.33381	2.19264	0.00944422	-0.576336	-2.73975
[truncated: 871 more rows]
[truncated: 6 more columns]
