# Supplementary material for: The pentose phosphate pathway constitutes a major metabolic hub in pathogenic Francisella
Source: PLoS Pathog. 2021 Aug 2;17(8):e1009326. doi: 10.1371/journal.ppat.1009326 (PMC8360588; doi:10.1371/journal.ppat.1009326)
Supplement: S4 Table — Each file has the main network, the three biggest hubs, and the fad locus. (ZIP) [file ppat.1009326.s018.zip]

Archive with 3 entries (3 files):
- WT_vs_drpiA.cys
- WT_vs_drpE.cys
- WT_vs_dtkt.cys
